# Supplementary material for: PIFiA: self-supervised approach for protein functional annotation from single-cell imaging data
Source: Mol Syst Biol. 2024 Mar 12;20(5):521–48. doi: 10.1038/s44320-024-00029-6 (PMC11066028; doi:10.1038/s44320-024-00029-6)
Supplement: Supplementary file 2 — Dataset EV1 [file 44320_2024_29_MOESM2_ESM.xlsx]

## Sheet: Legend
Dataset EV1. Hierarchical clustering of GFP-tagged proteins using PIFiA features. Related to Fig 3
Proteins were clustered using hierarchical clustering (correlation metric and average linkage) and are shown in the order found in the clustergram in Fig 3A.
Cluster refers to one of 9 clusters obtained at a distance threshold of 0.72 (determined by AMI curve).
Protein GFP intensities were calculated by averaging GFP pixel intensity values across all cells of the corresponding protein. For intensity calculation, cells were segmented beforehand to remove background effects.
Predicted localizations from DeepLoc (Kraus et al., 2018) and EnsLoc (Chong et al., 2015) as well as manual annotations (Huh et al., 2003) are shown for reference.
Enrichments for GO Cellular Component with Bonferroni-adjusted P-value < 1E-03 are shown for each cluster.

## Sheet: clusters overview
Cluster	Number of proteins	GO CC with highest enrichment	GO term	Overlap	P-value	Adjusted P-value
1	778	nucleus	GO:0005634	699/2290	1.52946e-110	5.4143e-108
2	476	mitochondrion	GO:0005739	329/1217	3.65828e-79	7.8653e-77
3	193	Golgi apparatus	GO:0005794	103/258	1.53325e-78	2.48386e-76
4	1164	cytoplasm	GO:0005737	795/2480	2.32224e-09	8.68519e-07
5	510	endoplasmic reticulum	GO:0005783	268/652	3.71407e-97	7.94811e-95
6	76	actin cortical patch	GO:0030479	28/56	9.09071e-36	6.90894e-34
7	292	nucleolus	GO:0005730	88/347	3.20336e-29	6.82316e-27
8	244	ribosome	GO:0005840	89/241	6.86922e-52	5.49538e-50
9	316	cytoplasm	GO:0005737	279/2480	1.2353e-28	2.4212e-26

## Sheet: proteins in clustergram
ORF	Protein	Cluster	GFP intensity	DeepLoc predictions	EnsLoc predictions	Manual annotations from Huh et al. (2003)
YPR022C	SDD4	1	621.83	Nucleus 0.68, Vac/Vac Membrane 0.18, Mitochondria 0.02	none	cytoplasm,nucleus
YDR180W	SCC2	1	613.51	Nucleus 0.84, Vac/Vac Membrane 0.06	none	nucleus
YDR334W	SWR1	1	632.565	Nucleus 0.58, Vac/Vac Membrane 0.13, Nucleolus 0.13, Mitochondria 0.02, Endosome 0.02	none	nucleus
YBR275C	RIF1	1	567.22	Endosome 0.31, SpindlePole 0.24, Mitochondria 0.13, Nuclear Periphery 0.06, Vac/Vac Membrane 0.03, Cytoplasm 0.03	none	nucleus
YPL065W	VPS28	1	610.705	Cytoplasm 0.37, Endosome 0.24, Mitochondria 0.13, Vac/Vac Membrane 0.1, Nucleolus 0.03, SpindlePole 0.02	none	punctate composite
YDR250C	YDR250C	1	599.93	none	Cytoplasm 0.98	cytoplasm
YHL030W	ECM29	1	716.98	Nucleus 0.72, Vac/Vac Membrane 0.13, Cytoplasm 0.04	Nucleus 0.56	cytoplasm,nucleus
YDR482C	CWC21	1	771.35	Nucleus 0.86, Vac/Vac Membrane 0.02	Nucleus 0.87	cytoplasm,nucleus
YJR147W	HMS2	1	734.035	Nucleus 0.66, Vac/Vac Membrane 0.12, Bud 0.03, Cytoplasm 0.02	Nucleus 0.57	cytoplasm,nucleus
YIL104C	SHQ1	1	812.09	Nucleus 0.9, Vac/Vac Membrane 0.02	Nucleus 0.95	nucleus
YML108W	YML108W	1	807.26	none	Nucleus 0.41	cytoplasm,nucleus
YOR274W	MOD5	1	829.965	Nucleus 0.61, Vac/Vac Membrane 0.23, Cytoplasm 0.06	Nucleus 0.44	cytoplasm,nucleus
YKR079C	TRZ1	1	765.33	Nucleus 0.77, Vac/Vac Membrane 0.16	Nucleus 0.77	cytoplasm,nucleus
YDR513W	GRX2	1	641.285	Nucleus 0.86, Vac/Vac Membrane 0.08	Nucleus 0.91	nucleus
YIR015W	RPR2	1	652.47	Nucleus 0.86, Vac/Vac Membrane 0.08	Nucleus 0.95	nucleus
YER162C	RAD4	1	652.765	Nucleus 0.64, Vac/Vac Membrane 0.21, Cytoplasm 0.06	none	cytoplasm,nucleus
YCR018C	SRD1	1	667.1	Nucleus 0.43, Cytoplasm 0.26, Vac/Vac Membrane 0.11, SpindlePole 0.06, Bud 0.02, Mitochondria 0.02	none	cytoplasm,nucleus
YBR193C	MED8	1	644.27	Cytoplasm 0.39, Nucleus 0.22, Vac/Vac Membrane 0.14, Mitochondria 0.07, Nucleolus 0.02, Golgi 0.02	none	ambiguous
YPR178W	PRP4	1	696.945	Nucleus 0.64, Vac/Vac Membrane 0.18, Cytoplasm 0.07	none	cytoplasm,nucleus
YFL007W	BLM10	1	726.95	Nucleus 0.43, Cytoplasm 0.27, Vac/Vac Membrane 0.2, SpindlePole 0.02	Nucleus 0.37	cytoplasm,nucleus
YFR005C	SAD1	1	659.265	Nucleus 0.74, Vac/Vac Membrane 0.14	none	cytoplasm,nucleus
YER128W	VFA1	1	665.13	Endosome 0.58, Cytoplasm 0.22, SpindlePole 0.08, Mitochondria 0.02	none	ambiguous
YDR364C	CDC40	1	628.335	Nucleus 0.3, Vac/Vac Membrane 0.27, Cytoplasm 0.13, Mitochondria 0.11, SpindlePole 0.02	none	cytoplasm,nucleus
YBL021C	HAP3	1	696.85	Nucleus 0.67, Vac/Vac Membrane 0.1, Endosome 0.03	Nucleus 0.61	cytoplasm,nucleus
YCL016C	DCC1	1	741.11	Nucleus 0.87, Vac/Vac Membrane 0.02	Nucleus 0.98	nucleus
YBR065C	ECM2	1	730.745	Nucleus 0.89, Vac/Vac Membrane 0.02	Nucleus 0.95	nucleus
YMR042W	ARG80	1	705.945	Nucleus 0.87, Vac/Vac Membrane 0.02	Nucleus 0.92	nucleus
YDL030W	PRP9	1	733.405	Nucleus 0.88, Vac/Vac Membrane 0.04	Nucleus 0.93	nucleus
YPR101W	SNT309	1	752.315	Nucleus 0.9	Nucleus 0.94	nucleus
YGR278W	CWC22	1	704.79	Nucleus 0.9, Vac/Vac Membrane 0.04	Nucleus 0.94	cytoplasm,nucleus
YOR308C	SNU66	1	673.75	Nucleus 0.87, Bud 0.02	Nucleus 0.94	nucleus
YLR430W	SEN1	1	705.685	Nucleus 0.88, Vac/Vac Membrane 0.05	Nucleus 0.9	nucleus
YLR254C	NDL1	1	714.455	Nucleus 0.84, Vac/Vac Membrane 0.09	Nucleus 0.87	cytoplasm,nucleus
YDR243C	PRP28	1	711.275	Nucleus 0.86, Vac/Vac Membrane 0.05	Nucleus 0.93	cytoplasm,nucleus
YKL015W	PUT3	1	713.475	Nucleus 0.87, Vac/Vac Membrane 0.04	Nucleus 0.92	cytoplasm,nucleus
YLR129W	DIP2	1	698.205	Nucleus 0.9, Vac/Vac Membrane 0.03	Nucleus 0.92	cytoplasm,nucleus
YKR063C	LAS1	1	692.11	Nucleus 0.89, Vac/Vac Membrane 0.06	Nucleus 0.93	nucleus
YKR011C	YKR011C	1	721	none	none	nucleus
YDR123C	INO2	1	697.3	Nucleus 0.63, Cytoplasm 0.12, Vac/Vac Membrane 0.12, Mitochondria 0.03	none	nucleus
YDR217C	RAD9	1	695.705	Nucleus 0.77, Vac/Vac Membrane 0.1, Nucleolus 0.02	Nucleus 0.87	cytoplasm,nucleus
YNL068C	FKH2	1	694.275	Nucleus 0.75, Vac/Vac Membrane 0.09, Cytoplasm 0.02, Nucleolus 0.02	none	nucleus
YGL073W	HSF1	1	712.49	Nucleus 0.88, Vac/Vac Membrane 0.04	Nucleus 0.89	nucleus
YDR416W	SYF1	1	731.425	Nucleus 0.86, Vac/Vac Membrane 0.05	Nucleus 0.95	nucleus
YDR096W	GIS1	1	701.265	Nucleus 0.79, Vac/Vac Membrane 0.05, Nucleolus 0.02	none	nucleus
YDR409W	SIZ1	1	656.025	Nucleus 0.76, Vac/Vac Membrane 0.09	none	cytoplasm,nucleus
YNL250W	RAD50	1	662.18	Nucleus 0.82, Vac/Vac Membrane 0.09	Nucleus 0.88	cytoplasm,nucleus
YGL237C	HAP2	1	824.59	Nucleus 0.85, Vac/Vac Membrane 0.03	Nucleus 0.87	nucleus
YER013W	PRP22	1	750.835	Nucleus 0.88, Vac/Vac Membrane 0.05	none	cytoplasm,nucleus
YLR375W	STP3	1	711.26	Nucleus 0.83, Vac/Vac Membrane 0.08	none	nucleus
YOL028C	YAP7	1	734.91	Nucleus 0.88, Vac/Vac Membrane 0.07	none	nucleus
YDL209C	CWC2	1	735.965	Nucleus 0.86, Vac/Vac Membrane 0.06	Nucleus 0.93	nucleus
YIL045W	PIG2	1	731.685	Cytoplasm 0.8, Mitochondria 0.07	none	cytoplasm,punctate composite
YMR268C	PRP24	1	702.705	Nucleus 0.85, Vac/Vac Membrane 0.08	none	cytoplasm,nucleus
YPR057W	BRR1	1	714.905	Nucleus 0.88, Vac/Vac Membrane 0.05	Nucleus 0.93	nucleus
YHR040W	BCD1	1	745.845	Nucleus 0.87, Vac/Vac Membrane 0.05	Nucleus 0.94	cytoplasm,nucleus
YDR279W	RNH202	1	704.565	Nucleus 0.84, Vac/Vac Membrane 0.07	Nucleus 0.93	nucleus
YDL101C	DUN1	1	732.96	Nucleus 0.86, Vac/Vac Membrane 0.06	Nucleus 0.89	nucleus
YNL286W	CUS2	1	716.245	Nucleus 0.87, Vac/Vac Membrane 0.04	none	nucleus
YPR186C	PZF1	1	726.415	Nucleus 0.87, Vac/Vac Membrane 0.05	Nucleus 0.93	cytoplasm,nucleus
YIL010W	DOT5	1	707.615	Nucleus 0.82, Vac/Vac Membrane 0.09	Nucleus 0.81	nucleus
YML021C	UNG1	1	708	Nucleus 0.81, Vac/Vac Membrane 0.1	Nucleus 0.91	cytoplasm,nucleus
YJR055W	HIT1	1	667.2	Nucleus 0.86, Vac/Vac Membrane 0.05	Nucleus 0.93	cytoplasm,nucleus
YPR152C	URN1	1	710.2	Nucleus 0.88, Vac/Vac Membrane 0.05	Nucleus 0.92	nucleus
YBR194W	AIM4	1	671.05		Nucleus 0.91	nucleus
YJR084W	YJR084W	1	706.935	none	none	cytoplasm,nucleus
YBR278W	DPB3	1	697.145	Nucleus 0.87, Vac/Vac Membrane 0.07	Nucleus 0.91	cytoplasm,nucleus
YKR035W-A	DID2	1	656	Nucleus 0.74, Vac/Vac Membrane 0.11, Endosome 0.02, Cytoplasm 0.02	none	endosome
YJR119C	JHD2	1	658.525	Nucleus 0.78, Vac/Vac Membrane 0.12	none	cytoplasm,nucleus
YPL064C	CWC27	1	715.725	Nucleus 0.87, Vac/Vac Membrane 0.06	none	cytoplasm,nucleus
YNL133C	FYV6	1	715.68	Nucleus 0.84, Vac/Vac Membrane 0.07	none	nucleus
YKR022C	NTR2	1	693.005	Nucleus 0.8, Vac/Vac Membrane 0.12	Nucleus 0.83	ER,cytoplasm,nucleus
YPL022W	RAD1	1	664.59	Nucleus 0.84, Vac/Vac Membrane 0.08	none	nucleus
YLL002W	RTT109	1	687.36	Nucleus 0.74, Vac/Vac Membrane 0.14	none	nucleus
YDL080C	THI3	1	684.505	Nucleus 0.79, Vac/Vac Membrane 0.12	Nucleus 0.89	nucleus
YDR006C	SOK1	1	698.995	Nucleus 0.85, Vac/Vac Membrane 0.07	Nucleus 0.9	nucleus
YLR401C	DUS3	1	722.15	Nucleus 0.8, Vac/Vac Membrane 0.09	Nucleus 0.84	cytoplasm,nucleus
YDL170W	UGA3	1	712.38	Nucleus 0.77, Vac/Vac Membrane 0.12	Nucleus 0.61	nucleus
YKR077W	MSA2	1	711.615	Nucleus 0.3, Cytoplasm 0.27, Vac/Vac Membrane 0.12, SpindlePole 0.11, Mitochondria 0.04, Bud 0.02	none	cytoplasm,nucleus
YGR091W	PRP31	1	684.12	Nucleus 0.85, Vac/Vac Membrane 0.08	Nucleus 0.9	cytoplasm,nucleus
YMR213W	CEF1	1	680.835	Nucleus 0.73, Vac/Vac Membrane 0.13	Nucleus 0.82	cytoplasm,nucleus
YDR440W	DOT1	1	660.65	Nucleus 0.85, Vac/Vac Membrane 0.07, Mitochondria 0.02	Nucleus 0.93	cytoplasm,nucleus
YOL108C	INO4	1	694.29	Nucleus 0.86, Vac/Vac Membrane 0.05	Nucleus 0.9	cytoplasm,nucleus
YML060W	OGG1	1	710.73	Nucleus 0.68, Vac/Vac Membrane 0.16, Cytoplasm 0.02	none	nucleus
YLR103C	CDC45	1	691.58	Nucleus 0.7, Vac/Vac Membrane 0.13, SpindlePole 0.02, Nucleolus 0.02	Nucleus 0.84	nucleus
YIL122W	POG1	1	713.55	Nucleus 0.58, Vac/Vac Membrane 0.15, SpindlePole 0.08, Cytoplasm 0.03, Nucleolus 0.02, Mitochondria 0.02	Nucleus 0.69	nucleus
YPL068C	YPL068C	1	682.045	none	Nucleus 0.68	nucleus
YGL071W	AFT1	1	674.83	Nucleus 0.63, Vac/Vac Membrane 0.13, Cytoplasm 0.11	Nucleus 0.54	cytoplasm,nucleus
YMR021C	MAC1	1	703.29	Nucleus 0.65, Vac/Vac Membrane 0.18, Cytoplasm 0.04	none	cytoplasm,nucleus
YIR017C	MET28	1	626.41	Cytoplasm 0.36, Vac/Vac Membrane 0.24, Nucleus 0.2, Mitochondria 0.06, SpindlePole 0.02	none	cytoplasm,nucleus
YMR182C	RGM1	1	637.82	Nucleus 0.76, Vac/Vac Membrane 0.13, Cytoplasm 0.02	none	nucleus
YKL183W	LOT5	1	746.475	Nucleus 0.89, Vac/Vac Membrane 0.03	Nucleus 0.89	cytoplasm,nucleus
YDR088C	SLU7	1	758.39	Nucleus 0.92, Vac/Vac Membrane 0.02	Nucleus 0.97	nucleus
YGL232W	TAN1	1	739.915	Nucleus 0.85, Vac/Vac Membrane 0.04	Nucleus 0.92	cytoplasm,nucleus
YJL173C	RFA3	1	1700.81	Nucleus 0.48, Nucleolus 0.16, SpindlePole 0.11, Vac/Vac Membrane 0.08, Endosome 0.02, Bud Neck 0.02, Bud 0.02	Nucleus 0.6	nucleus
YDL132W	CDC53	1	712.085	Nucleus 0.67, Vac/Vac Membrane 0.13, Cytoplasm 0.08	Nucleus 0.51	cytoplasm,nucleus
YJL092W	SRS2	1	647.755	Nucleus 0.71, Vac/Vac Membrane 0.18	none	nucleus
YCR092C	MSH3	1	646.035	Nucleus 0.87, Vac/Vac Membrane 0.09	none	cytoplasm,nucleus
YGR258C	RAD2	1	628.135	Nucleus 0.72, Vac/Vac Membrane 0.16, SpindlePole 0.02	none	cytoplasm,nucleus
YDR369C	XRS2	1	636.34	Nucleus 0.6, Vac/Vac Membrane 0.19, Cytoplasm 0.08	none	cytoplasm,nucleus
YDR097C	MSH6	1	667.155	Nucleus 0.83, Vac/Vac Membrane 0.09	none	nucleus
YNL273W	TOF1	1	638.845	Nucleus 0.83, Vac/Vac Membrane 0.08	none	nucleus
YNR011C	PRP2	1	678.84	Nucleus 0.9, Vac/Vac Membrane 0.03	Nucleus 0.88	cytoplasm,nucleus
YPL203W	TPK2	1	739.94	Nucleus 0.8, Vac/Vac Membrane 0.08	Nucleus 0.78	nucleus
YJR006W	POL31	1	682.875	Nucleus 0.86, Vac/Vac Membrane 0.02	Nucleus 0.92	nucleus
YCL061C	MRC1	1	629.5	Nucleus 0.83, Vac/Vac Membrane 0.08	Nucleus 0.9	nucleus
YLR323C	CWC24	1	669.435	Nucleus 0.88, Vac/Vac Membrane 0.04	none	nucleus
YPL153C	RAD53	1	645.96	Nucleus 0.81, Vac/Vac Membrane 0.1	Nucleus 0.88	nucleus
YIL019W	FAF1	1	702.74	Nucleus 0.3, Nucleolus 0.22, Vac/Vac Membrane 0.13, SpindlePole 0.13, Endosome 0.08, Mitochondria 0.02, Cytoplasm 0.02	none	cytoplasm,nucleus
YNL022C	RCM1	1	689.8	Nucleus 0.37, Vac/Vac Membrane 0.18, Nucleolus 0.14, Nuclear Periphery 0.07, SpindlePole 0.04, Endosome 0.04	none	cytoplasm,nucleolus,nucleus
YJL074C	SMC3	1	734.51	Nucleus 0.52, SpindlePole 0.14, Nucleolus 0.13, Vac/Vac Membrane 0.08, Bud 0.04	Nucleus 0.56	nucleus
YOR249C	APC5	1	678.285	Nucleus 0.56, SpindlePole 0.14, Vac/Vac Membrane 0.09, Nucleolus 0.06, Endosome 0.04	Nucleus 0.66	nucleus
YIL131C	FKH1	1	669.72	Nucleus 0.62, Nucleolus 0.09, SpindlePole 0.08, Vac/Vac Membrane 0.07, Endosome 0.02	none	nucleus
YDL105W	NSE4	1	682.53	Nucleus 0.45, Vac/Vac Membrane 0.19, SpindlePole 0.08, Nucleolus 0.07, Endosome 0.04, Mitochondria 0.02	none	nucleus
YMR284W	YKU70	1	674.82	Nucleus 0.55, Vac/Vac Membrane 0.19, Cytoplasm 0.04, Mitochondria 0.03, Nuclear Periphery 0.02, SpindlePole 0.02, Endosome 0.02	Nucleus 0.73	cytoplasm,nucleus
YDR288W	NSE3	1	763.04	Nucleus 0.61, Nucleolus 0.12, Vac/Vac Membrane 0.09, SpindlePole 0.07, Endosome 0.04	none	cytoplasm,nucleus
YMR106C	YKU80	1	750.64	Nucleus 0.73, Vac/Vac Membrane 0.1, Nucleolus 0.02	Nucleus 0.85	nucleus
YGL013C	PDR1	1	698.33	Nucleus 0.82, Nucleolus 0.05, Vac/Vac Membrane 0.05	none	nucleus
YFR036W	CDC26	1	678.645	Nucleus 0.52, Vac/Vac Membrane 0.13, SpindlePole 0.11, Nucleolus 0.07, Cytoplasm 0.02	Nucleus 0.6	nucleus
YKR064W	OAF3	1	720.29	Nucleus 0.53, Vac/Vac Membrane 0.13, Nucleolus 0.08, SpindlePole 0.07, Endosome 0.02, Cytoplasm 0.02	none	cytoplasm,nucleus
YER111C	SWI4	1	668.415	Nucleus 0.46, Nucleolus 0.12, Vac/Vac Membrane 0.09, SpindlePole 0.09, Cytoplasm 0.09, Endosome 0.05, Mitochondria 0.02	none	cytoplasm,nucleus
YKR099W	BAS1	1	709.985	Nucleus 0.82, Vac/Vac Membrane 0.05, Nucleolus 0.05	Nucleus 0.87	nucleus
YPL177C	CUP9	1	693.145	Nucleus 0.68, Vac/Vac Membrane 0.12, Nucleolus 0.04, SpindlePole 0.02, Golgi 0.02	none	cytoplasm,nucleus
YDR362C	TFC6	1	710.43	Nucleus 0.82, Vac/Vac Membrane 0.08	Nucleus 0.92	nucleus
YDR485C	VPS72	1	697.57	Nucleus 0.7, Nucleolus 0.14, Vac/Vac Membrane 0.06	none	nucleus
YOR038C	HIR2	1	701.64	Nucleus 0.57, Nucleolus 0.18, Vac/Vac Membrane 0.06, SpindlePole 0.06	none	nucleus
YNL167C	SKO1	1	674.075	Nucleus 0.71, Nucleolus 0.12, Vac/Vac Membrane 0.05, SpindlePole 0.02	Nucleus 0.92	cytoplasm,nucleus
YPL089C	RLM1	1	654.83	Nucleus 0.6, Nucleolus 0.12, Vac/Vac Membrane 0.12, SpindlePole 0.04, Endosome 0.02	Nucleus 0.83	cytoplasm,nucleus
YMR075W	RCO1	1	720.6	Nucleus 0.75, Nucleolus 0.1, Vac/Vac Membrane 0.05	Nucleus 0.93	nucleus
YDR464W	SPP41	1	630.635	Nucleus 0.54, Vac/Vac Membrane 0.15, Nucleolus 0.12, SpindlePole 0.06, Mitochondria 0.03, Endosome 0.02	none	nucleus
YLR015W	BRE2	1	659.44	Nucleus 0.68, Vac/Vac Membrane 0.09, Nucleolus 0.08, SpindlePole 0.02	Nucleus 0.79	nucleus
YNL025C	SSN8	1	665.825	Nucleus 0.72, Vac/Vac Membrane 0.12, Nucleolus 0.04	Nucleus 0.9	nucleus
YOR213C	SAS5	1	742.32	Nucleus 0.82, Vac/Vac Membrane 0.07, Nucleolus 0.02	none	cytoplasm,nucleus
YAR003W	SWD1	1	714.435	Nucleus 0.55, Vac/Vac Membrane 0.13, Nucleolus 0.1, SpindlePole 0.05, Mitochondria 0.02, Cytoplasm 0.02	Nucleus 0.66	nucleus
YDR118W	APC4	1	641.625	Nucleus 0.69, Vac/Vac Membrane 0.12, Nucleolus 0.04, SpindlePole 0.02	Nucleus 0.78	cytoplasm,nucleus
YMR144W	FDO1	1	655.16	Nucleus 0.7, Vac/Vac Membrane 0.1, Nucleolus 0.06, SpindlePole 0.02	none	nucleus
YOR116C	RPO31	1	652.11	Nucleus 0.77, Nucleolus 0.17	Nucleus 0.84	nucleus
YGL162W	SUT1	1	742.98	Nucleus 0.68, Vac/Vac Membrane 0.1, Nucleolus 0.06, SpindlePole 0.06	none	cytoplasm,nucleus
YGL035C	MIG1	1	753.575	Nucleus 0.71, Vac/Vac Membrane 0.07, Nucleolus 0.07	Nucleus 0.77	cytoplasm,nucleus
YBL054W	TOD6	1	717.22	Cytoplasm 0.54, Nucleus 0.23, Vac/Vac Membrane 0.07, Nucleolus 0.03	Cytoplasm 0.9	cytoplasm,nucleus
YHR178W	STB5	1	693.765	Nucleus 0.43, Vac/Vac Membrane 0.19, SpindlePole 0.08, Cytoplasm 0.07, Nucleolus 0.06, Mitochondria 0.04, Endosome 0.02	none	cytoplasm,nucleus
YBR083W	TEC1	1	665.06	Nucleus 0.38, Vac/Vac Membrane 0.2, Cytoplasm 0.13, SpindlePole 0.06, Mitochondria 0.05, Nucleolus 0.02, Endosome 0.02	none	cytoplasm,nucleus
YOR064C	YNG1	1	581.32	Nucleus 0.3, SpindlePole 0.16, Vac/Vac Membrane 0.15, Nucleolus 0.11, Cytoplasm 0.05, Mitochondria 0.05, Endosome 0.03	none	nucleus
YHR006W	STP2	1	746.04	Nucleus 0.56, Vac/Vac Membrane 0.14, Cytoplasm 0.05, SpindlePole 0.04, Nucleolus 0.03, Mitochondria 0.02	Nucleus 0.73	cytoplasm,nucleus
YGR047C	TFC4	1	690.83	Nucleus 0.63, Vac/Vac Membrane 0.14, SpindlePole 0.04, Nucleolus 0.04	Nucleus 0.66	cytoplasm,nucleus
YBL008W	HIR1	1	641.115	Nucleus 0.52, Vac/Vac Membrane 0.13, Nucleolus 0.12, SpindlePole 0.07, Mitochondria 0.02	none	cytoplasm,nucleus
YAL001C	TFC3	1	665.16	Nucleus 0.59, Vac/Vac Membrane 0.22, Mitochondria 0.02, SpindlePole 0.02, Cytoplasm 0.02	none	cytoplasm,nucleus
YPR031W	NTO1	1	672.285	Nucleus 0.49, Vac/Vac Membrane 0.14, Nucleolus 0.13, SpindlePole 0.08, Cytoplasm 0.03, Endosome 0.02	none	cytoplasm,nucleus
YBL052C	SAS3	1	648.51	Nucleus 0.43, Vac/Vac Membrane 0.17, Nucleolus 0.11, SpindlePole 0.1, Mitochondria 0.03, Endosome 0.02, Cytoplasm 0.02	none	nucleus
YDR081C	PDC2	1	625.89	Nucleus 0.86, Vac/Vac Membrane 0.04	none	nucleus
YMR288W	HSH155	1	714.305	Nucleus 0.83, Vac/Vac Membrane 0.07	Nucleus 0.87	cytoplasm,nucleus
YDR443C	SSN2	1	669.515	Nucleus 0.77, Vac/Vac Membrane 0.09, Nucleolus 0.02	none	cytoplasm,nucleus
YLR228C	ECM22	1	707.84	Nucleus 0.78, Vac/Vac Membrane 0.13	Nucleus 0.88	cytoplasm,nucleus
YPR135W	CTF4	1	668	Nucleus 0.78, Nucleolus 0.05, Vac/Vac Membrane 0.04	none	nucleus
YML099C	ARG81	1	702.125	Nucleus 0.65, Vac/Vac Membrane 0.15, Nucleolus 0.03, Mitochondria 0.02	none	cytoplasm,nucleus
YLR451W	LEU3	1	697.625	Nucleus 0.75, Vac/Vac Membrane 0.08, Nucleolus 0.02	Nucleus 0.84	nucleus
YBR215W	HPC2	1	700.485	Nucleus 0.67, Nucleolus 0.12, Vac/Vac Membrane 0.04, SpindlePole 0.02, Endosome 0.02	Nucleus 0.81	nucleus
YLR176C	RFX1	1	689.01	Nucleus 0.74, Vac/Vac Membrane 0.09, Nucleolus 0.03, SpindlePole 0.02	Nucleus 0.88	nucleus
YDR213W	UPC2	1	635.865	Nucleus 0.43, Vac/Vac Membrane 0.23, Cytoplasm 0.08, SpindlePole 0.07, Mitochondria 0.05, Nucleolus 0.02, Endosome 0.02	none	nucleus
YOR344C	TYE7	1	674.68	Nucleus 0.34, Cytoplasm 0.24, Vac/Vac Membrane 0.11, SpindlePole 0.09, Mitochondria 0.06, Nucleolus 0.02	none	cytoplasm,nucleus
YLR383W	SMC6	1	595.19	Nucleus 0.42, Vac/Vac Membrane 0.14, SpindlePole 0.11, Nucleolus 0.09, Endosome 0.06, Mitochondria 0.02	none	cytoplasm,nucleus
YOL089C	HAL9	1	654.935	Nucleus 0.72, Nucleolus 0.09, Vac/Vac Membrane 0.05, SpindlePole 0.02	none	cytoplasm,nucleus
YOR172W	YRM1	1	658.205	Nucleus 0.73, Vac/Vac Membrane 0.11, Nucleolus 0.02	none	cytoplasm,nucleus
YMR233W	TRI1	1	691.05	Nucleus 0.33, Nucleolus 0.3, SpindlePole 0.12, Endosome 0.08, Vac/Vac Membrane 0.07	Nucleus 0.67	cytoplasm,nucleolus,nucleus
YKL214C	YRA2	1	651.3	Nucleus 0.55, Nucleolus 0.13, Vac/Vac Membrane 0.09, SpindlePole 0.08, Cytoplasm 0.03	Nucleus 0.62	cytoplasm,nucleus
YGR071C	ENV11	1	642.925	Nucleus 0.32, Nucleolus 0.15, Vac/Vac Membrane 0.14, SpindlePole 0.13, Endosome 0.09, Mitochondria 0.02	none	nucleus
YBR289W	SNF5	1	627.155	Nucleus 0.64, Nucleolus 0.15, Vac/Vac Membrane 0.09, SpindlePole 0.02	Nucleus 0.79	nucleus
YCR033W	SNT1	1	661.92	Nucleus 0.64, Nucleolus 0.19, Vac/Vac Membrane 0.05	none	nucleus
YDL056W	MBP1	1	670.935	Nucleus 0.82, Nucleolus 0.07, Vac/Vac Membrane 0.02	Nucleus 0.88	nucleus
YDR073W	SNF11	1	663.08	Nucleus 0.7, Nucleolus 0.12, Vac/Vac Membrane 0.08, SpindlePole 0.02	none	nucleus
YPL202C	AFT2	1	558.08		none	ambiguous
YMR135C	GID8	1	741.59	Nucleus 0.45, Vac/Vac Membrane 0.19, Cytoplasm 0.16, Endosome 0.03, Mitochondria 0.02	Nucleus 0.2	cytoplasm,nucleus
YLR132C	USB1	1	719.015	Nucleus 0.51, Vac/Vac Membrane 0.19, Cytoplasm 0.12, Mitochondria 0.02	none	cytoplasm,mitochondrion,nucleus
YIR009W	MSL1	1	647.845	Nucleus 0.32, Cytoplasm 0.23, Vac/Vac Membrane 0.16, Endosome 0.04, SpindlePole 0.03, Mitochondria 0.03, Bud 0.02	none	cytoplasm,nucleus
YPR119W	CLB2	1	670.28	Cytoplasm 0.41, Nucleus 0.26, Bud 0.1, Vac/Vac Membrane 0.04, SpindlePole 0.04, Mitochondria 0.03	none	ambiguous,nucleus
YBR167C	POP7	1	598.955	Nucleus 0.7, Vac/Vac Membrane 0.13, Nucleolus 0.02	Nucleus 0.84	nucleus
YJL081C	ARP4	1	624.6	Cytoplasm 0.67, Mitochondria 0.09, Vac/Vac Membrane 0.02, Golgi 0.02, Endosome 0.02	none	nucleus
YGL211W	NCS6	1	583.365	Golgi 0.41, Endosome 0.3, Peroxisomes 0.12, Cortical Patches 0.06, Mitochondria 0.02	Golgi 0.45	mitochondrion
YDR419W	RAD30	1	636.29	Nucleus 0.51, Vac/Vac Membrane 0.3, Cytoplasm 0.07	Nucleus 0.54	cytoplasm,nucleus
YML053C	YML053C	1	632.585	none	none	cytoplasm,nucleus
YKL185W	ASH1	1	650.275	Nucleus 0.24, Cytoplasm 0.22, SpindlePole 0.12, Vac/Vac Membrane 0.11, Bud 0.07, Nucleolus 0.07, Mitochondria 0.06, Bud Neck 0.02	none	nucleus
YLR098C	CHA4	1	607.09	Nucleus 0.47, Vac/Vac Membrane 0.24, SpindlePole 0.06, Cytoplasm 0.05, Mitochondria 0.02, Endosome 0.02	Nucleus 0.53	cytoplasm,nucleus
YNR009W	NRM1	1	602.435	Cytoplasm 0.46, Nucleus 0.23, SpindlePole 0.07, Mitochondria 0.04, Bud 0.04, Vac/Vac Membrane 0.04	none	cytoplasm,nucleus
YJL127C	SPT10	1	632.08	Nucleus 0.52, Vac/Vac Membrane 0.14, SpindlePole 0.08, Nucleolus 0.05, Endosome 0.04, Cytoplasm 0.03	Nucleus 0.68	cytoplasm,nucleus
YPR013C	CMR3	1	686.225	Cytoplasm 0.55, Vac/Vac Membrane 0.14, Mitochondria 0.13, Nucleus 0.03, SpindlePole 0.02	none	ambiguous
YIL097W	FYV10	1	699.735	Nucleus 0.37, Cytoplasm 0.26, Vac/Vac Membrane 0.23, Mitochondria 0.02	Nucleus 0.27	cytoplasm,nucleus
YOR052C	TMC1	1	675.385	Nucleus 0.71, Vac/Vac Membrane 0.17, Cytoplasm 0.04	none	nucleus
YOR062C	YOR062C	1	662.71	none	none	cytoplasm,nucleus
YKL019W	RAM2	1	675.855	Cytoplasm 0.79, Mitochondria 0.06, Endosome 0.02	none	vacuole
YOR269W	PAC1	1	672.97	Cytoplasm 0.63, Vac/Vac Membrane 0.11, Mitochondria 0.07, Nucleus 0.02	none	cytoplasm,nucleus
YLR199C	PBA1	1	694.96	Cytoplasm 0.84, Mitochondria 0.06	none	cytoplasm
YDR164C	SEC1	1	645.805	Cytoplasm 0.36, Cortical Patches 0.18, Bud Neck 0.17, Mitochondria 0.08, Bud 0.07, Cell Periphery 0.02	none	ambiguous,bud neck,cytoplasm,bud
YGR126W	YGR126W	1	817.975	none	Nucleus 0.74	cytoplasm,nucleus
YGL166W	CUP2	1	742.285	Nucleus 0.6, Vac/Vac Membrane 0.21, Cytoplasm 0.07	Nucleus 0.33	cytoplasm,nucleus
YFL031W	HAC1	1	756.185	Nucleus 0.56, Cytoplasm 0.15, Vac/Vac Membrane 0.15	Nucleus 0.39	cytoplasm,nucleus
YFL044C	OTU1	1	699.855	Nucleus 0.51, Cytoplasm 0.24, Vac/Vac Membrane 0.13	none	cytoplasm,nucleus
YKL038W	RGT1	1	655.875	Nucleus 0.74, Vac/Vac Membrane 0.15, Cytoplasm 0.02	none	cytoplasm,nucleus
YML095C	RAD10	1	699.55	Nucleus 0.6, Vac/Vac Membrane 0.17, Cytoplasm 0.13	Nucleus 0.55	cytoplasm,nucleus
YDL020C	RPN4	1	676.105	Cytoplasm 0.64, Vac/Vac Membrane 0.12, Mitochondria 0.07, Endoplasmic Reticulum 0.02	none	cytoplasm,nucleus
YNL254C	RTC4	1	672.59	Nucleus 0.63, Vac/Vac Membrane 0.22, Cytoplasm 0.04	none	cytoplasm,nucleus
YIR002C	MPH1	1	641.03	Nucleus 0.64, Vac/Vac Membrane 0.21, Cytoplasm 0.04, Mitochondria 0.02	none	cytoplasm,nucleus
YDL220C	CDC13	1	641.05	Nucleus 0.52, Vac/Vac Membrane 0.24, Cytoplasm 0.05, SpindlePole 0.03	none	cytoplasm,nucleus
YJL035C	TAD2	1	656.85	Nucleus 0.33, Vac/Vac Membrane 0.26, Cytoplasm 0.25, Mitochondria 0.04, SpindlePole 0.02	none	cytoplasm,nucleus
YDR540C	IRC4	1	683.735	Nucleus 0.52, Vac/Vac Membrane 0.2, Cytoplasm 0.13, Mitochondria 0.02	none	cytoplasm,nucleus
YHR031C	RRM3	1	656.095	Nucleus 0.51, Vac/Vac Membrane 0.23, Cytoplasm 0.1, SpindlePole 0.04, Mitochondria 0.02	none	cytoplasm,nucleus
YNL082W	PMS1	1	640.79	Nucleus 0.37, Cytoplasm 0.27, Vac/Vac Membrane 0.17, SpindlePole 0.07, Bud 0.02	none	cytoplasm,nucleus
YOL125W	TRM13	1	664.815	Nucleus 0.77, Vac/Vac Membrane 0.14	Nucleus 0.75	cytoplasm,nucleus
YPL133C	RDS2	1	744.07	Nucleus 0.73, Vac/Vac Membrane 0.14	Nucleus 0.8	cytoplasm,nucleus
YIL150C	MCM10	1	700.08	Nucleus 0.74, Vac/Vac Membrane 0.13	Nucleus 0.82	cytoplasm,nucleus
YDR363W	ESC2	1	641.49	Nucleus 0.77, Vac/Vac Membrane 0.13	none	cytoplasm,nucleus
YPL193W	RSA1	1	701.2	Nucleus 0.78, Vac/Vac Membrane 0.12, Endosome 0.02	none	cytoplasm,nucleus
YMR127C	SAS2	1	632.395	Nucleus 0.57, Vac/Vac Membrane 0.22, Cytoplasm 0.09	Nucleus 0.62	cytoplasm,nucleus
YOR148C	SPP2	1	627.125	Nucleus 0.78, Vac/Vac Membrane 0.13	none	cytoplasm,nucleus
YGL128C	CWC23	1	705.12	Nucleus 0.69, Vac/Vac Membrane 0.18, Cytoplasm 0.02	Nucleus 0.8	cytoplasm,nucleus
YGL254W	FZF1	1	743.88	Nucleus 0.76, Vac/Vac Membrane 0.12, Cytoplasm 0.04	none	cytoplasm,nucleus
YDR478W	SNM1	1	770.295	Nucleus 0.68, Vac/Vac Membrane 0.13, Nucleolus 0.07	Nucleus 0.77	nucleus
YLR424W	SPP382	1	718.37	Nucleus 0.83, Vac/Vac Membrane 0.09	Nucleus 0.86	cytoplasm,nucleus
YLR003C	CMS1	1	629.24	Nucleus 0.58, Vac/Vac Membrane 0.22, Cytoplasm 0.08	none	nucleus
YOR144C	ELG1	1	677.645	Nucleus 0.81, Vac/Vac Membrane 0.12	none	cytoplasm,nucleus
YDR076W	RAD55	1	710.295	Nucleus 0.74, Vac/Vac Membrane 0.1, Cytoplasm 0.02	none	cytoplasm,nucleus
YDL098C	SNU23	1	661.59	Nucleus 0.7, Vac/Vac Membrane 0.13, Cytoplasm 0.04	Nucleus 0.78	nucleus
YGL141W	HUL5	1	686.09	Nucleus 0.54, Vac/Vac Membrane 0.2, Cytoplasm 0.1	Nucleus 0.54	cytoplasm,nucleus
YLR234W	TOP3	1	659.15	Nucleus 0.58, Vac/Vac Membrane 0.21, SpindlePole 0.04, Cytoplasm 0.02	Nucleus 0.7	cytoplasm,nucleus
YOR026W	BUB3	1	662.485	Nucleus 0.41, Vac/Vac Membrane 0.22, Cytoplasm 0.14, SpindlePole 0.1, Mitochondria 0.04	Nucleus 0.46	cytoplasm,nucleus
YDR499W	LCD1	1	664.97	Nucleus 0.52, Vac/Vac Membrane 0.22, SpindlePole 0.08, Cytoplasm 0.06	none	cytoplasm,nucleus
YEL050C	RML2	1	673.875	Nucleus 0.61, Vac/Vac Membrane 0.17, SpindlePole 0.03, Nucleolus 0.02, Cytoplasm 0.02	Nucleus 0.79	cytoplasm,nucleus
YLR145W	RMP1	1	692.95	Nucleus 0.61, Vac/Vac Membrane 0.15, Nucleolus 0.06, SpindlePole 0.03, Cytoplasm 0.02	none	cytoplasm,nucleus
YDL156W	CMR1	1	667.37	Nucleus 0.4, Vac/Vac Membrane 0.26, Cytoplasm 0.14, Mitochondria 0.04, SpindlePole 0.02	none	cytoplasm,nucleus
YNL077W	APJ1	1	699.745	Nucleus 0.49, Vac/Vac Membrane 0.27, Cytoplasm 0.11	none	cytoplasm,nucleus
YBR239C	ERT1	1	673.995	Nucleus 0.67, Vac/Vac Membrane 0.19	none	cytoplasm,nucleus
YPL038W	MET31	1	646.66	Nucleus 0.3, Vac/Vac Membrane 0.22, Cytoplasm 0.22, Mitochondria 0.08, SpindlePole 0.02	none	cytoplasm,nucleus
YDL129W	YDL129W	1	637.345	none	none	cytoplasm,nucleus
YER147C	SCC4	1	629.245	Nucleus 0.58, Vac/Vac Membrane 0.23, SpindlePole 0.03, Mitochondria 0.02	none	cytoplasm,nucleus
YMR114C	YMR114C	1	752.6	none	none	cytoplasm,nucleus
YMR078C	CTF18	1	646.51	Nucleus 0.59, Vac/Vac Membrane 0.21, Cytoplasm 0.04, SpindlePole 0.02	none	cytoplasm,nucleus
YKR086W	PRP16	1	660.1	Nucleus 0.66, Vac/Vac Membrane 0.23, Cytoplasm 0.03	none	cytoplasm,nucleus
YDL017W	CDC7	1	724.585	Nucleus 0.42, Cytoplasm 0.27, Vac/Vac Membrane 0.1, Bud 0.07, SpindlePole 0.06	Nucleus 0.34	cytoplasm,nucleus
YOR156C	NFI1	1	642.78	Nucleus 0.53, Vac/Vac Membrane 0.24, Cytoplasm 0.09, Mitochondria 0.02	none	cytoplasm,nucleus
YBR066C	NRG2	1	660.145	Cytoplasm 0.29, Nucleus 0.27, Vac/Vac Membrane 0.2, SpindlePole 0.07, Mitochondria 0.04, Endosome 0.02	none	cytoplasm,nucleus
YKL043W	PHD1	1	725.89	Nucleus 0.32, Cytoplasm 0.28, Vac/Vac Membrane 0.13, SpindlePole 0.07, Mitochondria 0.04, Endosome 0.02	Nucleus 0.27	nucleus
YER116C	SLX8	1	602.135	Nucleus 0.54, Vac/Vac Membrane 0.21, Cytoplasm 0.04, SpindlePole 0.04	none	cytoplasm,nucleus
YDR184C	ATC1	1	620.4	Cytoplasm 0.26, Nucleus 0.18, Vac/Vac Membrane 0.17, SpindlePole 0.12, Mitochondria 0.1, Endosome 0.03	none	cytoplasm,nucleus
YLR082C	SRL2	1	671.245	Nucleus 0.4, Vac/Vac Membrane 0.27, Cytoplasm 0.11, SpindlePole 0.06, Mitochondria 0.03	none	cytoplasm,nucleus
YDR520C	URC2	1	606.09	Nucleus 0.42, Vac/Vac Membrane 0.2, SpindlePole 0.09, Cytoplasm 0.05, Nucleolus 0.04, Endosome 0.04, Mitochondria 0.02	none	cytoplasm,nucleus
YLR127C	APC2	1	640.045	Nucleus 0.35, Vac/Vac Membrane 0.2, SpindlePole 0.13, Mitochondria 0.05, Endosome 0.05, Cytoplasm 0.05, Nucleolus 0.04	none	cytoplasm,nucleus
YOR162C	YRR1	1	660.54	Nucleus 0.47, Vac/Vac Membrane 0.23, SpindlePole 0.05, Cytoplasm 0.05, Mitochondria 0.04	none	cytoplasm,nucleus
YIR011C	STS1	1	696.105	Nucleus 0.33, Vac/Vac Membrane 0.26, Cytoplasm 0.15, Mitochondria 0.06, SpindlePole 0.04	Nucleus 0.18	cytoplasm,nucleus
YBR114W	RAD16	1	674.7	Vac/Vac Membrane 0.23, Cytoplasm 0.21, Nucleus 0.17, Mitochondria 0.12, SpindlePole 0.1, Endosome 0.02	none	cytoplasm,nucleus
YPL045W	VPS16	1	668.48	Endosome 0.69, Vac/Vac Membrane 0.11, Mitochondria 0.04, Nuclear Periphery 0.03	Endosome 0.3	vacuolar membrane
YNL172W	APC1	1	613.265	SpindlePole 0.24, Nucleus 0.22, Vac/Vac Membrane 0.18, Cytoplasm 0.13, Endosome 0.04, Mitochondria 0.03	none	cytoplasm,nucleus,spindle pole
YOR060C	SLD7	1	669.615	Nucleus 0.28, Vac/Vac Membrane 0.22, SpindlePole 0.14, Cytoplasm 0.1, Mitochondria 0.08, Endosome 0.06	none	nucleus,spindle pole
YNL107W	YAF9	1	642.955	Cytoplasm 0.25, Nucleus 0.23, Vac/Vac Membrane 0.17, Mitochondria 0.11, SpindlePole 0.07, Endosome 0.02	none	cytoplasm,nucleus
YCR082W	AHC2	1	637.8	Nucleus 0.74, Vac/Vac Membrane 0.09, Cytoplasm 0.02	Nucleus 0.89	cytoplasm,nucleus
YDR043C	NRG1	1	649.585	Cytoplasm 0.31, Vac/Vac Membrane 0.19, Nucleus 0.18, Mitochondria 0.09, SpindlePole 0.08, Endosome 0.02	none	cytoplasm,nucleus
YDR429C	TIF35	1	644.245	Nucleus 0.56, Vac/Vac Membrane 0.16, SpindlePole 0.07, Cytoplasm 0.05, Mitochondria 0.02	none	cytoplasm
YER028C	MIG3	1	663.62	Nucleus 0.34, Cytoplasm 0.19, Vac/Vac Membrane 0.19, SpindlePole 0.07, Mitochondria 0.06	none	cytoplasm,nucleus
YLR453C	RIF2	1	656.925	Nucleus 0.44, Vac/Vac Membrane 0.25, Cytoplasm 0.12, Mitochondria 0.03	none	cytoplasm,nucleus
YPL194W	DDC1	1	678.315	Nucleus 0.73, Vac/Vac Membrane 0.16	Nucleus 0.85	cytoplasm,nucleus
YGL240W	DOC1	1	669.425	Nucleus 0.41, Cytoplasm 0.23, Vac/Vac Membrane 0.18, Mitochondria 0.04, SpindlePole 0.02	none	cytoplasm,nucleus
YDR014W	RAD61	1	640.45	Nucleus 0.37, Vac/Vac Membrane 0.17, Cytoplasm 0.15, SpindlePole 0.13, Nucleolus 0.03, Mitochondria 0.03	none	nucleus
YJR035W	RAD26	1	627.3	Nucleus 0.54, Vac/Vac Membrane 0.22, Cytoplasm 0.07, Mitochondria 0.02, Endosome 0.02, Cell Periphery 0.02	none	cytoplasm,nucleus
YGL175C	SAE2	1	689.31	Nucleus 0.67, Vac/Vac Membrane 0.18, Cytoplasm 0.03	none	cytoplasm,nucleus
YKL149C	DBR1	1	702.775	Nucleus 0.67, Vac/Vac Membrane 0.21, Mitochondria 0.02, Cytoplasm 0.02	Nucleus 0.63	cytoplasm,nucleus
YGR042W	MTE1	1	658.815	Nucleus 0.32, Cytoplasm 0.29, Vac/Vac Membrane 0.25, Mitochondria 0.02	none	cytoplasm,nucleus
YMR069W	NAT4	1	670.015	Cytoplasm 0.42, Nucleus 0.32, Vac/Vac Membrane 0.14, SpindlePole 0.02	none	cytoplasm,nucleus
YDL233W	MFG1	1	650.175	Nucleus 0.47, Vac/Vac Membrane 0.27, Cytoplasm 0.15	none	cytoplasm,nucleus
YAL027W	SAW1	1	881.68	Nucleus 0.63, Vac/Vac Membrane 0.16, Cytoplasm 0.06, SpindlePole 0.02, Mitochondria 0.02	none	nucleus
YML081W	TDA9	1	674.855	Nucleus 0.6, Vac/Vac Membrane 0.21, Cytoplasm 0.05, SpindlePole 0.02	none	nucleus
YKR041W	YKR041W	1	647.925	none	none	cytoplasm,nucleus
YIL119C	RPI1	1	658.925	Cytoplasm 0.43, Mitochondria 0.15, Vac/Vac Membrane 0.14, Nucleus 0.07, SpindlePole 0.04, Endosome 0.02	none	cytoplasm,nucleus
YPL139C	UME1	1	660.4	Nucleus 0.3, Cytoplasm 0.25, Vac/Vac Membrane 0.13, Mitochondria 0.09, Nucleolus 0.06, SpindlePole 0.05	none	cytoplasm,nucleus
YLR107W	REX3	1	679.1	Nucleus 0.47, Vac/Vac Membrane 0.25, Cytoplasm 0.06, SpindlePole 0.04, Mitochondria 0.04	none	cytoplasm,nucleus
YNL042W	BOP3	1	642.165	Nucleus 0.22, Cytoplasm 0.2, Vac/Vac Membrane 0.18, Mitochondria 0.13, SpindlePole 0.09, Endosome 0.04, Nucleolus 0.02	none	cytoplasm,nucleus
YAL015C	NTG1	1	677.95	Nucleus 0.49, Vac/Vac Membrane 0.22, Cytoplasm 0.17, Mitochondria 0.04	none	cytoplasm,nucleus
YHR074W	QNS1	1	745.475	Cytoplasm 0.81, Mitochondria 0.08	Cytoplasm 0.98	cytoplasm,nucleus
YDL036C	PUS9	1	705.08	Nucleus 0.53, Vac/Vac Membrane 0.32, Mitochondria 0.02, Cytoplasm 0.02	none	cytoplasm,nucleus
YMR201C	RAD14	1	620.04	Nucleus 0.63, Vac/Vac Membrane 0.23, Cytoplasm 0.06	none	cytoplasm,nucleus
YDR020C	DAS2	1	850.96	Nucleus 0.59, Cytoplasm 0.19, Vac/Vac Membrane 0.08	Nucleus 0.18	cytoplasm,nucleus
YKL166C	TPK3	1	779.225	Nucleus 0.49, Cytoplasm 0.27, Vac/Vac Membrane 0.08, Endosome 0.03, Bud 0.02	Nucleus 0.28	cytoplasm,nucleus
YJL146W	IDS2	1	808.53	Nucleus 0.69, Vac/Vac Membrane 0.11, Cytoplasm 0.1	Nucleus 0.5	cytoplasm,nucleus
YEL037C	RAD23	1	777.83	Nucleus 0.79, Vac/Vac Membrane 0.12, Cytoplasm 0.02	Nucleus 0.62	cytoplasm,nucleus
YNR012W	URK1	1	775.285	Nucleus 0.51, Cytoplasm 0.24, Vac/Vac Membrane 0.14, Bud 0.02	Nucleus 0.22	cytoplasm,nucleus
YGL125W	MET13	1	850.6	Nucleus 0.59, Cytoplasm 0.19, Vac/Vac Membrane 0.13	Cytoplasm 0.5, Nucleus 0.23	cytoplasm,nucleus
YPL208W	RKM1	1	725.415	Nucleus 0.59, Cytoplasm 0.18, Vac/Vac Membrane 0.13	Nucleus 0.39	cytoplasm,nucleus
YER040W	GLN3	1	816.205	Cytoplasm 0.61, Nucleus 0.17, Vac/Vac Membrane 0.04, Endosome 0.04, SpindlePole 0.02	Cytoplasm 0.87	cytoplasm,nucleus
YCL055W	KAR4	1	816.65	Cytoplasm 0.39, Nucleus 0.26, Vac/Vac Membrane 0.07, SpindlePole 0.07, Endosome 0.05, Bud 0.04, Nucleolus 0.03	none	cytoplasm,nucleus
YDL003W	MCD1	1	732.73	Nucleus 0.35, Cytoplasm 0.18, Bud 0.13, Nucleolus 0.11, SpindlePole 0.11, Vac/Vac Membrane 0.08	Nucleus 0.34	cytoplasm,nucleus
YEL007W	MIT1	1	926.85	Nucleus 0.44, Nucleolus 0.26, Vac/Vac Membrane 0.06, SpindlePole 0.05, Bud 0.05, Endosome 0.02	none	cytoplasm,nucleus
YEL019C	MMS21	1	799.1	Nucleus 0.71, Nucleolus 0.11, Vac/Vac Membrane 0.05, SpindlePole 0.03	Nucleus 0.69	cytoplasm,nucleus
YFL008W	SMC1	1	843.3	Nucleus 0.51, Nucleolus 0.13, SpindlePole 0.13, Vac/Vac Membrane 0.05, Bud 0.03, Cytoplasm 0.02	Nucleus 0.47	cytoplasm,nucleus
YJR017C	ESS1	1	971.285	Nucleus 0.71, Nucleolus 0.17, Vac/Vac Membrane 0.02, Endosome 0.02	none	cytoplasm,nucleus
YLR403W	SFP1	1	774.53	Nucleus 0.62, Nucleolus 0.12, Vac/Vac Membrane 0.06, Cytoplasm 0.03	Nucleus 0.59	cytoplasm,nucleus
YNL309W	STB1	1	727.605	Nucleus 0.34, Cytoplasm 0.32, Nucleolus 0.08, Bud 0.07, SpindlePole 0.06, Vac/Vac Membrane 0.04, Endosome 0.02	Cytoplasm 0.47, Nucleus 0.41	cytoplasm,nucleus
YOR083W	WHI5	1	806.525	Nucleus 0.42, Cytoplasm 0.32, Bud 0.1, Vac/Vac Membrane 0.02, Nucleolus 0.02	Cytoplasm 0.5, Nucleus 0.46	cytoplasm,nucleus
YHR041C	SRB2	1	696.27		none	cytoplasm,nucleus
YIL036W	CST6	1	774.635	Nucleus 0.93	Nucleus 0.96	nucleus
YOR140W	SFL1	1	537.955	Nucleus 0.89, Nucleolus 0.02	Nucleus 0.94	nucleus
YNL246W	VPS75	1	889.7	Nucleus 0.94	Nucleus 0.95	nucleus
YAL032C	PRP45	1	723.935	Nucleus 0.91	Nucleus 0.95	nucleus
YNL102W	POL1	1	646.81	Nucleus 0.84, Vac/Vac Membrane 0.04, Nuclear Periphery 0.02	Nucleus 0.88	nucleus
YLR223C	IFH1	1	727.92	Nucleus 0.9, Vac/Vac Membrane 0.03	Nucleus 0.93	nucleus
YNR024W	MPP6	1	743.23	Nucleus 0.9	Nucleus 0.94	nucleus
YML080W	DUS1	1	854.035	Nucleus 0.87, Vac/Vac Membrane 0.07	Nucleus 0.98	nucleus
YPR108W	RPN7	1	847.69	Nucleus 0.87, Vac/Vac Membrane 0.07, Nucleolus 0.02	Nucleus 0.95	nucleus
YKL114C	APN1	1	827.41	Nucleus 0.69, Vac/Vac Membrane 0.19, Mitochondria 0.02	Nucleus 0.83	mitochondrion,nucleus
YFL001W	DEG1	1	892.795	Nucleus 0.83, Vac/Vac Membrane 0.1	Nucleus 0.94	nucleus
YDL164C	CDC9	1	806.41	Nucleus 0.7, Vac/Vac Membrane 0.27	Nucleus 0.81	mitochondrion,nucleus
YNR015W	SMM1	1	925.395	Nucleus 0.52, Vac/Vac Membrane 0.39, Mitochondria 0.05	Nucleus 0.74	cytoplasm,nucleus
YMR039C	SUB1	1	901.02	Nucleus 0.91	Nucleus 0.9	nucleus
YOR229W	WTM2	1	946.55	Nucleus 0.91	Nucleus 0.96	nucleus
YNL088W	TOP2	1	802.085	Nucleus 0.94	Nucleus 0.93	nucleus
YOR179C	SYC1	1	826.825	Nucleus 0.91	Nucleus 0.96	nucleus
YHR085W	IPI1	1	880.435	Nucleus 0.92	Nucleus 0.95	nucleus
YPL213W	LEA1	1	883.695	Nucleus 0.91	Nucleus 0.96	nucleus
YOR048C	RAT1	1	849.28	Nucleus 0.94	Nucleus 0.96	nucleus
YOR243C	PUS7	1	857.94	Nucleus 0.93	Nucleus 0.96	nucleus
YDR390C	UBA2	1	833.31	Nucleus 0.95	Nucleus 0.96	nucleus
YNL062C	GCD10	1	829.16	Nucleus 0.95	none	nucleus
YDR257C	RKM4	1	918.67	Nucleus 0.94	Nucleus 0.96	nucleus
YOR252W	TMA16	1	936.015	Nucleus 0.94	Nucleus 0.93	nucleus
YAL019W	FUN30	1	789.255	Nucleus 0.92	Nucleus 0.91	nucleus
YBR152W	SPP381	1	836.67	Nucleus 0.92	Nucleus 0.9	nucleus
YPR180W	AOS1	1	918.975	Nucleus 0.92	Nucleus 0.91	nucleus
YJR068W	RFC2	1	881.45	Nucleus 0.93	Nucleus 0.98	nucleus
YOR217W	RFC1	1	860.23	Nucleus 0.94	Nucleus 0.95	nucleus
YOL094C	RFC4	1	829.325	Nucleus 0.93	Nucleus 0.94	nucleus
YAL059W	ECM1	1	790.16	Nucleus 0.93	Nucleus 0.94	nucleus
YNL206C	RTT106	1	769.86	Nucleus 0.94	Nucleus 0.95	nucleus
YER049W	TPA1	1	852.635	Nucleus 0.92, Vac/Vac Membrane 0.02	Nucleus 0.8	nucleus
YLR108C	YLR108C	1	811.88	none	Nucleus 0.95	nucleus
YMR076C	PDS5	1	538.295	Nucleus 0.74, Nucleolus 0.16	Nucleus 0.8	nucleus
YCL011C	GBP2	1	812.18	Nucleus 0.87, Vac/Vac Membrane 0.03	Nucleus 0.89	nucleus
YDR295C	HDA2	1	729.54	Nucleus 0.89, Nucleolus 0.02	Nucleus 0.95	nucleus
YJL203W	PRP21	1	756.71	Nucleus 0.89	none	nucleus
YKL173W	SNU114	1	753.235	Nucleus 0.87, Vac/Vac Membrane 0.02	Nucleus 0.94	nucleus
YNL103W	MET4	1	783.915	Nucleus 0.84, Nucleolus 0.02	Nucleus 0.86	nucleus
YHR165C	PRP8	1	740.205	Nucleus 0.89, Vac/Vac Membrane 0.02	Nucleus 0.92	cytoplasm,nucleus
YMR240C	CUS1	1	716.1	Nucleus 0.86, Vac/Vac Membrane 0.02, Nucleolus 0.02	Nucleus 0.95	nucleus
YBR055C	PRP6	1	672.735	Nucleus 0.87, Vac/Vac Membrane 0.07	Nucleus 0.92	cytoplasm,nucleus
YLR117C	CLF1	1	705.9	Nucleus 0.91, Vac/Vac Membrane 0.02	Nucleus 0.95	nucleus
YJR050W	ISY1	1	737.62	Nucleus 0.88, Vac/Vac Membrane 0.04	Nucleus 0.94	cytoplasm,nucleus
YML113W	DAT1	1	763.37	Nucleus 0.93	Nucleus 0.96	nucleus
YPL151C	PRP46	1	729.765	Nucleus 0.88, Vac/Vac Membrane 0.02	Nucleus 0.95	cytoplasm,nucleus
YKL139W	CTK1	1	740.32	Nucleus 0.88, Vac/Vac Membrane 0.05	Nucleus 0.91	cytoplasm,nucleus
YBR237W	PRP5	1	708.055	Nucleus 0.89	Nucleus 0.96	nucleus
YNL262W	POL2	1	673.77	Nucleus 0.9, Vac/Vac Membrane 0.02	Nucleus 0.91	cytoplasm,nucleus
YEL009C	GCN4	1	698.835	Nucleus 0.79, Vac/Vac Membrane 0.07, Cytoplasm 0.02	none	cytoplasm,nucleus
YOL115W	PAP2	1	748.79	Nucleus 0.89, Vac/Vac Membrane 0.02	Nucleus 0.96	nucleus
YDL175C	AIR2	1	749.485	Nucleus 0.9, Vac/Vac Membrane 0.02	Nucleus 0.89	nucleus
YDR005C	MAF1	1	808.515	Nucleus 0.86, Vac/Vac Membrane 0.04	Nucleus 0.89	cytoplasm,nucleus
YGL058W	RAD6	1	807.345	Nucleus 0.89, Nucleolus 0.02	Nucleus 0.91	cytoplasm,nucleus
YML112W	CTK3	1	825.61	Nucleus 0.94	Nucleus 0.94	cytoplasm,nucleus
YIL130W	ASG1	1	803.09	Nucleus 0.95	Nucleus 0.97	nucleus
YML102W	CAC2	1	793.39	Nucleus 0.87, Vac/Vac Membrane 0.03	Nucleus 0.92	nucleus
YOL090W	MSH2	1	738.94	Nucleus 0.94	Nucleus 0.97	nucleus
YBL018C	POP8	1	745.65	Nucleus 0.9, Vac/Vac Membrane 0.02	Nucleus 0.96	nucleus
YBR087W	RFC5	1	747.54	Nucleus 0.86, Vac/Vac Membrane 0.06	Nucleus 0.91	nucleus
YGL174W	BUD13	1	1001.32	Nucleus 0.91	Nucleus 0.94	cytoplasm,nucleus
YGR093W	DRN1	1	747.355	Nucleus 0.91, Vac/Vac Membrane 0.02	none	nucleus
YKL095W	YJU2	1	702.065	Nucleus 0.92, Vac/Vac Membrane 0.02	none	nucleus
YBR030W	RKM3	1	707.275	Nucleus 0.9, Vac/Vac Membrane 0.05	Nucleus 0.89	nucleus
YNL282W	POP3	1	798.185	Nucleus 0.88, Nucleolus 0.04	Nucleus 0.9	nucleus
YGR030C	POP6	1	837.975	Nucleus 0.89, Vac/Vac Membrane 0.02	Nucleus 0.92	nucleus
YNL123W	NMA111	1	776.24	Nucleus 0.93	Nucleus 0.93	nucleus
YNL201C	PSY2	1	798.19	Nucleus 0.93	Nucleus 0.92	nucleus
YPR161C	SGV1	1	748.665	Nucleus 0.93	Nucleus 0.94	nucleus
YMR277W	FCP1	1	808.985	Nucleus 0.95	Nucleus 0.93	nucleus
YGR129W	SYF2	1	814.57	Nucleus 0.92	Nucleus 0.96	nucleus
YPR045C	THP3	1	827.19	Nucleus 0.93	none	nucleus
YGR075C	PRP38	1	810.73	Nucleus 0.91	Nucleus 0.92	nucleus
YOL093W	TRM10	1	831.295	Nucleus 0.91	Nucleus 0.92	cytoplasm,nucleus
YNL245C	CWC25	1	821.17	Nucleus 0.93	Nucleus 0.97	nucleus
YIR005W	IST3	1	761.11	Nucleus 0.94	Nucleus 0.95	cytoplasm,nucleus
YDL201W	TRM8	1	885.925	Nucleus 0.93	Nucleus 0.94	nucleus
YLL022C	HIF1	1	895.155	Nucleus 0.95	Nucleus 0.98	nucleus
YNL035C	YNL035C	1	899.43	none	Nucleus 0.93	nucleus
YBL046W	PSY4	1	878.125	Nucleus 0.93	Nucleus 0.95	nucleus
YKL113C	RAD27	1	846.32	Nucleus 0.92, Vac/Vac Membrane 0.02	Nucleus 0.98	nucleus
YDL178W	DLD2	1	812.155	Mitochondria 0.76, Golgi 0.07, Vac/Vac Membrane 0.02, Peroxisomes 0.02	Mitochondria 0.9	mitochondrion
YJL125C	GCD14	1	827.415		none	nucleus
YIL063C	YRB2	1	845.095	Nucleus 0.95	none	nucleus
YFL013C	IES1	1	786.48	Nucleus 0.88, Nucleolus 0.06	Nucleus 0.9	nucleus
YEL044W	IES6	1	547.98	Nucleus 0.76, Vac/Vac Membrane 0.07, Endosome 0.02	Nucleus 0.82	nucleus
YNL124W	NAF1	1	729.87	Nucleus 0.75, Nucleolus 0.14, Vac/Vac Membrane 0.02	Nucleus 0.88	nucleus
YHR062C	RPP1	1	712.41	Nucleus 0.72, Vac/Vac Membrane 0.04, Nucleolus 0.03, Bud 0.02, Golgi 0.02	Nucleus 0.85	nucleus
YBR073W	RDH54	1	714.465	Nucleus 0.81, Vac/Vac Membrane 0.07, Nucleolus 0.02	none	nucleus
YHR154W	RTT107	1	686.89	Nucleus 0.8, Vac/Vac Membrane 0.03, Nucleolus 0.02, SpindlePole 0.02	none	nucleus
YIL096C	BMT5	1	742.46	Nucleus 0.85, Vac/Vac Membrane 0.05, Nucleolus 0.02	none	nucleolus,nucleus
YBL035C	POL12	1	774.685	Nucleus 0.82, Vac/Vac Membrane 0.05, Nuclear Periphery 0.02, Nucleolus 0.02	Nucleus 0.91	nucleus
YOL054W	PSH1	1	719.32	Nucleus 0.91, Vac/Vac Membrane 0.02	Nucleus 0.93	nucleus
YDL074C	BRE1	1	846.27	Nucleus 0.73, Vac/Vac Membrane 0.05, Endosome 0.02, Bud 0.02, Nucleolus 0.02	Nucleus 0.78	nucleus
YGR013W	SNU71	1	668.05	Nucleus 0.85, Nucleolus 0.04	Nucleus 0.92	cytoplasm,nucleus
YCL010C	SGF29	1	832.755	Nucleus 0.82, Nucleolus 0.08	Nucleus 0.86	nucleus
YGR275W	RTT102	1	790.68	Nucleus 0.78, Nucleolus 0.14	Nucleus 0.9	nucleus
YDL076C	RXT3	1	737.96	Nucleus 0.83, Nucleolus 0.11	Nucleus 0.87	nucleus
YNL139C	THO2	1	763.365	Nucleus 0.81, Nucleolus 0.1, Vac/Vac Membrane 0.02	Nucleus 0.89	nucleus
YNR010W	CSE2	1	738.475	Nucleus 0.88, Nucleolus 0.04	Nucleus 0.88	nucleus
YPL016W	SWI1	1	727.69	Nucleus 0.8, Nucleolus 0.11, Vac/Vac Membrane 0.02	Nucleus 0.9	nucleus
YPL049C	DIG1	1	787.38	Nucleus 0.75, Nucleolus 0.15, Vac/Vac Membrane 0.02	Nucleus 0.89	nucleus
YGL025C	PGD1	1	798.515	Nucleus 0.76, Nucleolus 0.12	Nucleus 0.87	nucleus
YGL127C	SOH1	1	917.46	Nucleus 0.83, Nucleolus 0.08	Nucleus 0.9	nucleus
YER022W	SRB4	1	800.695	Nucleus 0.81, Nucleolus 0.11	Nucleus 0.87	nucleus
YGL151W	NUT1	1	791.705	Nucleus 0.81, Nucleolus 0.11	Nucleus 0.9	nucleus
YBR253W	SRB6	1	793.775	Nucleus 0.83, Nucleolus 0.09	Nucleus 0.91	nucleus
YHR058C	MED6	1	910.915	Nucleus 0.77, Nucleolus 0.13, Mitochondria 0.02	Nucleus 0.9	cytoplasm,nucleus
YOL135C	MED7	1	862.505	Nucleus 0.79, Nucleolus 0.14	Nucleus 0.87	nucleus
YMR043W	MCM1	1	860.445	Nucleus 0.88, Nucleolus 0.03	Nucleus 0.92	nucleus
YMR016C	SOK2	1	867	Nucleus 0.87, Nucleolus 0.08	Nucleus 0.89	nucleus
YPL228W	CET1	1	833.115	Nucleus 0.73, Nucleolus 0.13, Vac/Vac Membrane 0.02, Cortical Patches 0.02	Nucleus 0.92	nucleus
YDL005C	MED2	1	850.18	Nucleus 0.83, Nucleolus 0.11	none	nucleus
YNL236W	SIN4	1	838.355	Nucleus 0.77, Nucleolus 0.14, Vac/Vac Membrane 0.02	Nucleus 0.87	nucleus
YOL051W	GAL11	1	806.61	Nucleus 0.8, Nucleolus 0.13	Nucleus 0.87	nucleus
YDL001W	RMD1	1	855.105	Nucleus 0.78, Nucleolus 0.15	Nucleus 0.89	cytoplasm
YPR168W	NUT2	1	1003.99	Nucleus 0.71, Nucleolus 0.21	Nucleus 0.86	cytoplasm,nucleus
YJL065C	DLS1	1	837.71	Nucleus 0.87, Nucleolus 0.05	none	nucleus
YLR116W	MSL5	1	809.275	Nucleus 0.91	Nucleus 0.91	nucleus
YDR311W	TFB1	1	781.51	Nucleus 0.88, Nucleolus 0.03	Nucleus 0.92	nucleus
YPL254W	HFI1	1	753.84	Nucleus 0.81, Nucleolus 0.08, Vac/Vac Membrane 0.04	Nucleus 0.93	nucleus
YFR013W	IOC3	1	734.165	Nucleus 0.89, Nucleolus 0.03	Nucleus 0.93	nucleus
YIL143C	SSL2	1	786.98	Nucleus 0.87, Nucleolus 0.03	Nucleus 0.92	nucleus
YPL122C	TFB2	1	774.21	Nucleus 0.83, Nucleolus 0.09	Nucleus 0.91	nucleus
YLR005W	SSL1	1	766.52	Nucleus 0.57, Nucleolus 0.16, Vac/Vac Membrane 0.1, SpindlePole 0.04	none	nucleus
YDR392W	SPT3	1	795.855	Nucleus 0.81, Nucleolus 0.07, Vac/Vac Membrane 0.05	Nucleus 0.85	nucleus
YER171W	RAD3	1	768.535	Nucleus 0.84, Nucleolus 0.07	Nucleus 0.91	cytoplasm,nucleus
YBR081C	SPT7	1	775.235	Nucleus 0.84, Nucleolus 0.08, Vac/Vac Membrane 0.02	Nucleus 0.93	nucleus
YGR252W	GCN5	1	841.805	Nucleus 0.87, Nucleolus 0.03	Nucleus 0.95	nucleus
YKL059C	MPE1	1	933.56	Nucleus 0.91, Nucleolus 0.04	Nucleus 0.93	nucleus
YGL133W	ITC1	1	784.865	Nucleus 0.91, Vac/Vac Membrane 0.02	Nucleus 0.88	nucleus
YDR301W	CFT1	1	730.425	Nucleus 0.85, Vac/Vac Membrane 0.05, Nucleolus 0.04	Nucleus 0.91	nucleus
YNL021W	HDA1	1	797.02	Nucleus 0.89, Nucleolus 0.02	Nucleus 0.92	nucleus
YLR277C	YSH1	1	760.27	Nucleus 0.88, Vac/Vac Membrane 0.02	Nucleus 0.9	nucleus
YGR219W	YGR219W	1	749.385	none	Nucleus 0.92	cytoplasm,nucleus
YJR082C	EAF6	1	750.855	Nucleus 0.82, Nucleolus 0.11	Nucleus 0.94	nucleus
YDR176W	NGG1	1	820.49	Nucleus 0.83, Nucleolus 0.09	Nucleus 0.87	nucleus
YDR460W	TFB3	1	808.15	Nucleus 0.85, Nucleolus 0.06	Nucleus 0.93	nucleus
YPR025C	CCL1	1	803.38	Nucleus 0.86, Nucleolus 0.07	Nucleus 0.95	nucleus
YPR056W	TFB4	1	800.625	Nucleus 0.83, Nucleolus 0.08	Nucleus 0.9	nucleus
YNL097C	PHO23	1	709.345	Nucleus 0.8, Nucleolus 0.1, Vac/Vac Membrane 0.02	Nucleus 0.92	nucleus
YMR263W	SAP30	1	760.91	Nucleus 0.75, Nucleolus 0.17	Nucleus 0.91	nucleus
YML114C	TAF8	1	799.285	Nucleus 0.8, Nucleolus 0.11	Nucleus 0.89	nucleus
YGL194C	HOS2	1	846.62	Nucleus 0.67, Nucleolus 0.23	Nucleus 0.83	cytoplasm,nucleus
YNL330C	RPD3	1	872.665	Nucleus 0.64, Nucleolus 0.26	Nucleus 0.86	cytoplasm,nucleus
YHR167W	THP2	1	542.255	Nucleus 0.85, Nucleolus 0.04, Vac/Vac Membrane 0.02	none	cytoplasm,nucleus
YIL084C	SDS3	1	796.83	Nucleus 0.79, Nucleolus 0.13	Nucleus 0.9	nucleus
YLR095C	IOC2	1	785.91	Nucleus 0.79, Nucleolus 0.13	Nucleus 0.87	nucleus
YGL066W	SGF73	1	781.25	Nucleus 0.87, Nucleolus 0.08	Nucleus 0.92	nucleus
YPL181W	CTI6	1	820.39	Nucleus 0.77, Nucleolus 0.16	Nucleus 0.9	nucleus
YPL011C	TAF3	1	800.76	Nucleus 0.79, Nucleolus 0.13	Nucleus 0.87	nucleus
YER161C	SPT2	1	925.255	Nucleus 0.86, Nucleolus 0.05	Nucleus 0.9	nucleus
YPR070W	MED1	1	809.46	Nucleus 0.78, Nucleolus 0.13	Nucleus 0.92	nucleus
YDR138W	HPR1	1	860.515	Nucleus 0.88, Nucleolus 0.07	Nucleus 0.92	nucleus
YJL168C	SET2	1	747.835	Nucleus 0.85, Nucleolus 0.09	Nucleus 0.89	nucleus
YBR095C	RXT2	1	860.55	Nucleus 0.79, Nucleolus 0.14	Nucleus 0.9	nucleus
YPL047W	SGF11	1	995.12	Nucleus 0.89, Nucleolus 0.02	Nucleus 0.93	nucleus
YDR167W	TAF10	1	994.405	Nucleus 0.8, Nucleolus 0.16	Nucleus 0.76, Nucleolus 0.52	nucleus
YLL036C	PRP19	1	897.57	Nucleus 0.87, Nucleolus 0.06	Nucleus 0.94	nucleus
YBL093C	ROX3	1	817.54	Nucleus 0.8, Nucleolus 0.13	Nucleus 0.9	nucleus
YGR156W	PTI1	1	968.205	Nucleus 0.91	Nucleus 0.97	nucleus
YGL150C	INO80	1	884.455	Nucleus 0.87, Nucleolus 0.08	Nucleus 0.9	nucleus
YLR455W	PDP3	1	993.73	Nucleus 0.9, Nucleolus 0.02	none	nucleus
YML062C	MFT1	1	960.03	Nucleus 0.83, Nucleolus 0.11	Nucleus 0.93	nucleus
YPR086W	SUA7	1	903.755	Nucleus 0.9, Nucleolus 0.03, Vac/Vac Membrane 0.02	none	nucleus
YLR052W	IES3	1	882.215	Nucleus 0.86, Nucleolus 0.08	Nucleus 0.92	nucleus
YDR448W	ADA2	1	842.92	Nucleus 0.81, Nucleolus 0.12	Nucleus 0.92	nucleus
YNL215W	IES2	1	880.16	Nucleus 0.83, Nucleolus 0.09	Nucleus 0.89	nucleus
YER092W	IES5	1	826.205	Nucleus 0.9	Nucleus 0.94	nucleus
YAL043C	PTA1	1	799.67	Nucleus 0.91, Nucleolus 0.02	Nucleus 0.94	nucleus
YGR186W	TFG1	1	830.03	Nucleus 0.88, Nucleolus 0.05	Nucleus 0.89	nucleus
YHR197W	RIX1	1	956.805	Nucleus 0.93	Nucleus 0.9	nucleus
YER029C	SMB1	1	900.25	Nucleus 0.92	Nucleus 0.93	nucleus
YDL108W	KIN28	1	855.61	Nucleus 0.89, Nucleolus 0.06	Nucleus 0.93	nucleus
YBR236C	ABD1	1	836.205	Nucleus 0.88, Nucleolus 0.02	Nucleus 0.92	nucleus
YDR195W	REF2	1	846.56	Nucleus 0.89	Nucleus 0.95	nucleus
YLR226W	BUR2	1	862.66	Nucleus 0.92	Nucleus 0.95	nucleus
YKR002W	PAP1	1	840	Nucleus 0.9	Nucleus 0.91	nucleus
YBR138C	YBR138C	1	818.555	none	none	cytoplasm
YPL055C	LGE1	1	855.86		Nucleus 0.83	nucleus
YGR002C	SWC4	1	763.96	Nucleus 0.8, Nucleolus 0.12	Nucleus 0.92	nucleus
YBR103W	SIF2	1	742.485	Nucleus 0.58, Nucleolus 0.18, Vac/Vac Membrane 0.08, SpindlePole 0.04, Endosome 0.02	none	nucleus
YHR206W	SKN7	1	723.27	Nucleus 0.86	Nucleus 0.9	nucleus
YNL317W	PFS2	1	706.345	Nucleus 0.74, Vac/Vac Membrane 0.06, Nucleolus 0.02, Cytoplasm 0.02	Nucleus 0.68	nucleus
YDR034C	LYS14	1	712.91	Nucleus 0.6, Vac/Vac Membrane 0.13, Nucleolus 0.09, Golgi 0.02, Mitochondria 0.02, Bud Neck 0.02	Nucleus 0.5	cytoplasm,nucleus
YBR060C	ORC2	1	748.205	Nucleus 0.82, Vac/Vac Membrane 0.05, Nucleolus 0.05	Nucleus 0.9	cytoplasm,nucleus
YMR061W	RNA14	1	793.11	Nucleus 0.8, Nucleolus 0.12, Vac/Vac Membrane 0.02	Nucleus 0.89	nucleus
YOR174W	MED4	1	764.995	Nucleus 0.73, Nucleolus 0.13, Vac/Vac Membrane 0.03	none	nucleus
YJL176C	SWI3	1	664.33	Nucleus 0.81, Nucleolus 0.1, Vac/Vac Membrane 0.03	Nucleus 0.89	nucleus
YGR246C	BRF1	1	726.545	Nucleus 0.8, Nucleolus 0.1, Vac/Vac Membrane 0.02	Nucleus 0.9	nucleus
YIR023W	DAL81	1	745.69	Nucleus 0.58, Nucleolus 0.27	Nucleus 0.81	nucleus
YMR070W	MOT3	1	783.07	Nucleus 0.77, Nucleolus 0.12, Vac/Vac Membrane 0.03	Nucleus 0.88	nucleus
YDR310C	SUM1	1	759.48	Nucleus 0.77, Nucleolus 0.14	Nucleus 0.88	nucleus
YOL068C	HST1	1	677.275	Nucleus 0.83, Nucleolus 0.06, Vac/Vac Membrane 0.03	Nucleus 0.9	cytoplasm,nucleus
YNR023W	SNF12	1	678.385	Nucleus 0.79, Nucleolus 0.09	Nucleus 0.9	nucleus
YLR182W	SWI6	1	751.16	Nucleus 0.77, Nucleolus 0.09	Nucleus 0.88	nucleus
YKL022C	CDC16	1	736.11	Nucleus 0.8, Nucleolus 0.07, Vac/Vac Membrane 0.04	Nucleus 0.87	nucleus
YHR118C	ORC6	1	724.68	Nucleus 0.76, Nucleolus 0.1, Vac/Vac Membrane 0.04	Nucleus 0.9	cytoplasm,nucleus
YLR055C	SPT8	1	748.985	Nucleus 0.66, Nucleolus 0.13, Vac/Vac Membrane 0.09, SpindlePole 0.02	Nucleus 0.84	nucleus
YCR042C	TAF2	1	622.665	Nucleus 0.74, Nucleolus 0.1, Vac/Vac Membrane 0.06	none	nucleus
YML076C	WAR1	1	683.23	Nucleus 0.9, Vac/Vac Membrane 0.03	Nucleus 0.95	nucleus
YPR179C	HDA3	1	678.03	Nucleus 0.6, Vac/Vac Membrane 0.09, Bud 0.08	Nucleus 0.9	nucleus
YJR140C	HIR3	1	664.06	Nucleus 0.77, Vac/Vac Membrane 0.07, Nucleolus 0.05	none	nucleus
YBR119W	MUD1	1	804.12	Nucleus 0.8, Vac/Vac Membrane 0.04, Nucleolus 0.04, Endosome 0.02	none	nucleus
YPR104C	FHL1	1	677.73	Nucleus 0.87, Vac/Vac Membrane 0.02, Nucleolus 0.02	Nucleus 0.9	nucleus
YDR235W	PRP42	1	749.76	Nucleus 0.78, Nucleolus 0.09, Vac/Vac Membrane 0.05	Nucleus 0.91	nucleus
YER169W	RPH1	1	693.665	Nucleus 0.8, Nucleolus 0.05, Vac/Vac Membrane 0.05	Nucleus 0.78	nucleus
YLR298C	YHC1	1	700.71	Nucleus 0.82, Nucleolus 0.07, Vac/Vac Membrane 0.02	Nucleus 0.9	nucleus
YOR113W	AZF1	1	631.565	Nucleus 0.78, Nucleolus 0.08, Vac/Vac Membrane 0.05	none	nucleus
YIL061C	SNP1	1	728.72	Nucleus 0.81, Nucleolus 0.07, Vac/Vac Membrane 0.04	none	cytoplasm,nucleus
YER172C	BRR2	1	628.93	Nucleus 0.85, Vac/Vac Membrane 0.06	Nucleus 0.92	cytoplasm,nucleus
YJL110C	GZF3	1	745.29	Nucleus 0.83, Vac/Vac Membrane 0.07	Nucleus 0.95	cytoplasm,nucleus
YMR112C	MED11	1	678.11	Nucleus 0.62, Vac/Vac Membrane 0.11, Nucleolus 0.08, Endosome 0.02, Cytoplasm 0.02	Nucleus 0.52	nucleus
YLR071C	RGR1	1	695.13	Nucleus 0.8, Nucleolus 0.13	Nucleus 0.88	nucleus
YDR228C	PCF11	1	754.98	Nucleus 0.88, Nucleolus 0.04	Nucleus 0.92	nucleus
YFL049W	SWP82	1	665.14	Nucleus 0.82, Nucleolus 0.05, Cytoplasm 0.02	Nucleus 0.93	nucleus
YDR308C	SRB7	1	679.45	Nucleus 0.75, Nucleolus 0.12, Vac/Vac Membrane 0.04	Nucleus 0.79	nucleus
YOR337W	TEA1	1	722.485	Nucleus 0.92	Nucleus 0.96	cytoplasm,nucleus
YEL018W	EAF5	1	689.11	Nucleus 0.74, Nucleolus 0.12, Vac/Vac Membrane 0.06	Nucleus 0.88	nucleus
YIL112W	HOS4	1	692.095	Nucleus 0.73, Nucleolus 0.16, Vac/Vac Membrane 0.02	Nucleus 0.84	nucleus
YKR085C	MRPL20	1	727.955	Mitochondria 0.75, Golgi 0.05, Endosome 0.04, Peroxisomes 0.03, Vac/Vac Membrane 0.02	Mitochondria 0.9	mitochondrion
YBR231C	SWC5	1	764.23	Nucleus 0.82, Nucleolus 0.08	none	nucleus
YKR029C	SET3	1	794.375	Nucleus 0.75, Nucleolus 0.17	Nucleus 0.86	nucleus
YGR274C	TAF1	1	685.015	Nucleus 0.8, Nucleolus 0.13, Vac/Vac Membrane 0.02	Nucleus 0.91	nucleus
YMR044W	IOC4	1	700.01	Nucleus 0.76, Nucleolus 0.1, Vac/Vac Membrane 0.04	Nucleus 0.9	nucleus
YHR119W	SET1	1	665.02	Cytoplasm 0.46, Nucleus 0.22, Vac/Vac Membrane 0.09, Mitochondria 0.09, Nucleolus 0.03	none	ambiguous,nucleus
YPR023C	EAF3	1	734.235	Nucleus 0.86, Nucleolus 0.06	Nucleus 0.91	nucleus
YPL007C	TFC8	1	695.745	Nucleus 0.85, Vac/Vac Membrane 0.03	Nucleus 0.97	nucleus
YML032C	RAD52	1	761.42	Nucleus 0.87, Nucleolus 0.04, Vac/Vac Membrane 0.02	Nucleus 0.92	nucleus
YLR115W	CFT2	1	801.8	Nucleus 0.83, Nucleolus 0.05, Vac/Vac Membrane 0.04	Nucleus 0.89	nucleus
YDR079C-A	TFB5	1	739.69	Nucleus 0.74, Nucleolus 0.12, Vac/Vac Membrane 0.02	Nucleus 0.92	nucleus
YDR469W	SDC1	1	757.895	Nucleus 0.75, Nucleolus 0.12	Nucleus 0.91	nucleus
YHL025W	SNF6	1	776.62	Nucleus 0.71, Nucleolus 0.09, Vac/Vac Membrane 0.07	Nucleus 0.86	nucleus
YNL059C	ARP5	1	860.71	Nucleus 0.89, Nucleolus 0.04	Nucleus 0.88	cytoplasm,nucleus
YHR084W	STE12	1	765.16	Nucleus 0.87, Vac/Vac Membrane 0.02	Nucleus 0.94	nucleus
YBR123C	TFC1	1	723.27	Nucleus 0.86, Vac/Vac Membrane 0.02	Nucleus 0.91	nucleus
YPR065W	ROX1	1	951.225	Nucleus 0.89	Nucleus 0.96	nucleus
YOR304W	ISW2	1	740.85	Nucleus 0.9, Nucleolus 0.02	Nucleus 0.92	nucleus
YML046W	PRP39	1	725.04	Nucleus 0.85, Nucleolus 0.05	Nucleus 0.94	nucleus
YDR207C	UME6	1	703.765	Nucleus 0.85, Vac/Vac Membrane 0.05, Nucleolus 0.02	Nucleus 0.92	nucleus
YDL087C	LUC7	1	751.695	Nucleus 0.85, Nucleolus 0.02, Vac/Vac Membrane 0.02	none	nucleus
YDL106C	PHO2	1	775.41	Nucleus 0.9	Nucleus 0.94	nucleus
YPR107C	YTH1	1	770.205	Nucleus 0.87, Nucleolus 0.03	Nucleus 0.91	nucleus
YBR258C	SHG1	1	701.295	Nucleus 0.81, Nucleolus 0.07, Vac/Vac Membrane 0.02	Nucleus 0.89	nucleus
YFL024C	EPL1	1	736.18	Nucleus 0.78, Nucleolus 0.08, Vac/Vac Membrane 0.05	Nucleus 0.88	nucleus
YOR279C	RFM1	1	717.135	Nucleus 0.81, Nucleolus 0.07, Vac/Vac Membrane 0.02	none	cytoplasm,nucleus
YHR090C	YNG2	1	730.74	Nucleus 0.83, Nucleolus 0.07	none	nucleus
YNL136W	EAF7	1	730.865	Nucleus 0.82, Nucleolus 0.1	Nucleus 0.95	nucleus
YPL138C	SPP1	1	704.37	Nucleus 0.76, Nucleolus 0.11, Vac/Vac Membrane 0.03	Nucleus 0.93	nucleus
YML041C	VPS71	1	775.19	Nucleus 0.8, Nucleolus 0.1, Vac/Vac Membrane 0.03	none	nucleus
YKL074C	MUD2	1	705.56	Nucleus 0.87, Vac/Vac Membrane 0.03, Nucleolus 0.02	Nucleus 0.95	cytoplasm,nucleus
YOL148C	SPT20	1	745.96	Nucleus 0.83, Nucleolus 0.08	Nucleus 0.91	nucleus
YOR355W	GDS1	1	771.685	Nucleus 0.69, Nucleolus 0.13, Vac/Vac Membrane 0.06	Nucleus 0.91	cytoplasm,nucleus
YHR086W	NAM8	1	867.65	Nucleus 0.72, Nucleolus 0.1, Vac/Vac Membrane 0.05	Nucleus 0.49	cytoplasm,nucleus
YGL209W	MIG2	1	843.285	Nucleus 0.9, Nucleolus 0.02	Nucleus 0.74	nucleus
YGR040W	KSS1	1	981.77	Nucleus 0.74, Vac/Vac Membrane 0.06, Nucleolus 0.04	Nucleus 0.81	cytoplasm,nucleus
YOR110W	TFC7	1	752.4	Nucleus 0.85, Vac/Vac Membrane 0.05, Nucleolus 0.03	Nucleus 0.87	cytoplasm,nucleus
YOR358W	HAP5	1	692.195	Nucleus 0.89, Vac/Vac Membrane 0.03	none	cytoplasm,nucleus
YDL043C	PRP11	1	705.63	Nucleus 0.86, Vac/Vac Membrane 0.04	Nucleus 0.92	nucleus
YJR022W	LSM8	1	702.395	Nucleus 0.9, Vac/Vac Membrane 0.02	Nucleus 0.94	cytoplasm,nucleus
YMR227C	TAF7	1	684.335	Nucleus 0.73, Nucleolus 0.15, Vac/Vac Membrane 0.06	Nucleus 0.89	cytoplasm,nucleus
YDL070W	BDF2	1	734.34	Nucleus 0.73, Vac/Vac Membrane 0.11	Nucleus 0.88	cytoplasm,nucleus
YAL011W	SWC3	1	666.815	Nucleus 0.76, Nucleolus 0.1, Vac/Vac Membrane 0.07	Nucleus 0.89	nucleus
YLR385C	SWC7	1	663.31	Nucleus 0.79, Nucleolus 0.07, Vac/Vac Membrane 0.02, Cytoplasm 0.02	Nucleus 0.91	nucleus
YKL012W	PRP40	1	639.15	Nucleus 0.81, Vac/Vac Membrane 0.09, Nucleolus 0.04	Nucleus 0.91	nucleus
YDR240C	SNU56	1	660.91	Nucleus 0.77, Nucleolus 0.08, Vac/Vac Membrane 0.06	Nucleus 0.94	nucleus
YHR166C	CDC23	1	685.045	Nucleus 0.83, Vac/Vac Membrane 0.07	Nucleus 0.9	nucleus
YIL056W	VHR1	1	771.345	Nucleus 0.62, Vac/Vac Membrane 0.22	Nucleus 0.6	cytoplasm,nucleus
YCR084C	TUP1	1	597.67	Nucleus 0.59, Nucleolus 0.34, Vac/Vac Membrane 0.02	Nucleus 0.7	nucleus
YBR188C	NTC20	1	637.955	Nucleus 0.91, Vac/Vac Membrane 0.02	Nucleus 0.97	nucleus
YKL058W	TOA2	1	472.625	Nucleus 0.75, Vac/Vac Membrane 0.11	Nucleus 0.8	nucleus
YEL065W	SIT1	1	2128.53	Vac/Vac Membrane 0.75, Nucleus 0.06, Endosome 0.04	Nucleus 0.17	vacuole
YGR055W	MUP1	1	1994.1	Vac/Vac Membrane 0.72, Mitochondria 0.05, Golgi 0.05, Nucleus 0.04, Nucleolus 0.04	none	vacuole
YJL151C	SNA3	1	2195.32	Vac/Vac Membrane 0.85, Nucleus 0.08	Nucleus 0.18	vacuole
YFL026W	STE2	1	1242.62	Vac/Vac Membrane 0.8, Endoplasmic Reticulum 0.06	none	vacuole
YLR083C	EMP70	1	1404.64	Vac/Vac Membrane 0.8, Endosome 0.06, Golgi 0.04	Vacuole/Vacuolar Membrane 0.5	vacuole
YKL077W	YKL077W	1	1489.15	none	none	vacuole
YHL040C	ARN1	1	1159.26	Vac/Vac Membrane 0.48, Cytoplasm 0.35, Mitochondria 0.02, Endosome 0.02	none	vacuole,endosome
YJL079C	PRY1	1	1066.44	Vac/Vac Membrane 0.81, Endosome 0.06	Nucleus 0.2	vacuole
YGR279C	SCW4	1	1235.44	Vac/Vac Membrane 0.82, Nucleus 0.05	Nucleus 0.21	vacuole
YPL162C	YPL162C	1	886.97	none	Vacuole/Vacuolar Membrane 0.44	vacuolar membrane
YKR007W	MEH1	1	1134.17	Vac/Vac Membrane 0.83, Nuclear Periphery 0.05	Vacuole/Vacuolar Membrane 0.7	vacuolar membrane
YBR077C	SLM4	1	1119.91	Vac/Vac Membrane 0.78, Endosome 0.07, Nuclear Periphery 0.03, Nucleus 0.02	Vacuole/Vacuolar Membrane 0.73	vacuolar membrane
YML121W	GTR1	1	937.575	Vac/Vac Membrane 0.69, Endosome 0.08, Nuclear Periphery 0.08, Cytoplasm 0.06, Nucleus 0.02	Vacuole/Vacuolar Membrane 0.48	vacuolar membrane
YGR163W	GTR2	1	887.99	Vac/Vac Membrane 0.75, Nuclear Periphery 0.09, Nucleus 0.03, Endosome 0.02	Vacuole/Vacuolar Membrane 0.67	vacuolar membrane
YHR010W	RPL27A	1	947.49	Cytoplasm 0.45, Vac/Vac Membrane 0.11, Nucleus 0.08, SpindlePole 0.06, Endosome 0.06, Nucleolus 0.04, Bud 0.02	Cytoplasm 0.7	cytoplasm,nucleolus
YOR360C	PDE2	1	995.62	Nucleus 0.53, Nucleolus 0.09, Vac/Vac Membrane 0.07, Cytoplasm 0.05, SpindlePole 0.04, Endosome 0.04, Bud 0.03	Nucleus 0.19	cytoplasm,nucleus
YDR105C	TMS1	1	1020.68	Vac/Vac Membrane 0.65, Endosome 0.25, Nuclear Periphery 0.02	Vacuole/Vacuolar Membrane 0.47	vacuolar membrane
YOL060C	MAM3	1	1024.82	Vac/Vac Membrane 0.8, Nuclear Periphery 0.07, Endosome 0.02	Vacuole/Vacuolar Membrane 0.37	vacuolar membrane
YIL047C	SYG1	1	924.085	Vac/Vac Membrane 0.81, Endosome 0.04, Nuclear Periphery 0.04	Vacuole/Vacuolar Membrane 0.47	vacuolar membrane
YLR001C	YLR001C	1	826.86	none	Vacuole/Vacuolar Membrane 0.38, Nucleus 0.16	vacuolar membrane
YGR106C	VOA1	1	2307.61	Vac/Vac Membrane 0.78, Nuclear Periphery 0.07, Nucleus 0.03, Cytoplasm 0.02	Vacuole/Vacuolar Membrane 0.77	vacuolar membrane
YKL080W	VMA5	1	1937.59	Vac/Vac Membrane 0.85, Nucleus 0.04, Nuclear Periphery 0.04	Vacuole/Vacuolar Membrane 0.65	ambiguous,vacuolar membrane
YOR316C	COT1	1	1727.53	Vac/Vac Membrane 0.82, Nuclear Periphery 0.06, Nucleus 0.03	Vacuole/Vacuolar Membrane 0.52	vacuolar membrane
YOL092W	YPQ1	1	1890	Vac/Vac Membrane 0.85, Nucleus 0.04, Nuclear Periphery 0.02	none	vacuolar membrane
YEL051W	VMA8	1	1865.89	Vac/Vac Membrane 0.76, Nuclear Periphery 0.05, Endosome 0.02, Cytoplasm 0.02, Cortical Patches 0.02, Nucleus 0.02	Vacuole/Vacuolar Membrane 0.67	vacuolar membrane
YFL041W	FET5	1	1421.5	Vac/Vac Membrane 0.88, Nuclear Periphery 0.02, Endosome 0.02	Vacuole/Vacuolar Membrane 0.61	vacuolar membrane
YBR207W	FTH1	1	1723.62	Vac/Vac Membrane 0.88, Golgi 0.02, Nuclear Periphery 0.02	Vacuole/Vacuolar Membrane 0.57	vacuolar membrane
YDR135C	YCF1	1	1169.43	Vac/Vac Membrane 0.84, Nuclear Periphery 0.07, Nucleus 0.02	Vacuole/Vacuolar Membrane 0.66	vacuolar membrane
YDL123W	SNA4	1	1211.13	Vac/Vac Membrane 0.84, Nucleus 0.04, Nuclear Periphery 0.02	Vacuole/Vacuolar Membrane 0.63	vacuolar membrane
YLL048C	YBT1	1	1192.13	Vac/Vac Membrane 0.85, Nuclear Periphery 0.06, Nucleus 0.02	Vacuole/Vacuolar Membrane 0.75, Nuclear Periphery 0.29	vacuolar membrane
YDR119W	VBA4	1	1313.98	Vac/Vac Membrane 0.82, Nuclear Periphery 0.09, Nucleus 0.03	Vacuole/Vacuolar Membrane 0.69	vacuolar membrane
YML018C	YML018C	1	1354.66	none	Vacuole/Vacuolar Membrane 0.69	vacuolar membrane
YFL048C	EMP47	1	1237.31	Vac/Vac Membrane 0.87, Nucleus 0.05, Nuclear Periphery 0.02	Vacuole/Vacuolar Membrane 0.46, Nucleus 0.18	vacuolar membrane
YDL054C	MCH1	1	1085.14	Vac/Vac Membrane 0.84, Nucleus 0.04, Nuclear Periphery 0.02	Vacuole/Vacuolar Membrane 0.58	vacuolar membrane
YDR352W	YPQ2	1	1289.13	Vac/Vac Membrane 0.82, Nuclear Periphery 0.04, Nucleus 0.02	none	vacuolar membrane
YBR127C	VMA2	1	2942.49	Vac/Vac Membrane 0.77, Cytoplasm 0.05, Nucleus 0.05, Nuclear Periphery 0.03, Endosome 0.02	Vacuole/Vacuolar Membrane 0.56	vacuolar membrane
YOR270C	VPH1	1	4061.8	Vac/Vac Membrane 0.76, Nuclear Periphery 0.07, Nucleus 0.04, Mitochondria 0.02	Vacuole/Vacuolar Membrane 0.81	vacuolar membrane
YDR525W-A	SNA2	1	2000.82	Vac/Vac Membrane 0.33, Golgi 0.31, Endosome 0.23, Mitochondria 0.04	Golgi 0.4	punctate composite,vacuolar membrane,lipid particle
YEL013W	VAC8	1	1993.35	Vac/Vac Membrane 0.68, Endosome 0.14, Nuclear Periphery 0.04, Nucleolus 0.03, Mitochondria 0.02	Vacuole/Vacuolar Membrane 0.73	vacuolar membrane
YMR243C	ZRC1	1	906.2		Vacuole/Vacuolar Membrane 0.44, Nucleus 0.25	vacuolar membrane
YGR020C	VMA7	1	1930.28	Cytoplasm 0.53, Vac/Vac Membrane 0.28, Mitochondria 0.06, Golgi 0.04	none	ambiguous,vacuolar membrane
YPR036W	VMA13	1	2782.04	Cytoplasm 0.57, Mitochondria 0.17, Vac/Vac Membrane 0.05, Endoplasmic Reticulum 0.02	Cytoplasm 0.76, Budneck 0.05	vacuolar membrane
YHR039C-A	VMA10	1	3553.44	Vac/Vac Membrane 0.76, Nuclear Periphery 0.06, Nucleus 0.03, Endosome 0.02	Vacuole/Vacuolar Membrane 0.7	vacuolar membrane
YOR332W	VMA4	1	3296.99	Vac/Vac Membrane 0.81, Nuclear Periphery 0.03, Nucleus 0.02, Golgi 0.02	Vacuole/Vacuolar Membrane 0.79	vacuolar membrane
YKL186C	MTR2	1	1025.06	Cytoplasm 0.4, Nuclear Periphery 0.33, Endosome 0.05, Vac/Vac Membrane 0.03, Nucleus 0.02, Mitochondria 0.02	Cytoplasm 0.98	nuclear periphery
YOR046C	DBP5	1	1472	Nuclear Periphery 0.69, Vac/Vac Membrane 0.08, Endoplasmic Reticulum 0.08, Nucleus 0.02, Endosome 0.02	Vacuole/Vacuolar Membrane 0.56, Nuclear Periphery 0.25	nuclear periphery
YPL169C	MEX67	1	1164.52	Nuclear Periphery 0.78, Vac/Vac Membrane 0.05, Endosome 0.03	Vacuole/Vacuolar Membrane 0.66, Nuclear Periphery 0.22	nuclear periphery
YLL023C	POM33	1	910.2	Nuclear Periphery 0.65, Endoplasmic Reticulum 0.17, Vac/Vac Membrane 0.03, Mitochondria 0.02	none	ER
YDR411C	DFM1	1	906.495	Nuclear Periphery 0.48, Endoplasmic Reticulum 0.35, Vac/Vac Membrane 0.06	Vacuole/Vacuolar Membrane 0.37, Nuclear Periphery 0.34, ER 0.24	ER
YNL158W	PGA1	1	1022.91	Nuclear Periphery 0.69, Endoplasmic Reticulum 0.12, Vac/Vac Membrane 0.07	Nuclear Periphery 0.54	nuclear periphery
YHL003C	LAG1	1	1437.96	Endoplasmic Reticulum 0.82, Nuclear Periphery 0.12	ER 0.72, Nuclear Periphery 0.21	ER
YHR133C	NSG1	1	1160.96	Nuclear Periphery 0.82, Vac/Vac Membrane 0.06	Nuclear Periphery 0.58	nuclear periphery
YML075C	HMG1	1	1105.36	Nuclear Periphery 0.77, Endoplasmic Reticulum 0.08, Vac/Vac Membrane 0.04	Nuclear Periphery 0.52	nuclear periphery
YLR450W	HMG2	1	885.135	Nuclear Periphery 0.89	Nuclear Periphery 0.8	nuclear periphery
YDL207W	GLE1	1	867.53	Nuclear Periphery 0.84, Vac/Vac Membrane 0.04, Mitochondria 0.02	Nuclear Periphery 0.6	nuclear periphery
YJL041W	NSP1	1	1353.61	Nuclear Periphery 0.72, Golgi 0.08, Nucleolus 0.02, Cortical Patches 0.02, Vac/Vac Membrane 0.02, Mitochondria 0.02	Vacuole/Vacuolar Membrane 0.56, Nuclear Periphery 0.56	nuclear periphery
YGL172W	NUP49	1	1101.1	Nuclear Periphery 0.86, Vac/Vac Membrane 0.02	Nuclear Periphery 0.79	nuclear periphery
YER105C	NUP157	1	998.195	Nuclear Periphery 0.86, Vac/Vac Membrane 0.04	Nuclear Periphery 0.8	nuclear periphery
YKR082W	NUP133	1	1187.98	Nuclear Periphery 0.87, Nucleolus 0.02	Nuclear Periphery 0.79	nuclear periphery
YGL092W	NUP145	1	1141.69	Nuclear Periphery 0.86, Vac/Vac Membrane 0.02	Nuclear Periphery 0.82	nuclear periphery
YML031W	NDC1	1	1202.02	Nuclear Periphery 0.87, Vac/Vac Membrane 0.02	Nuclear Periphery 0.75	nuclear periphery
YFR002W	NIC96	1	1267.54	Nuclear Periphery 0.85, Vac/Vac Membrane 0.02	Nuclear Periphery 0.77	nuclear periphery
YKR095W	MLP1	1	842.385	Nuclear Periphery 0.6, Nucleolus 0.13, Endosome 0.12, SpindlePole 0.02, Nucleus 0.02	Nuclear Periphery 0.52	nuclear periphery
YLR335W	NUP2	1	1094.64	Nuclear Periphery 0.84, Vac/Vac Membrane 0.04, Nucleolus 0.04	Nuclear Periphery 0.67	nuclear periphery
YGR119C	NUP57	1	1614.91	Nuclear Periphery 0.85, Vac/Vac Membrane 0.04, Nucleolus 0.02	Nuclear Periphery 0.75	nuclear periphery
YMR153W	NUP53	1	976.37	Nuclear Periphery 0.87, Vac/Vac Membrane 0.02	Nuclear Periphery 0.84	nuclear periphery
YOR098C	NUP1	1	992.305	Nuclear Periphery 0.88	Nuclear Periphery 0.81	nuclear periphery
YBL079W	NUP170	1	989.915	Nuclear Periphery 0.85, Vac/Vac Membrane 0.02	Nuclear Periphery 0.81	nuclear periphery
YJL039C	NUP192	1	997.385	Nuclear Periphery 0.82, Vac/Vac Membrane 0.05, Nucleus 0.02	none	nuclear periphery
YAR002W	NUP60	1	1163.93	Nuclear Periphery 0.91, Vac/Vac Membrane 0.02	Nuclear Periphery 0.94	nuclear periphery
YJL061W	NUP82	1	1196.88	Nuclear Periphery 0.9, Vac/Vac Membrane 0.02	Nuclear Periphery 0.82	nuclear periphery
YJR042W	NUP85	1	1150.6	Nuclear Periphery 0.84, Vac/Vac Membrane 0.02	Nuclear Periphery 0.76	nuclear periphery
YDL116W	NUP84	1	1263.31	Nuclear Periphery 0.85, Vac/Vac Membrane 0.02	Nuclear Periphery 0.81	nuclear periphery
YLR018C	POM34	1	1118.36	Nuclear Periphery 0.89, Vac/Vac Membrane 0.02	Nuclear Periphery 0.8	nuclear periphery
YIL115C	NUP159	1	1101.56	Nuclear Periphery 0.87, Vac/Vac Membrane 0.02	Nuclear Periphery 0.75	nuclear periphery
YDL088C	ASM4	1	893.23	Nuclear Periphery 0.76, Vac/Vac Membrane 0.06, Nucleus 0.04, Nucleolus 0.02, Endosome 0.02	Nuclear Periphery 0.67	nuclear periphery
YKL068W	NUP100	1	1058.2	Nuclear Periphery 0.88	Nuclear Periphery 0.83	nuclear periphery
YML103C	NUP188	1	1141.22	Nuclear Periphery 0.86, Vac/Vac Membrane 0.02	Nuclear Periphery 0.8	nuclear periphery
YER107C	GLE2	1	820.25	Nuclear Periphery 0.76, Endosome 0.09, Vac/Vac Membrane 0.02	Vacuole/Vacuolar Membrane 0.58, Nuclear Periphery 0.3	cytoplasm,nuclear periphery
YFR039C	OSW7	1	741.3	Nuclear Periphery 0.34, Endosome 0.19, Mitochondria 0.14, SpindlePole 0.08, Cytoplasm 0.05, Peroxisomes 0.04	none	ambiguous
YDL042C	SIR2	1	746.645	Nuclear Periphery 0.34, Nucleolus 0.19, Endosome 0.15, Nucleus 0.12, SpindlePole 0.08, Vac/Vac Membrane 0.02	Nucleus 0.3, Nuclear Periphery 0.3	nuclear periphery
YLR442C	SIR3	1	697.035	Endosome 0.37, SpindlePole 0.18, Nuclear Periphery 0.18, Nucleolus 0.07, Nucleus 0.05, Vac/Vac Membrane 0.02, Mitochondria 0.02	Nuclear Periphery 0.25	nuclear periphery
YMR129W	POM152	1	746.38	Nuclear Periphery 0.6, Endosome 0.13, Mitochondria 0.08, Vac/Vac Membrane 0.04, SpindlePole 0.02	Nuclear Periphery 0.21	nuclear periphery
YMR219W	ESC1	1	825.665	Nuclear Periphery 0.61, Endosome 0.14, Mitochondria 0.03, Nucleolus 0.03, SpindlePole 0.02	Nuclear Periphery 0.53	nuclear periphery
YIL149C	MLP2	1	757.18	Nuclear Periphery 0.5, Endosome 0.18, Mitochondria 0.08, Nucleus 0.05, SpindlePole 0.04, Vac/Vac Membrane 0.02, Nucleolus 0.02	none	nuclear periphery
YDR458C	HEH2	1	738.5	Nuclear Periphery 0.84, Mitochondria 0.02, Endosome 0.02	Nuclear Periphery 0.65, Vacuole/Vacuolar Membrane 0.35	nuclear periphery
YGL086W	MAD1	1	693.21	Nuclear Periphery 0.56, Endosome 0.18, SpindlePole 0.05, Mitochondria 0.04, Vac/Vac Membrane 0.02	none	nuclear periphery
YOL072W	THP1	1	732.615	Nuclear Periphery 0.61, Endosome 0.17, Mitochondria 0.05, Vac/Vac Membrane 0.02, SpindlePole 0.02	Nuclear Periphery 0.51	nuclear periphery
YPL020C	ULP1	1	712.82	Nuclear Periphery 0.64, Endosome 0.16, Mitochondria 0.04, SpindlePole 0.02, Vac/Vac Membrane 0.02	Nuclear Periphery 0.48	nuclear periphery
YML107C	PML39	1	732.985	Nuclear Periphery 0.61, Endosome 0.14, SpindlePole 0.04, Mitochondria 0.04, Vac/Vac Membrane 0.02, Nucleolus 0.02	Mitochondria 0.62, Nuclear Periphery 0.39	nuclear periphery
YDR159W	SAC3	1	703.405	Nuclear Periphery 0.55, Endosome 0.2, Mitochondria 0.07, SpindlePole 0.03	Nuclear Periphery 0.34	nuclear periphery
YPL075W	GCR1	1	666.565	Nucleus 0.48, Nucleolus 0.29, SpindlePole 0.04, Vac/Vac Membrane 0.04, Endosome 0.04	Nucleus 0.81	cytoplasm,nucleus
YGR270W	YTA7	1	677.15	Nucleus 0.72, Nucleolus 0.17, Vac/Vac Membrane 0.02	Nucleus 0.87	nucleus
YDR227W	SIR4	1	639.46	Endosome 0.33, SpindlePole 0.2, Nuclear Periphery 0.12, Nucleus 0.07, Nucleolus 0.07, Mitochondria 0.06, Vac/Vac Membrane 0.03	none	nuclear periphery
YMR172W	HOT1	1	673.455	Nucleus 0.26, SpindlePole 0.17, Endosome 0.17, Nucleolus 0.16, Vac/Vac Membrane 0.07, Mitochondria 0.02	none	nucleus
YMR019W	STB4	1	630.04	Nucleus 0.42, Nucleolus 0.16, SpindlePole 0.11, Endosome 0.09, Vac/Vac Membrane 0.08	none	nucleus
YKL078W	DHR2	1	693.465	Nucleolus 0.49, Nucleus 0.19, SpindlePole 0.15, Endosome 0.05, Vac/Vac Membrane 0.02	none	nucleolus
YGR283C	YGR283C	1	710.37	none	Nucleolus 0.66, Nucleus 0.29	nucleolus
YOL080C	REX4	1	740.05	Nucleolus 0.48, SpindlePole 0.16, Nucleus 0.16, Endosome 0.05, Nuclear Periphery 0.03	Nucleolus 0.56, Nucleus 0.31	nucleolus,nucleus
YOL006C	TOP1	1	770.6	Nucleolus 0.49, Nucleus 0.28, SpindlePole 0.13, Endosome 0.02	Nucleolus 0.65, Nucleus 0.4	nucleolus,nucleus
YCR086W	CSM1	1	665.765	Nuclear Periphery 0.22, Endosome 0.18, SpindlePole 0.17, Nucleolus 0.14, Mitochondria 0.08, Vac/Vac Membrane 0.07, Nucleus 0.06	none	nucleolus
YJL048C	UBX6	1	763.36	Nuclear Periphery 0.46, SpindlePole 0.12, Endosome 0.11, Vac/Vac Membrane 0.06, Mitochondria 0.04, Nucleus 0.02	none	nuclear periphery
YBL097W	BRN1	1	726.995	Nucleus 0.44, Nucleolus 0.24, SpindlePole 0.13, Endosome 0.07, Vac/Vac Membrane 0.04	Nucleus 0.6	nucleus
YDR325W	YCG1	1	669.385	Nucleus 0.43, Nucleolus 0.23, SpindlePole 0.09, Endosome 0.06, Vac/Vac Membrane 0.06, Nuclear Periphery 0.04	Nucleus 0.73	nucleolus,nucleus
YLR272C	YCS4	1	699.35	Nucleus 0.49, Nucleolus 0.18, SpindlePole 0.1, Endosome 0.08, Vac/Vac Membrane 0.04, Nuclear Periphery 0.03	none	cytoplasm,nucleolus,nucleus
YKL125W	RRN3	1	652.21	Nucleolus 0.37, SpindlePole 0.3, Endosome 0.13, Nucleus 0.09, Vac/Vac Membrane 0.04	Spindle Pole 0.33, Nucleus 0.33	nucleolus,nucleus
YNR004W	SWM2	1	617.24	Nucleolus 0.44, Nucleus 0.22, SpindlePole 0.16, Endosome 0.05, Vac/Vac Membrane 0.03	none	nucleolus
YBR141C	BMT2	1	739.945	Nucleolus 0.37, Nucleus 0.35, Vac/Vac Membrane 0.08, SpindlePole 0.05, Nuclear Periphery 0.02, Endosome 0.02	none	nucleolus
YNL299W	TRF5	1	668.275	Nucleus 0.39, Nucleolus 0.31, SpindlePole 0.08, Vac/Vac Membrane 0.07, Endosome 0.06	Nucleus 0.74	nucleolus
YIL079C	AIR1	1	805.67	Nucleus 0.49, Nucleolus 0.21, Vac/Vac Membrane 0.09, SpindlePole 0.07, Endosome 0.02	Nucleus 0.47	cytoplasm,nucleus
YFR031C	SMC2	1	756.98	Nucleus 0.71, Nucleolus 0.12, Vac/Vac Membrane 0.04	Nucleus 0.82	cytoplasm,nucleus
YMR121C	RPL15B	1	780.71	Nucleus 0.49, Nucleolus 0.34, Vac/Vac Membrane 0.07, SpindlePole 0.02	Nucleus 0.8	nucleolus,nucleus
YLR086W	SMC4	1	688.805	Nucleus 0.58, Nucleolus 0.2, SpindlePole 0.02, Nuclear Periphery 0.02	Nucleus 0.72	nucleus
YIL026C	IRR1	1	781.24	Nucleus 0.43, Nucleolus 0.21, Nuclear Periphery 0.18, Vac/Vac Membrane 0.06, SpindlePole 0.04, Endosome 0.02	Nucleus 0.65	nucleus
YPR029C	APL4	1	804.37	Mitochondria 0.38, Cytoplasm 0.31, Endosome 0.07, Vac/Vac Membrane 0.04, Cortical Patches 0.02	none	punctate composite
YLL034C	RIX7	1	825.055	Nucleus 0.47, Nucleolus 0.32, Vac/Vac Membrane 0.09	Nucleus 0.62	nucleolus,nucleus
YDR335W	MSN5	1	754.945	Nucleus 0.66, Vac/Vac Membrane 0.12, Nuclear Periphery 0.1, Nucleolus 0.02	Nucleus 0.6	cytoplasm,nuclear periphery,nucleus
YGL238W	CSE1	1	1147.02	Nucleus 0.46, Nuclear Periphery 0.22, Vac/Vac Membrane 0.16, Nucleolus 0.09	Nucleus 0.35	cytoplasm,nucleus
YGL016W	KAP122	1	892.495	Nuclear Periphery 0.57, Nucleus 0.15, Vac/Vac Membrane 0.12, Endosome 0.02	Nucleus 0.16	cytoplasm,nuclear periphery,nucleus
YEL017W	GTT3	1	844.94	Nuclear Periphery 0.56, Endoplasmic Reticulum 0.22, Vac/Vac Membrane 0.12, Mitochondria 0.02	Nuclear Periphery 0.49	nuclear periphery
YJL062W	LAS21	1	875.655	Endoplasmic Reticulum 0.82, Mitochondria 0.02	ER 0.74	ER
YMR119W	ASI1	1	616.355	Nuclear Periphery 0.66, Vac/Vac Membrane 0.1, Endoplasmic Reticulum 0.07, Mitochondria 0.05, Cytoplasm 0.02	none	nuclear periphery
YKL205W	LOS1	1	791.21	Nuclear Periphery 0.64, Vac/Vac Membrane 0.12, Nucleus 0.06, Mitochondria 0.02	Nuclear Periphery 0.21	nuclear periphery
YNL008C	ASI3	1	685.14	Nuclear Periphery 0.79, Vac/Vac Membrane 0.04, Mitochondria 0.02	Nuclear Periphery 0.59	nuclear periphery
YML034W	SRC1	1	678.305	Nuclear Periphery 0.73, Mitochondria 0.06, Vac/Vac Membrane 0.06	none	nuclear periphery
YGR202C	PCT1	1	741.01	Nuclear Periphery 0.88, Vac/Vac Membrane 0.02, Nucleus 0.02	Nuclear Periphery 0.66, Nucleus 0.17	nuclear periphery
YHL020C	OPI1	1	865.615	Nucleus 0.65, Nuclear Periphery 0.2, Vac/Vac Membrane 0.08, Nucleolus 0.02	Nucleus 0.85	nuclear periphery
YDR120C	TRM1	1	900.65	Nucleus 0.68, Nuclear Periphery 0.15, Vac/Vac Membrane 0.07, Nucleolus 0.07	Nucleus 0.91	nuclear periphery,nucleus
YLL008W	DRS1	1	1053.88	Nucleolus 0.43, Nucleus 0.26, Bud 0.11, SpindlePole 0.04, Nuclear Periphery 0.04, Vac/Vac Membrane 0.02	Nucleolus 0.61	cytoplasm,nucleolus,nucleus
YDR412W	RRP17	1	917.095	Nucleus 0.48, Nucleolus 0.36, Vac/Vac Membrane 0.07, Nuclear Periphery 0.02	Nucleus 0.78	nucleolus,nucleus
YLR059C	REX2	1	1229.6	Nucleus 0.66, Vac/Vac Membrane 0.25	Nucleus 0.8	mitochondrion,nucleus
YML024W	RPS17A	1	1152.02	Nucleus 0.67, Vac/Vac Membrane 0.26	Nucleus 0.8	cytoplasm
YGR218W	CRM1	1	1322.66	Nucleus 0.54, Nucleolus 0.18, Vac/Vac Membrane 0.14, Nuclear Periphery 0.1	Nucleus 0.75	nucleus
YGL122C	NAB2	1	1986.63	Nucleus 0.78, Nucleolus 0.12, Vac/Vac Membrane 0.05	Nucleus 0.88	nucleus
YPL146C	NOP53	1	1149.02	Nucleus 0.81, Vac/Vac Membrane 0.08, Nucleolus 0.07	Nucleus 0.74	nucleus
YJL122W	ALB1	1	1307.15	Nucleus 0.94	Nucleus 0.93	nucleus
YDR101C	ARX1	1	1532.42	Nucleus 0.91, Vac/Vac Membrane 0.04	Nucleus 0.89	nucleus
YML092C	PRE8	1	2423.23	Nucleus 0.71, Nucleolus 0.17, Vac/Vac Membrane 0.07	Nucleus 0.79	nucleus
YOR259C	RPT4	1	1596.18	Nucleus 0.82, Nucleolus 0.05, Vac/Vac Membrane 0.04	none	nucleus
YGL048C	RPT6	1	2391.47	Nucleus 0.86, Nucleolus 0.08, Vac/Vac Membrane 0.04	Nucleus 0.97	nucleus
YHR027C	RPN1	1	1597.46	Nucleus 0.81, Nucleolus 0.07, Vac/Vac Membrane 0.04	Nucleus 0.81	cytoplasm,nucleus
YPR016C	TIF6	1	1817.46	Nucleus 0.53, Nucleolus 0.35, Vac/Vac Membrane 0.07	Nucleus 0.61	nucleolus,nucleus
YIL075C	RPN2	1	1580.92	Nucleus 0.77, Vac/Vac Membrane 0.09, Nucleolus 0.08	Nucleus 0.66	cytoplasm,nucleus
YDL097C	RPN6	1	1658.03	Nucleus 0.75, Nucleolus 0.14, Vac/Vac Membrane 0.06	Nucleus 0.85	cytoplasm,nucleus
YDR427W	RPN9	1	1692.15	Nucleus 0.71, Nucleolus 0.16, Vac/Vac Membrane 0.06	Nucleus 0.8	nucleus
YFR052W	RPN12	1	2051.9	Nucleus 0.74, Nucleolus 0.14, Vac/Vac Membrane 0.07	Nucleus 0.76	nucleus
YDR363W-A	SEM1	1	2907.63	Nucleus 0.82, Nucleolus 0.08, Vac/Vac Membrane 0.05	Nucleus 0.88	nucleus
YKL145W	RPT1	1	2207.27	Nucleus 0.8, Vac/Vac Membrane 0.08, Nucleolus 0.07	Nucleus 0.9	nucleus
YOL038W	PRE6	1	1851.04	Nucleus 0.8, Vac/Vac Membrane 0.08, Nucleolus 0.08	Nucleus 0.79	cytoplasm,nucleus
YOR261C	RPN8	1	1712.27	Nucleus 0.76, Nucleolus 0.1, Vac/Vac Membrane 0.08	Nucleus 0.76	cytoplasm,nucleus
YFR004W	RPN11	1	2335.7	Nucleus 0.79, Nucleolus 0.1, Vac/Vac Membrane 0.07	Nucleus 0.8	cytoplasm,nucleus
YDL147W	RPN5	1	2343.82	Nucleus 0.73, Nucleolus 0.17, Vac/Vac Membrane 0.07	Nucleus 0.76	nucleus
YMR314W	PRE5	1	2507.49	Nucleus 0.78, Nucleolus 0.09, Vac/Vac Membrane 0.07	Nucleus 0.74	cytoplasm,nucleus
YGL011C	SCL1	1	2279.45	Nucleus 0.8, Vac/Vac Membrane 0.09, Nucleolus 0.07	Nucleus 0.74	cytoplasm,nucleus
YOR362C	PRE10	1	2141.89	Nucleus 0.76, Vac/Vac Membrane 0.11, Nucleolus 0.06	Nucleus 0.54	cytoplasm,nucleus
YGR135W	PRE9	1	2360.43	Nucleus 0.71, Vac/Vac Membrane 0.11, Nucleolus 0.11, Cytoplasm 0.02	Nucleus 0.72	cytoplasm,nucleus
YGR253C	PUP2	1	2490.17	Nucleus 0.74, Vac/Vac Membrane 0.11, Nucleolus 0.08	Nucleus 0.5	cytoplasm,nucleus
YML124C	TUB3	1	1031.59	SpindlePole 0.46, Endosome 0.2, Cytoplasm 0.09, Cortical Patches 0.02	Endosome 0.4	cytoplasm,nucleus,spindle pole
YBL004W	UTP20	1	942.945	Nucleolus 0.25, SpindlePole 0.22, Nucleus 0.16, Endosome 0.16, Vac/Vac Membrane 0.07, Cytoplasm 0.03, Bud 0.02	none	cytoplasm,nucleolus
YGR095C	RRP46	1	617.965	Nucleus 0.4, Nucleolus 0.4, SpindlePole 0.04, Endosome 0.03, Vac/Vac Membrane 0.02	Nucleus 0.32	cytoplasm,nucleolus,nucleus
YCR047C	BUD23	1	1131.47	Nucleolus 0.24, SpindlePole 0.23, Nucleus 0.18, Endosome 0.13, Cytoplasm 0.04, Vac/Vac Membrane 0.03, Bud 0.02	none	cytoplasm,nucleus
YBR247C	ENP1	1	1121.61	Nucleolus 0.5, Nucleus 0.19, SpindlePole 0.1, Vac/Vac Membrane 0.05, Endosome 0.05, Bud 0.02	Nucleolus 0.55	cytoplasm,nucleolus,nucleus
YNL308C	KRI1	1	1073.69	Nucleolus 0.44, Mitochondria 0.24, SpindlePole 0.13, Nucleus 0.03	none	cytoplasm,nucleolus
YLR196W	PWP1	1	1775.13	Nucleolus 0.58, SpindlePole 0.14, Nucleus 0.12, Endosome 0.02, Vac/Vac Membrane 0.02, Bud 0.02	Nucleolus 0.86	cytoplasm,nucleolus,nucleus
YHR143W-A	RPC10	1	876.84	SpindlePole 0.23, Nucleus 0.17, Nucleolus 0.17, Cytoplasm 0.13, Bud 0.08, Endosome 0.05, Vac/Vac Membrane 0.04	none	cytoplasm,nucleolus
YJL191W	RPS14B	1	1217.14	Nucleolus 0.43, Nucleus 0.21, SpindlePole 0.16, Endosome 0.06, Vac/Vac Membrane 0.03, Bud 0.02	Nucleolus 0.51	cytoplasm,nucleolus,nucleus
YHR127W	YHR127W	1	719.72	none	none	nucleus
YPL128C	TBF1	1	764.125	Nucleus 0.45, Nucleolus 0.4, Vac/Vac Membrane 0.02	Nucleus 0.68	nucleus
YLR373C	VID22	1	857.675	Nucleus 0.55, Nucleolus 0.28, SpindlePole 0.02, Vac/Vac Membrane 0.02	Nucleus 0.79	nucleus
YBR202W	MCM7	1	1015.84	Nucleus 0.51, Cytoplasm 0.17, Bud 0.09, Nucleolus 0.09	Nucleus 0.6	cytoplasm,nucleus
YGL201C	MCM6	1	909.16	Nucleus 0.56, Cytoplasm 0.16, Nucleolus 0.08, Bud 0.07, Vac/Vac Membrane 0.02, Endosome 0.02	Nucleus 0.63	cytoplasm,nucleus
YBL023C	MCM2	1	875.235	Nucleus 0.53, Nucleolus 0.13, Cytoplasm 0.13, Bud 0.08, SpindlePole 0.02	Nucleus 0.58	cytoplasm,nucleus
YPR019W	MCM4	1	948.215	Nucleus 0.51, Cytoplasm 0.19, Nucleolus 0.13, Bud 0.05	Nucleus 0.68	cytoplasm,nucleus
YKR025W	RPC37	1	1030.58	Nucleus 0.77, Nucleolus 0.17	Nucleus 0.82	nucleus
YDL150W	RPC53	1	987.65	Nucleus 0.66, Nucleolus 0.28	Nucleus 0.9	nucleus
YOR207C	RET1	1	1051.71	Nucleus 0.68, Nucleolus 0.25	Nucleus 0.84	nucleus
YJL011C	RPC17	1	859.85	Nucleus 0.74, Nucleolus 0.19	Nucleus 0.76	nucleus
YOL144W	NOP8	1	874.365	Nucleolus 0.7, Nucleus 0.17, Endosome 0.02, SpindlePole 0.02	Nucleolus 0.76, Nucleus 0.22	nucleolus
YKR024C	DBP7	1	889.46	Nucleolus 0.57, Nucleus 0.28, Vac/Vac Membrane 0.05, SpindlePole 0.02	Nucleolus 0.67, Nucleus 0.28	nucleolus,nucleus
YGR251W	NOP19	1	853.855	Nucleolus 0.58, Nucleus 0.29, SpindlePole 0.03	none	nucleolus,nucleus
YDR021W	FAL1	1	819.66	Nucleolus 0.55, Nucleus 0.29, SpindlePole 0.05	Nucleus 0.64	nucleolus,nucleus
YDR083W	RRP8	1	932.16	Nucleolus 0.59, Nucleus 0.31	Nucleolus 0.64, Nucleus 0.52	nucleolus,nucleus
YDR280W	RRP45	1	1152.72	Nucleus 0.61, Nucleolus 0.31, Vac/Vac Membrane 0.04	Nucleus 0.81	nucleolus,nucleus
YGR195W	SKI6	1	1010.54	Nucleus 0.47, Nucleolus 0.45, Vac/Vac Membrane 0.02	Nucleus 0.65	nucleolus,nucleus
YGR081C	SLX9	1	1016.62	Nucleus 0.5, Nucleolus 0.4	Nucleus 0.66	nucleolus,nucleus
YCL059C	KRR1	1	1296.38	Nucleolus 0.34, Nucleus 0.23, SpindlePole 0.18, Endosome 0.1, Vac/Vac Membrane 0.05	Nucleus 0.53	cytoplasm,nucleolus
YNL186W	UBP10	1	1160.94	Nucleolus 0.61, Nucleus 0.19, SpindlePole 0.1	Nucleolus 0.72, Nucleus 0.2	cytoplasm,nucleus
YGR158C	MTR3	1	1049.73	Nucleus 0.45, Nucleolus 0.43, Vac/Vac Membrane 0.04	Nucleus 0.6	cytoplasm,nucleus
YOL021C	DIS3	1	860.595	Nucleolus 0.48, Nucleus 0.32, Vac/Vac Membrane 0.04, SpindlePole 0.03, Endosome 0.02	Nucleus 0.42	cytoplasm,nucleolus,nucleus
YDL111C	RRP42	1	975.53	Nucleolus 0.45, Nucleus 0.42, Vac/Vac Membrane 0.02	Nucleus 0.64	cytoplasm,nucleolus,nucleus
YMR131C	RRB1	1	1298.81	Nucleus 0.31, Nucleolus 0.28, Vac/Vac Membrane 0.09, SpindlePole 0.08, Cytoplasm 0.07, Endosome 0.04	Nucleus 0.28	nucleolus,nucleus
YOL142W	RRP40	1	1081.15	Nucleolus 0.53, Nucleus 0.34, Vac/Vac Membrane 0.02, Endosome 0.02	Nucleus 0.45	nucleolus,nucleus
YNL232W	CSL4	1	1026.14	Nucleus 0.45, Nucleolus 0.38, Vac/Vac Membrane 0.02, SpindlePole 0.02	Nucleus 0.61	cytoplasm,nucleolus,nucleus
YHR069C	RRP4	1	1148.93	Nucleolus 0.46, Nucleus 0.37, Vac/Vac Membrane 0.06	Nucleus 0.53	cytoplasm,nucleolus,nucleus
YCR035C	RRP43	1	1092.73	Nucleolus 0.52, Nucleus 0.37, Vac/Vac Membrane 0.02	Nucleus 0.5	nucleolus,nucleus
YOR001W	RRP6	1	825.825	Nucleus 0.62, Nucleolus 0.29, Vac/Vac Membrane 0.03	Nucleus 0.71	nucleolus,nucleus
YMR239C	RNT1	1	828.965	Nucleus 0.52, Nucleolus 0.36, Vac/Vac Membrane 0.04	Nucleus 0.79	nucleolus,nucleus
YFL002C	SPB4	1	789.145	Nucleus 0.76, Nucleolus 0.15, Vac/Vac Membrane 0.03	Nucleus 0.9	nucleolus,nucleus
YKL021C	MAK11	1	1219.98	Nucleolus 0.61, Nucleus 0.2, SpindlePole 0.04, Nuclear Periphery 0.02	Nucleolus 0.58, Nucleus 0.41	nucleolus,nucleus
YGL111W	NSA1	1	930.285	Nucleolus 0.53, Nucleus 0.32, Vac/Vac Membrane 0.04, Nuclear Periphery 0.03	Nucleus 0.59	nucleolus,nucleus
YDR312W	SSF2	1	823.27	Nucleolus 0.55, Nucleus 0.2, SpindlePole 0.06, Endosome 0.03, Nuclear Periphery 0.02, Vac/Vac Membrane 0.02	Nucleolus 0.55, Nucleus 0.37	nucleolus,nucleus
YPR169W	JIP5	1	870.5	Nucleolus 0.48, Nucleus 0.41, Vac/Vac Membrane 0.02	Nucleus 0.71	nucleolus,nucleus
YOR293W	RPS10A	1	904.31	Nucleus 0.57, Nucleolus 0.32	Nucleus 0.74	nucleolus,nucleus
YMR128W	ECM16	1	920.33	Nucleolus 0.54, Nucleus 0.36	Nucleolus 0.52, Nucleus 0.51	nucleolus
YEL055C	POL5	1	897.015	Nucleolus 0.55, Nucleus 0.31, Vac/Vac Membrane 0.04, Nuclear Periphery 0.02	Nucleus 0.53	nucleolus,nucleus
YNL310C	ZIM17	1	996.48	Nucleolus 0.82, Nucleus 0.09, SpindlePole 0.02	Nucleolus 0.89, Nucleus 0.17	mitochondrion
YDR087C	RRP1	1	982.48	Nucleolus 0.61, Nucleus 0.23, Vac/Vac Membrane 0.04, Nuclear Periphery 0.04	Nucleus 0.53	nucleolus,nucleus
YLR002C	NOC3	1	1055.92	Nucleolus 0.55, Nucleus 0.33, Nuclear Periphery 0.02	Nucleus 0.65	nucleolus,nucleus
YHR066W	SSF1	1	1061.6	Nucleolus 0.72, Nucleus 0.12, SpindlePole 0.04, Vac/Vac Membrane 0.02	Nucleolus 0.67, Nucleus 0.4	nucleolus,nucleus
YBR142W	MAK5	1	974.275	Nucleolus 0.63, Nucleus 0.21, SpindlePole 0.02, Vac/Vac Membrane 0.02, Nuclear Periphery 0.02	Nucleolus 0.67, Nucleus 0.33	nucleolus,nucleus
YOR272W	YTM1	1	1077.15	Nucleolus 0.68, Nucleus 0.14, SpindlePole 0.08	Nucleolus 0.78, Nucleus 0.23	nucleolus,nucleus
YCL029C	BIK1	2	782.56	SpindlePole 0.35, Endosome 0.27, Peroxisomes 0.15, Mitochondria 0.06	none	spindle pole,microtubule
YER016W	BIM1	2	820.22	SpindlePole 0.53, Endosome 0.16, Nucleolus 0.03, Mitochondria 0.02, Peroxisomes 0.02, Nucleus 0.02, Bud 0.02	Nucleolus 0.51	microtubule
YGL216W	KIP3	2	800.455	SpindlePole 0.3, Endosome 0.24, Cytoplasm 0.18, Mitochondria 0.06, Vac/Vac Membrane 0.02, Bud 0.02	Endosome 0.31	microtubule
YLR381W	CTF3	2	624.435	SpindlePole 0.64, Endosome 0.1, Cytoplasm 0.1, Mitochondria 0.08	none	spindle pole
YPR046W	MCM16	2	670.705	SpindlePole 0.72, Endosome 0.12, Cytoplasm 0.05	Endosome 0.49, Spindle Pole 0.48	nucleus
YJR135C	MCM22	2	705.92	SpindlePole 0.72, Endosome 0.11, Cytoplasm 0.07	Spindle Pole 0.48, Endosome 0.43	nucleus,spindle pole
YOR295W	UAF30	2	644.59	SpindlePole 0.38, Nucleolus 0.33, Endosome 0.12, Nucleus 0.03	Spindle Pole 0.44, Nucleus 0.2	nucleolus
YDR439W	LRS4	2	684.695	Nucleolus 0.27, SpindlePole 0.23, Endosome 0.18, Nucleus 0.09, Vac/Vac Membrane 0.07, Mitochondria 0.02	Nucleus 0.35	nucleolus
YDR026C	NSI1	2	669.395	Nucleolus 0.34, SpindlePole 0.32, Nucleus 0.11, Endosome 0.11, Vac/Vac Membrane 0.02	none	nucleolus
YBL025W	RRN10	2	592.79	SpindlePole 0.5, Nucleolus 0.2, Endosome 0.14	Spindle Pole 0.54	nucleolus
YML043C	RRN11	2	659.05	SpindlePole 0.44, Nucleolus 0.21, Endosome 0.16, Nucleus 0.04, Vac/Vac Membrane 0.02	none	nucleolus,microtubule
YJL025W	RRN7	2	685.785	SpindlePole 0.36, Nucleolus 0.25, Endosome 0.17, Nucleus 0.06	none	nucleolus
YLR141W	RRN5	2	691.2	SpindlePole 0.41, Nucleolus 0.24, Endosome 0.15, Mitochondria 0.04, Nucleus 0.02, Vac/Vac Membrane 0.02	none	nucleolus
YMR270C	RRN9	2	683.69	SpindlePole 0.39, Nucleolus 0.23, Endosome 0.15, Nucleus 0.02, Mitochondria 0.02, Vac/Vac Membrane 0.02	none	nucleolus
YPL209C	IPL1	2	704.375	SpindlePole 0.49, Endosome 0.1, Nucleolus 0.08, Nucleus 0.06, Mitochondria 0.05, Vac/Vac Membrane 0.04	none	microtubule
YBL014C	RRN6	2	656.605	SpindlePole 0.39, Nucleolus 0.22, Endosome 0.16, Nucleus 0.05	none	cytoplasm,nucleolus
YJR089W	BIR1	2	638.81	SpindlePole 0.48, Endosome 0.14, Mitochondria 0.05, Nucleus 0.04, Nucleolus 0.03, Cytoplasm 0.02	none	nucleus,spindle pole,microtubule
YBL063W	KIP1	2	643.16	SpindlePole 0.56, Endosome 0.1, Cytoplasm 0.06, Mitochondria 0.02, Nucleolus 0.02	none	microtubule
YBR156C	SLI15	2	670.57	SpindlePole 0.46, Endosome 0.12, Nucleolus 0.11, Nucleus 0.07, Mitochondria 0.04	none	nucleus,microtubule
YKL049C	CSE4	2	688.02	SpindlePole 0.41, Vac/Vac Membrane 0.19, Endosome 0.14, Nucleus 0.08, Mitochondria 0.04, Cytoplasm 0.02	none	nucleus,spindle pole
YBR211C	AME1	2	792.015	SpindlePole 0.8, Endosome 0.08, Nucleus 0.02	Nucleolus 0.65, Endosome 0.46, Spindle Pole 0.4	spindle pole
YGR179C	OKP1	2	743.87	SpindlePole 0.85, Endosome 0.03	Nucleolus 0.65, Spindle Pole 0.53	spindle pole
YGR140W	CBF2	2	697.42	SpindlePole 0.7, Endosome 0.11, Nucleolus 0.05	none	nucleus,spindle pole,microtubule
YAL034W-A	MTW1	2	691.955	SpindlePole 0.79, Endosome 0.09, Cytoplasm 0.02	none	spindle pole
YPL018W	CTF19	2	1062.97	SpindlePole 0.71, Endosome 0.1, Nucleolus 0.04	Nucleolus 0.56, Spindle Pole 0.5	ambiguous,spindle pole
YLR315W	NKP2	2	738.11	SpindlePole 0.75, Endosome 0.08	Endosome 0.49, Spindle Pole 0.46	spindle pole
YMR168C	CEP3	2	702.825	SpindlePole 0.49, Endosome 0.15, Nucleus 0.11, Nucleolus 0.11, Vac/Vac Membrane 0.02	Nucleus 0.23	microtubule
YDR318W	MCM21	2	655.71	SpindlePole 0.75, Endosome 0.09, Nucleolus 0.02	none	nucleus,spindle pole
YKL089W	MIF2	2	644.105	SpindlePole 0.68, Endosome 0.11, Mitochondria 0.05, Nucleolus 0.02	none	spindle pole
YEL061C	CIN8	2	653.91	SpindlePole 0.55, Cytoplasm 0.1, Endosome 0.07, Nucleolus 0.04, Nucleus 0.04, Bud 0.03, Mitochondria 0.02	none	spindle pole,microtubule
YPR141C	KAR3	2	651.99	SpindlePole 0.48, Nucleus 0.18, Endosome 0.09, Vac/Vac Membrane 0.07, Mitochondria 0.02, Cytoplasm 0.02	none	nucleus,spindle pole,microtubule
YOR284W	HUA2	2	659.935	Peroxisomes 0.36, SpindlePole 0.28, Endosome 0.19, Mitochondria 0.04	none	punctate composite
YGL219C	MDM34	2	764.67	SpindlePole 0.32, Peroxisomes 0.31, Endosome 0.23, Mitochondria 0.04	Peroxisome 0.45, Spindle Pole 0.32	mitochondrion,punctate composite
YLR457C	NBP1	2	618.5		none	spindle pole
YPL255W	BBP1	2	710.045	SpindlePole 0.68, Endosome 0.18	Spindle Pole 0.63	spindle pole
YAL047C	SPC72	2	622.16	SpindlePole 0.81, Nucleolus 0.02	Spindle Pole 0.82	spindle pole
YJR053W	BFA1	2	642.405	SpindlePole 0.79, Cytoplasm 0.06, Endosome 0.02, Mitochondria 0.02	Spindle Pole 0.76	spindle pole
YNL225C	CNM67	2	691.515	SpindlePole 0.76, Endosome 0.06, Cytoplasm 0.06	Spindle Pole 0.7	spindle pole
YMR166C	MME1	2	819.9	Mitochondria 0.58, Cytoplasm 0.11, Endosome 0.07, Vac/Vac Membrane 0.06	none	mitochondrion
YHR195W	NVJ1	2	779.3	SpindlePole 0.65, Endosome 0.14, Nuclear Periphery 0.06, Nucleolus 0.02	Nucleolus 0.69, Spindle Pole 0.65	nucleus,spindle pole
YKR010C	TOF2	2	687.21	Nucleolus 0.43, SpindlePole 0.34, Endosome 0.07, Nucleus 0.05	Nucleolus 0.53, Spindle Pole 0.38, Nucleus 0.28	nucleolus
YFR028C	CDC14	2	760.325	Nucleolus 0.41, SpindlePole 0.3, Nucleus 0.1, Endosome 0.06	Nucleolus 0.73, Nucleus 0.2	nucleolus
YDR110W	FOB1	2	711.635	Nucleolus 0.43, SpindlePole 0.39, Nucleus 0.06, Endosome 0.02	Nucleolus 0.77, Spindle Pole 0.48	nucleolus
YDR016C	DAD1	2	820.81	SpindlePole 0.67, Nucleolus 0.1, Endosome 0.04	Nucleolus 0.83, Spindle Pole 0.56	spindle pole
YDR320C-A	DAD4	2	785.93	SpindlePole 0.73, Nucleolus 0.08, Endosome 0.04	Spindle Pole 0.69, Nucleolus 0.58, Budneck 0.05	spindle pole
YLR045C	STU2	2	809.02	SpindlePole 0.7, Endosome 0.09, Nucleolus 0.04	Spindle Pole 0.62, Nucleolus 0.6	spindle pole
YKR083C	DAD2	2	785.725	SpindlePole 0.78, Nucleolus 0.06	Spindle Pole 0.69	spindle pole
YGL093W	SPC105	2	591.845	SpindlePole 0.87, Endosome 0.02	none	spindle pole
YBR233W-A	DAD3	2	692.795	SpindlePole 0.81, Nucleolus 0.02, Endosome 0.02	Spindle Pole 0.72	spindle pole
YIL144W	NDC80	2	742.075	SpindlePole 0.88, Nucleolus 0.02	none	spindle pole
YOL069W	NUF2	2	713.265	SpindlePole 0.87	Spindle Pole 0.78, Nucleolus 0.65	spindle pole
YPL233W	NSL1	2	745.28	SpindlePole 0.87, Nucleolus 0.02	Nucleolus 0.73, Spindle Pole 0.65	spindle pole
YJR112W	NNF1	2	714.12	SpindlePole 0.85, Endosome 0.06	Spindle Pole 0.81, Nucleolus 0.51, Budneck 0.03	spindle pole
YMR117C	SPC24	2	804.65	SpindlePole 0.84, Nucleolus 0.02	Spindle Pole 0.67, Nucleolus 0.63	spindle pole
YER018C	SPC25	2	680.59	SpindlePole 0.85, Nucleolus 0.02	Spindle Pole 0.82	spindle pole
YIR010W	DSN1	2	661.27	SpindlePole 0.85, Nucleolus 0.04, Endosome 0.02	Spindle Pole 0.75, Nucleolus 0.51, Budneck 0.05	spindle pole
YDR532C	KRE28	2	748.77	SpindlePole 0.89, Endosome 0.02	Nucleolus 0.72, Spindle Pole 0.63, Budneck 0.07	ambiguous,spindle pole
YKL042W	SPC42	2	882.01	SpindlePole 0.87	Spindle Pole 0.88	spindle pole
YNL126W	SPC98	2	776.095	SpindlePole 0.68, Bud 0.09, Cytoplasm 0.04, Bud Neck 0.02, Peroxisomes 0.02, Endosome 0.02	Spindle Pole 0.68	punctate composite,spindle pole
YHR172W	SPC97	2	751.245	SpindlePole 0.88, Endosome 0.02	Spindle Pole 0.85	spindle pole
YOR373W	NUD1	2	637.51	SpindlePole 0.84, Endosome 0.02	Spindle Pole 0.86	spindle pole
YDR356W	SPC110	2	690.735	Nucleus 0.89, SpindlePole 0.02, Vac/Vac Membrane 0.02	Nucleus 0.93	spindle pole
YOR195W	SLK19	2	692.62	SpindlePole 0.74, Endosome 0.1, Nucleolus 0.02	Spindle Pole 0.65	spindle pole
YPL124W	SPC29	2	572.035	SpindlePole 0.86	none	spindle pole
YPR128C	ANT1	2	684.22	Peroxisomes 0.5, SpindlePole 0.2, Endosome 0.11, Bud Neck 0.03, Mitochondria 0.02	Peroxisome 0.53, Budsite 0.12, Budneck 0.07	peroxisome
YNL214W	PEX17	2	737.86	Peroxisomes 0.81, Endosome 0.07	Peroxisome 0.69, Mitochondria 0.69	peroxisome
YDR329C	PEX3	2	853.37	Peroxisomes 0.61, SpindlePole 0.17, Endosome 0.08	Peroxisome 0.54, Mitochondria 0.53, Budsite 0.14, Bud 0.12	peroxisome
YDR244W	PEX5	2	743.165	Peroxisomes 0.48, SpindlePole 0.18, Endosome 0.12, Bud 0.04, Cortical Patches 0.04, Mitochondria 0.02, Bud Neck 0.02	Peroxisome 0.56	peroxisome
YNL329C	PEX6	2	740.195	Peroxisomes 0.72, Endosome 0.12, SpindlePole 0.02, Cortical Patches 0.02	Mitochondria 0.88, Peroxisome 0.39, Bud 0.14	peroxisome
YOR081C	TGL5	2	761.485	Endosome 0.5, Peroxisomes 0.25, SpindlePole 0.11, Golgi 0.04, Mitochondria 0.02	Mitochondria 0.61	lipid particle
YLL001W	DNM1	2	730.65	Peroxisomes 0.31, Endosome 0.28, SpindlePole 0.13, Mitochondria 0.09, Cortical Patches 0.02, Cytoplasm 0.02, Bud Neck 0.02	none	mitochondrion,punctate composite
YDR322C-A	TIM11	2	734.575	Peroxisomes 0.42, Endosome 0.21, Mitochondria 0.17, Golgi 0.07, SpindlePole 0.02, Cortical Patches 0.02	Mitochondria 0.79	mitochondrion
YGR239C	PEX21	2	804.89	Peroxisomes 0.49, Endosome 0.21, Cortical Patches 0.13, SpindlePole 0.05, Golgi 0.03, Mitochondria 0.02	Bud 0.12	peroxisome
YKL197C	PEX1	2	705.21	Peroxisomes 0.64, Endosome 0.12, Cortical Patches 0.09, Mitochondria 0.02, Golgi 0.02	Mitochondria 0.68, Peroxisome 0.36	peroxisome
YDR265W	PEX10	2	691.755	Peroxisomes 0.58, Endosome 0.19, SpindlePole 0.05, Mitochondria 0.05, Cortical Patches 0.05	none	peroxisome
YMR026C	PEX12	2	679.525	Peroxisomes 0.7, Endosome 0.11, Mitochondria 0.03, Cortical Patches 0.03, SpindlePole 0.02	Peroxisome 0.65, Mitochondria 0.54	peroxisome
YLR191W	PEX13	2	699.49	Peroxisomes 0.69, Endosome 0.1, SpindlePole 0.06, Mitochondria 0.02, Cortical Patches 0.02	Peroxisome 0.59, Mitochondria 0.5	peroxisome
YJL210W	PEX2	2	703.94	Peroxisomes 0.71, Endosome 0.11, SpindlePole 0.04, Cortical Patches 0.04, Mitochondria 0.02	Mitochondria 0.82, Bud 0.11	peroxisome
YMR204C	INP1	2	690.63	Peroxisomes 0.59, SpindlePole 0.13, Endosome 0.08, Bud Neck 0.05, Bud 0.04, Cortical Patches 0.02	none	peroxisome
YOL126C	MDH2	2	804.74	Peroxisomes 0.66, SpindlePole 0.13, Endosome 0.09, Cortical Patches 0.02	Peroxisome 0.55	peroxisome
YNL265C	IST1	2	943.83	Endosome 0.65, SpindlePole 0.2, Peroxisomes 0.08	Endosome 0.52	endosome
YGR255C	COQ6	2	711.075	Mitochondria 0.26, Endosome 0.22, Peroxisomes 0.22, SpindlePole 0.17	none	mitochondrion,punctate composite
YLR201C	COQ9	2	852.075	Mitochondria 0.42, Endosome 0.21, Peroxisomes 0.19, SpindlePole 0.04, Golgi 0.04, Vac/Vac Membrane 0.02	none	mitochondrion
YGL153W	PEX14	2	839.085	Peroxisomes 0.8, SpindlePole 0.04, Mitochondria 0.02, Cortical Patches 0.02	Peroxisome 0.66, Mitochondria 0.62	peroxisome
YOL147C	PEX11	2	893.755	SpindlePole 0.41, Peroxisomes 0.14, Bud Neck 0.12, Nucleolus 0.1, Bud 0.1, Cytoplasm 0.02	Peroxisome 0.4, Budneck 0.08	peroxisome
YPL112C	PEX25	2	943.035	Peroxisomes 0.68, SpindlePole 0.15, Mitochondria 0.02, Endosome 0.02, Cortical Patches 0.02	Peroxisome 0.51, Budsite 0.11	peroxisome
YKR089C	TGL4	2	785.185	Endosome 0.47, Peroxisomes 0.24, SpindlePole 0.16, Mitochondria 0.02	Peroxisome 0.38	lipid particle
YKR046C	PET10	2	911.135	none	Mitochondria 0.79	lipid particle
YMR313C	TGL3	2	786.125	Endosome 0.35, Peroxisomes 0.33, SpindlePole 0.16, Mitochondria 0.02	Peroxisome 0.42	punctate composite,lipid particle
YHR072W	ERG7	2	1044.95	Peroxisomes 0.41, Endosome 0.28, Golgi 0.14, SpindlePole 0.02, Mitochondria 0.02, Cortical Patches 0.02	Mitochondria 0.83	lipid particle
YMR148W	OSW5	2	900.62	none	none	lipid particle
YLL012W	YEH1	2	1009.63	Peroxisomes 0.46, Endosome 0.22, Golgi 0.12, Mitochondria 0.08, SpindlePole 0.02, Cortical Patches 0.02	Mitochondria 0.77	lipid particle
YMR003W	AIM34	2	704	Mitochondria 0.64, Peroxisomes 0.13, Endosome 0.12, Golgi 0.04	none	mitochondrion
YJR111C	PXP2	2	806.665	Mitochondria 0.42, Peroxisomes 0.22, Endosome 0.15, Golgi 0.07, Cortical Patches 0.02	none	mitochondrion
YJR080C	AIM24	2	781.305	Mitochondria 0.55, Peroxisomes 0.2, Endosome 0.09, Golgi 0.08	Mitochondria 0.88	mitochondrion
YOL077W-A	ATP19	2	807.01	Mitochondria 0.38, Peroxisomes 0.21, Golgi 0.17, Endosome 0.1, Cortical Patches 0.09	Mitochondria 0.9	mitochondrion
YGR033C	TIM21	2	725.825	Mitochondria 0.78, Golgi 0.06, Peroxisomes 0.04, Endosome 0.02	Mitochondria 0.88	mitochondrion
YDR231C	COX20	2	724.675	Mitochondria 0.78, Vac/Vac Membrane 0.04, Golgi 0.02, Endosome 0.02	Mitochondria 0.93	mitochondrion
YOR266W	PNT1	2	799.23	Mitochondria 0.77, Endosome 0.05, Peroxisomes 0.04, Vac/Vac Membrane 0.02, Golgi 0.02	none	mitochondrion
YOR271C	FSF1	2	770.05	Mitochondria 0.78, Golgi 0.05, Vac/Vac Membrane 0.03, Endosome 0.02	Mitochondria 0.86	mitochondrion
YKR066C	CCP1	2	929.585	Mitochondria 0.69, Golgi 0.09, Endosome 0.08, Vac/Vac Membrane 0.02, Cortical Patches 0.02	Mitochondria 0.94	mitochondrion
YJL054W	TIM54	2	910.535	Mitochondria 0.77, Golgi 0.03, Vac/Vac Membrane 0.02, Peroxisomes 0.02	Mitochondria 0.93	mitochondrion
YLR168C	UPS2	2	811.68	Mitochondria 0.77, Golgi 0.08, Vac/Vac Membrane 0.02, Peroxisomes 0.02, Endosome 0.02	Mitochondria 0.91	mitochondrion
YPR024W	YME1	2	1014.62	Mitochondria 0.76, Golgi 0.06, Peroxisomes 0.03, Vac/Vac Membrane 0.02	Mitochondria 0.92	mitochondrion
YHR003C	TCD1	2	769.98	Mitochondria 0.77, Vac/Vac Membrane 0.02, Peroxisomes 0.02, Golgi 0.02	none	mitochondrion
YBR104W	YMC2	2	795.98	Mitochondria 0.74, Endosome 0.07, Golgi 0.05	Mitochondria 0.82	mitochondrion
YGR012W	MCY1	2	741.37	Mitochondria 0.74, Peroxisomes 0.04, Endosome 0.04, Golgi 0.02, Vac/Vac Membrane 0.02	none	mitochondrion
YDR394W	RPT3	2	811.4	Mitochondria 0.78, Golgi 0.05, Peroxisomes 0.03, Endosome 0.02, Cortical Patches 0.02	Mitochondria 0.92	ambiguous
YJR003C	MRX12	2	848.415	Mitochondria 0.36, Cytoplasm 0.18, Endosome 0.13, Golgi 0.12, Vac/Vac Membrane 0.04, Cortical Patches 0.02	none	mitochondrion
YPR047W	MSF1	2	716.1	Mitochondria 0.72, Endosome 0.07, Golgi 0.06, Peroxisomes 0.04	Mitochondria 0.77	mitochondrion
YER078C	ICP55	2	731.91	Mitochondria 0.65, Endosome 0.09, Peroxisomes 0.09, SpindlePole 0.03, Vac/Vac Membrane 0.02, Golgi 0.02	none	mitochondrion
YPL040C	ISM1	2	658.07	Mitochondria 0.77, Endosome 0.07, Peroxisomes 0.04, Vac/Vac Membrane 0.02, Golgi 0.02	Mitochondria 0.88	mitochondrion
YLR139C	SLS1	2	788	Mitochondria 0.75, Endosome 0.07, Peroxisomes 0.07	none	mitochondrion
YNL137C	NAM9	2	743.785	Mitochondria 0.69, Endosome 0.08, Golgi 0.05, Peroxisomes 0.04, Vac/Vac Membrane 0.03	Mitochondria 0.92	mitochondrion
YHR059W	FYV4	2	744.505	Mitochondria 0.74, Golgi 0.06, Endosome 0.06, Peroxisomes 0.04, Vac/Vac Membrane 0.03	Mitochondria 0.92	mitochondrion
YJL096W	MRPL49	2	690.33	Mitochondria 0.73, Endosome 0.06, Peroxisomes 0.05, Golgi 0.04	Mitochondria 0.88	mitochondrion
YDR219C	MFB1	2	777.73	Mitochondria 0.44, Endosome 0.18, Peroxisomes 0.07, Cortical Patches 0.05, Golgi 0.04, SpindlePole 0.03, Vac/Vac Membrane 0.03, Bud 0.02	Mitochondria 0.64	mitochondrion
YOR201C	MRM1	2	750.7	Mitochondria 0.61, Endosome 0.15, Peroxisomes 0.1, Golgi 0.02	none	mitochondrion
YDR036C	EHD3	2	824.855	Mitochondria 0.66, Golgi 0.1, Endosome 0.07, Peroxisomes 0.06, Vac/Vac Membrane 0.02	Mitochondria 0.79	mitochondrion
YFR010W	UBP6	2	824.005	Nucleus 0.49, Vac/Vac Membrane 0.23, Cytoplasm 0.09, Endosome 0.03, Mitochondria 0.02	Nucleus 0.16	cytoplasm,nucleus
YOR330C	MIP1	2	685.34	Mitochondria 0.77, Peroxisomes 0.07, Endosome 0.06	Mitochondria 0.92	mitochondrion
YHR001W-A	QCR10	2	1081.3	Mitochondria 0.64, Peroxisomes 0.11, Endosome 0.08, Golgi 0.06, Cortical Patches 0.02	Mitochondria 0.89	mitochondrion
YMR302C	YME2	2	882.1	Mitochondria 0.58, Peroxisomes 0.13, Endosome 0.12, Golgi 0.09, Cortical Patches 0.02	Mitochondria 0.92	mitochondrion
YLR290C	COQ11	2	732.58	Mitochondria 0.68, Endosome 0.09, Peroxisomes 0.08, Golgi 0.05, Vac/Vac Membrane 0.02	none	mitochondrion
YLR395C	COX8	2	698.85		Mitochondria 0.91	mitochondrion
YIL042C	PKP1	2	690.315	Mitochondria 0.62, Endosome 0.14, Peroxisomes 0.08	none	mitochondrion
YPL029W	SUV3	2	665.22	Mitochondria 0.78, Endosome 0.08, Peroxisomes 0.03	Mitochondria 0.94	mitochondrion
YOR017W	PET127	2	855.705	Mitochondria 0.7, Endosome 0.09, Peroxisomes 0.08	Mitochondria 0.94	mitochondrion
YER077C	MRX1	2	742.445	Mitochondria 0.71, Endosome 0.09, Peroxisomes 0.05, Golgi 0.04	none	mitochondrion
YGR150C	CCM1	2	728.545	Mitochondria 0.81, Endosome 0.04, Peroxisomes 0.02, Golgi 0.02	none	mitochondrion
YBR251W	MRPS5	2	770.48	Mitochondria 0.76, Endosome 0.06, Golgi 0.04, Peroxisomes 0.02	Mitochondria 0.9	mitochondrion
YGR046W	TAM41	2	759.255	Mitochondria 0.75, Endosome 0.06, Peroxisomes 0.03, Vac/Vac Membrane 0.02, Golgi 0.02	Mitochondria 0.92	mitochondrion
YGL143C	MRF1	2	693.52	Mitochondria 0.74, Endosome 0.07, Peroxisomes 0.03	Mitochondria 0.92	mitochondrion
YKL134C	OCT1	2	687.775	Mitochondria 0.67, Endosome 0.11, Peroxisomes 0.05, SpindlePole 0.04, Vac/Vac Membrane 0.02	none	mitochondrion
YDR376W	ARH1	2	799.715	Mitochondria 0.73, Endosome 0.06, Golgi 0.04, Peroxisomes 0.04	Mitochondria 0.89	mitochondrion
YDL044C	MTF2	2	815.205	Mitochondria 0.77, Peroxisomes 0.07, Endosome 0.05, Golgi 0.02	Mitochondria 0.9	mitochondrion
YHL038C	CBP2	2	734.72	Mitochondria 0.72, Endosome 0.07, Peroxisomes 0.05, Vac/Vac Membrane 0.05, Golgi 0.02	Mitochondria 0.81	mitochondrion
YGR171C	MSM1	2	692.695	Mitochondria 0.72, Endosome 0.09, Peroxisomes 0.04, Golgi 0.02	Mitochondria 0.66	mitochondrion
YNR040W	YNR040W	2	740.26	none	Mitochondria 0.9	mitochondrion
YOR221C	MCT1	2	725.09	Mitochondria 0.7, Endosome 0.08, Peroxisomes 0.07, Vac/Vac Membrane 0.02	Mitochondria 0.9	mitochondrion
YPL107W	YPL107W	2	785.5	none	Mitochondria 0.92	mitochondrion
YJL071W	ARG2	2	686.78	Mitochondria 0.7, Endosome 0.09, Peroxisomes 0.07, Golgi 0.02, Vac/Vac Membrane 0.02	Mitochondria 0.76	mitochondrion
YPL097W	MSY1	2	772.245	Mitochondria 0.75, Peroxisomes 0.05, Endosome 0.05, Golgi 0.04	Mitochondria 0.88	mitochondrion
YKL155C	RSM22	2	716.58	Mitochondria 0.79, Peroxisomes 0.04, Endosome 0.03, Golgi 0.02	Mitochondria 0.84	mitochondrion
YHR083W	SAM35	2	693.01	Mitochondria 0.65, Peroxisomes 0.11, Endosome 0.08, Golgi 0.07	Mitochondria 0.89	mitochondrion
YGR028W	MSP1	2	747.18	Mitochondria 0.65, Golgi 0.11, Endosome 0.07, Peroxisomes 0.06, Cortical Patches 0.02	Mitochondria 0.88	mitochondrion
YKR036C	CAF4	2	735.83	Mitochondria 0.74, Golgi 0.06, Vac/Vac Membrane 0.05, Peroxisomes 0.04	Mitochondria 0.79	mitochondrion
YIL155C	GUT2	2	693.77	Mitochondria 0.7, Endosome 0.09, Vac/Vac Membrane 0.04, Golgi 0.03, Peroxisomes 0.02	Mitochondria 0.74	mitochondrion
YBR179C	FZO1	2	774.865	Mitochondria 0.72, Endosome 0.06, Golgi 0.05, Peroxisomes 0.03, Vac/Vac Membrane 0.03	Mitochondria 0.89	mitochondrion
YLR348C	DIC1	2	749.93	Mitochondria 0.76, Endosome 0.06, Peroxisomes 0.02	Mitochondria 0.74	mitochondrion
YJL112W	MDV1	2	902.52	Mitochondria 0.71, Endosome 0.09, Vac/Vac Membrane 0.05, Peroxisomes 0.02	Mitochondria 0.89	mitochondrion
YBR085W	AAC3	2	685.725	Mitochondria 0.6, Cytoplasm 0.09, Endosome 0.05, Cortical Patches 0.04, Vac/Vac Membrane 0.02, Peroxisomes 0.02	none	mitochondrion
YIL114C	POR2	2	664.685	Mitochondria 0.66, Endosome 0.1, Peroxisomes 0.02, Cytoplasm 0.02	Mitochondria 0.68	mitochondrion
YGR132C	PHB1	2	726.285	Mitochondria 0.66, Endosome 0.08, Vac/Vac Membrane 0.06, Peroxisomes 0.02, Golgi 0.02	none	mitochondrion
YGL059W	PKP2	2	768.465		none	mitochondrion
YDR268W	MSW1	2	720.135	Mitochondria 0.69, Endosome 0.1, Vac/Vac Membrane 0.03, Peroxisomes 0.03	none	mitochondrion
YBR037C	SCO1	2	705.505	Mitochondria 0.52, Endosome 0.18, Nuclear Periphery 0.05, Endoplasmic Reticulum 0.03, Vac/Vac Membrane 0.02	Mitochondria 0.82	mitochondrion
YHR199C	AIM46	2	680.035	Mitochondria 0.67, Endosome 0.07, Vac/Vac Membrane 0.07, Cytoplasm 0.04, Peroxisomes 0.02	none	mitochondrion
YDR316W	OMS1	2	718.6	Mitochondria 0.71, Golgi 0.07, Vac/Vac Membrane 0.04, Peroxisomes 0.04, Endosome 0.04	Mitochondria 0.82	mitochondrion
YDR079W	PET100	2	711.875	Mitochondria 0.74, Endosome 0.07, Vac/Vac Membrane 0.05	Mitochondria 0.64	mitochondrion
YIL111W	COX5B	2	639.66	Mitochondria 0.76, Endosome 0.09, Peroxisomes 0.03	Mitochondria 0.84	mitochondrion
YMR145C	NDE1	2	693.31	Mitochondria 0.82, Golgi 0.04	Mitochondria 0.8	mitochondrion
YML030W	RCF1	2	698.04	Mitochondria 0.75, Endosome 0.06, Vac/Vac Membrane 0.03, Golgi 0.02, Peroxisomes 0.02	none	mitochondrion
YPR155C	NCA2	2	731.645	Mitochondria 0.76, Vac/Vac Membrane 0.05, Golgi 0.04, Endosome 0.02	Mitochondria 0.79	mitochondrion
YLR253W	MCP2	2	702.15	Mitochondria 0.81, Golgi 0.03	none	mitochondrion
YMR177W	MMT1	2	741.06	Mitochondria 0.64, Endosome 0.08, Peroxisomes 0.04, Vac/Vac Membrane 0.02, Cytoplasm 0.02, Cortical Patches 0.02	Mitochondria 0.69	mitochondrion
YML091C	RPM2	2	658.29	Mitochondria 0.77, Endosome 0.06, Golgi 0.02, Vac/Vac Membrane 0.02, Peroxisomes 0.02	Mitochondria 0.91	mitochondrion
YDR070C	FMP16	2	686.475	Mitochondria 0.49, Cytoplasm 0.24, Endosome 0.06, Golgi 0.02	none	mitochondrion
YNL122C	YNL122C	2	680.44	none	Mitochondria 0.82	mitochondrion
YER014W	HEM14	2	895.425	Mitochondria 0.75, Endosome 0.08, Peroxisomes 0.05, Vac/Vac Membrane 0.02	none	mitochondrion
YGL018C	JAC1	2	741.525	Mitochondria 0.76, Endosome 0.07, Peroxisomes 0.06, Vac/Vac Membrane 0.02, Golgi 0.02	Mitochondria 0.94	mitochondrion
YBR047W	FMP23	2	747.68	Mitochondria 0.66, Endosome 0.11, Vac/Vac Membrane 0.03, Peroxisomes 0.02	none	mitochondrion
YIL113W	SDP1	2	751.725	Mitochondria 0.66, Endosome 0.1, Golgi 0.06, Vac/Vac Membrane 0.03	Mitochondria 0.79	mitochondrion
YGR243W	MPC3	2	786.125	Mitochondria 0.65, Cytoplasm 0.06, Endosome 0.06, Vac/Vac Membrane 0.05	none	mitochondrion
YBR262C	MIC12	2	935.79	Mitochondria 0.76, Golgi 0.1, Vac/Vac Membrane 0.04, Peroxisomes 0.02	none	mitochondrion
YBR291C	CTP1	2	1177.45	Mitochondria 0.78, Golgi 0.06, Vac/Vac Membrane 0.03	Mitochondria 0.83	mitochondrion
YKL027W	TCD2	2	1108.33	Mitochondria 0.82, Golgi 0.07, Peroxisomes 0.02, Vac/Vac Membrane 0.02	none	mitochondrion
YHR117W	TOM71	2	1067.82	Mitochondria 0.79, Golgi 0.06, Vac/Vac Membrane 0.05	Mitochondria 0.91	mitochondrion
YOR187W	TUF1	2	1369.97	Mitochondria 0.75, Golgi 0.06, Vac/Vac Membrane 0.02, Peroxisomes 0.02, Cortical Patches 0.02	none	mitochondrion
YKL016C	ATP7	2	874.085	Mitochondria 0.65, Peroxisomes 0.15, Golgi 0.07, Endosome 0.06	Mitochondria 0.93	mitochondrion
YMR024W	MRPL3	2	1045.96		Mitochondria 0.84	mitochondrion
YBL022C	PIM1	2	995.03	Mitochondria 0.61, Peroxisomes 0.12, Endosome 0.07, Golgi 0.06, Cortical Patches 0.02	Mitochondria 0.81	mitochondrion
YNL005C	MRP7	2	1320.98	Mitochondria 0.85, Golgi 0.04, Peroxisomes 0.03	Mitochondria 0.91	mitochondrion
YDR296W	MHR1	2	1074.83	Mitochondria 0.82, Golgi 0.07	Mitochondria 0.94	mitochondrion
YDR347W	MRP1	2	997.785	Mitochondria 0.71, Cytoplasm 0.09, Peroxisomes 0.02, Golgi 0.02	Mitochondria 0.62	mitochondrion
YCR003W	MRPL32	2	1061.41	Mitochondria 0.82, Peroxisomes 0.05, Golgi 0.05	Mitochondria 0.95	mitochondrion
YPL059W	GRX5	2	1079.7	Mitochondria 0.82, Golgi 0.06, Vac/Vac Membrane 0.02	Mitochondria 0.86	mitochondrion
YLR163C	MAS1	2	932.415	Mitochondria 0.77, Golgi 0.04, Vac/Vac Membrane 0.02, Endosome 0.02, Peroxisomes 0.02	Mitochondria 0.9	mitochondrion
YER061C	CEM1	2	1028.29	Mitochondria 0.64, Peroxisomes 0.1, SpindlePole 0.07, Endosome 0.05, Golgi 0.02	Mitochondria 0.68	mitochondrion
YOR196C	LIP5	2	999.31	Mitochondria 0.83, Peroxisomes 0.04, Golgi 0.03	Mitochondria 0.94	mitochondrion
YCL064C	CHA1	2	1135.94	Mitochondria 0.71, Peroxisomes 0.06, Cortical Patches 0.02, Golgi 0.02, Endosome 0.02	Mitochondria 0.86	mitochondrion
YGL107C	RMD9	2	958.8	Mitochondria 0.81, Golgi 0.05, Peroxisomes 0.02	Mitochondria 0.86	mitochondrion
YPR191W	QCR2	2	873.02	Mitochondria 0.68, Peroxisomes 0.12, Golgi 0.09, Cortical Patches 0.02	Mitochondria 0.92	mitochondrion
YBR084W	MIS1	2	996.085	Mitochondria 0.81, Peroxisomes 0.04, Golgi 0.02, Vac/Vac Membrane 0.02	Mitochondria 0.95	mitochondrion
YPL183W-A	RTC6	2	901.555	Mitochondria 0.76, Golgi 0.04, Endosome 0.04, Peroxisomes 0.04, Vac/Vac Membrane 0.02	Mitochondria 0.88	mitochondrion
YBR227C	MCX1	2	952.49	Mitochondria 0.54, Cytoplasm 0.18, Peroxisomes 0.07, Golgi 0.05, Endosome 0.02, Cortical Patches 0.02	Mitochondria 0.81	mitochondrion
YLR312W-A	MRPL15	2	1018.67	Mitochondria 0.81, Peroxisomes 0.04, Golgi 0.02, Vac/Vac Membrane 0.02	Mitochondria 0.93	mitochondrion
YDR322W	MRPL35	2	945.525	Mitochondria 0.83, Golgi 0.05, Peroxisomes 0.02	Mitochondria 0.89	mitochondrion
YIL093C	RSM25	2	1020.3	Mitochondria 0.81, Golgi 0.07, Peroxisomes 0.04, Vac/Vac Membrane 0.02	Mitochondria 0.95	mitochondrion
YOR158W	PET123	2	950.11	Mitochondria 0.82, Golgi 0.04, Peroxisomes 0.04	Mitochondria 0.92	mitochondrion
YHL004W	MRP4	2	968.595	Mitochondria 0.82, Peroxisomes 0.05, Golgi 0.02	Mitochondria 0.93	mitochondrion
YML025C	YML6	2	946.545	Mitochondria 0.77, Peroxisomes 0.04, Golgi 0.03, Vac/Vac Membrane 0.02	Mitochondria 0.89	mitochondrion
YNL284C	MRPL10	2	1016.67	Mitochondria 0.82, Golgi 0.05	Mitochondria 0.92	mitochondrion
YDL202W	MRPL11	2	1005.21	Mitochondria 0.83, Golgi 0.04, Peroxisomes 0.03	Mitochondria 0.97	mitochondrion
YKL167C	MRP49	2	962.575	Mitochondria 0.78, Vac/Vac Membrane 0.04, Golgi 0.04	Mitochondria 0.84	mitochondrion
YNR022C	MRPL50	2	880.22	Mitochondria 0.78, Golgi 0.06, Vac/Vac Membrane 0.03, Peroxisomes 0.03	Mitochondria 0.91	mitochondrion
YMR188C	MRPS17	2	903.85	Mitochondria 0.81, Golgi 0.03, Peroxisomes 0.02	Mitochondria 0.91	mitochondrion
YGR031W	IMO32	2	879.145	Mitochondria 0.8, Peroxisomes 0.04, Golgi 0.03	none	mitochondrion
YOR215C	AIM41	2	950.88	Mitochondria 0.78, Golgi 0.07, Peroxisomes 0.05	Mitochondria 0.9	mitochondrion
YNL168C	FMP41	2	877.255	Mitochondria 0.83, Peroxisomes 0.02, Vac/Vac Membrane 0.02, Golgi 0.02	Mitochondria 0.92	mitochondrion
YNL037C	IDH1	2	894.445	Mitochondria 0.72, Peroxisomes 0.06, Endosome 0.06, Golgi 0.03, Vac/Vac Membrane 0.02	Mitochondria 0.88	mitochondrion
YLL027W	ISA1	2	909.44	Mitochondria 0.82, Golgi 0.05	Mitochondria 0.91	mitochondrion
YPL063W	TIM50	2	1126.01	Mitochondria 0.79, Golgi 0.04, Vac/Vac Membrane 0.03, Peroxisomes 0.02	Mitochondria 0.91	mitochondrion
YPL215W	CBP3	2	1095.94	Mitochondria 0.85, Golgi 0.02	Mitochondria 0.89	mitochondrion
YGR147C	NAT2	2	1007.75	Mitochondria 0.83, Golgi 0.04, Vac/Vac Membrane 0.02	Mitochondria 0.9	mitochondrion
YOR117W	RPT5	2	1180.52		none	nucleus
YMR089C	YTA12	2	1108.92	Mitochondria 0.79, Golgi 0.07, Peroxisomes 0.03	Mitochondria 0.9	mitochondrion
YOR065W	CYT1	2	869.47	Mitochondria 0.67, Peroxisomes 0.08, Golgi 0.08, Cortical Patches 0.06	Mitochondria 0.92	mitochondrion
YKL195W	MIA40	2	887.9	Mitochondria 0.64, Peroxisomes 0.15, Golgi 0.09, Endosome 0.02, Cortical Patches 0.02	Mitochondria 0.98	mitochondrion
YNL100W	MIC27	2	889.89	Mitochondria 0.63, Peroxisomes 0.13, Golgi 0.11, Cortical Patches 0.03, Endosome 0.02	none	mitochondrion
YGR235C	MIC26	2	927.885	Mitochondria 0.8, Golgi 0.06, Peroxisomes 0.02	none	mitochondrion
YPL270W	MDL2	2	1003.79	Mitochondria 0.75, Peroxisomes 0.06, Golgi 0.05, Endosome 0.02	Mitochondria 0.94	mitochondrion
YJL166W	QCR8	2	1197.59	Mitochondria 0.56, Golgi 0.16, Endosome 0.08, Peroxisomes 0.07, Cortical Patches 0.06	Mitochondria 0.9	mitochondrion
YPL069C	BTS1	2	833.76	Mitochondria 0.79, Peroxisomes 0.05, Endosome 0.03, Golgi 0.02	Mitochondria 0.88	mitochondrion
YDL130W-A	STF1	2	936.32	Mitochondria 0.79, Golgi 0.04, Vac/Vac Membrane 0.02, Peroxisomes 0.02, Endosome 0.02	Mitochondria 0.86	mitochondrion
YBR120C	CBP6	2	925.31	Mitochondria 0.84, Golgi 0.05, Vac/Vac Membrane 0.02	Mitochondria 0.91	mitochondrion
YKR065C	PAM17	2	920.305	Mitochondria 0.83, Golgi 0.04, Vac/Vac Membrane 0.02	Mitochondria 0.88	mitochondrion
YNL185C	MRPL19	2	854.37	Mitochondria 0.8, Golgi 0.04, Vac/Vac Membrane 0.03, Peroxisomes 0.02, Endosome 0.02	Mitochondria 0.86	mitochondrion
YGL129C	RSM23	2	1026.9	Mitochondria 0.81, Golgi 0.04, Peroxisomes 0.03	Mitochondria 0.94	mitochondrion
YER017C	AFG3	2	1161.69	Mitochondria 0.77, Peroxisomes 0.04, Golgi 0.03, Vac/Vac Membrane 0.02	Mitochondria 0.94	mitochondrion
YOR150W	MRPL23	2	823.925	Mitochondria 0.78, Golgi 0.07, Peroxisomes 0.03	Mitochondria 0.88	mitochondrion
YBR282W	MRPL27	2	776.715	Mitochondria 0.76, Golgi 0.06, Endosome 0.04, Peroxisomes 0.02	Mitochondria 0.82	mitochondrion
YOR356W	CIR2	2	796.665	Mitochondria 0.72, Peroxisomes 0.08, Endosome 0.05, Golgi 0.04	none	mitochondrion
YCR071C	IMG2	2	762.19	Mitochondria 0.79, Golgi 0.05, Peroxisomes 0.02, Endosome 0.02	Mitochondria 0.84	mitochondrion
YLL041C	SDH2	2	802.625	Mitochondria 0.78, Golgi 0.05, Cytoplasm 0.02, Peroxisomes 0.02, Cortical Patches 0.02	Mitochondria 0.91	mitochondrion
YNR001C	CIT1	2	862.955	Mitochondria 0.77, Peroxisomes 0.07, Golgi 0.05, Vac/Vac Membrane 0.02	Mitochondria 0.92	mitochondrion
YKL138C	MRPL31	2	895.87	Mitochondria 0.79, Golgi 0.04, Cytoplasm 0.02	Mitochondria 0.88	mitochondrion
YBR122C	MRPL36	2	840.33	Mitochondria 0.8, Golgi 0.07, Peroxisomes 0.04	Mitochondria 0.88	mitochondrion
YDR405W	MRP20	2	918.21	Mitochondria 0.78, Golgi 0.07, Peroxisomes 0.04	Mitochondria 0.94	mitochondrion
YNR018W	RCF2	2	832.405	Mitochondria 0.79, Golgi 0.05, Endosome 0.04	none	mitochondrion
YCR046C	IMG1	2	893.2	Mitochondria 0.8, Golgi 0.07, Peroxisomes 0.04, Vac/Vac Membrane 0.02	Mitochondria 1.0	mitochondrion
YJL063C	MRPL8	2	797.135	Mitochondria 0.8, Golgi 0.07, Peroxisomes 0.02	Mitochondria 0.93	mitochondrion
YGR193C	PDX1	2	967.2	Mitochondria 0.76, Peroxisomes 0.08, Golgi 0.02	Mitochondria 0.9	mitochondrion
YER080W	AIM9	2	814.93	Mitochondria 0.81, Endosome 0.04, Golgi 0.02, Vac/Vac Membrane 0.02, Peroxisomes 0.02	Mitochondria 0.84	mitochondrion
YKL106W	AAT1	2	876.91	Mitochondria 0.78, Peroxisomes 0.06, Golgi 0.04, Endosome 0.02	Mitochondria 0.93	mitochondrion
YGR220C	MRPL9	2	915.285	Mitochondria 0.82, Peroxisomes 0.03, Golgi 0.03	Mitochondria 0.93	mitochondrion
YOR004W	UTP23	2	801.645	Mitochondria 0.78, Golgi 0.06, Peroxisomes 0.03, Vac/Vac Membrane 0.02, Endosome 0.02	Mitochondria 0.9	mitochondrion
YFR049W	YMR31	2	831.1	Mitochondria 0.72, Peroxisomes 0.07, Golgi 0.05, Endosome 0.05	Mitochondria 0.88	mitochondrion
YDR116C	MRPL1	2	837.835	Mitochondria 0.79, Golgi 0.06, Peroxisomes 0.04, Endosome 0.02	Mitochondria 0.92	mitochondrion
YDR175C	RSM24	2	839.17	Mitochondria 0.78, Peroxisomes 0.06, Endosome 0.04, Golgi 0.02	Mitochondria 0.94	mitochondrion
YJR113C	RSM7	2	806.99	Mitochondria 0.83, Peroxisomes 0.04	Mitochondria 0.93	mitochondrion
YDR462W	MRPL28	2	819.2	Mitochondria 0.78, Golgi 0.07, Peroxisomes 0.03	Mitochondria 0.88	mitochondrion
YLR439W	MRPL4	2	883.065	Mitochondria 0.79, Peroxisomes 0.04, Golgi 0.04, Vac/Vac Membrane 0.02	Mitochondria 0.92	mitochondrion
YPL118W	MRP51	2	866.28	Mitochondria 0.82, Peroxisomes 0.04, Golgi 0.03, Vac/Vac Membrane 0.02	Mitochondria 1.0, Cell Periphery 0.11	mitochondrion
YNL177C	MRPL22	2	888.89	Mitochondria 0.78, Endosome 0.05, Peroxisomes 0.03, Vac/Vac Membrane 0.02, Golgi 0.02	Mitochondria 0.86	mitochondrion
YNL081C	SWS2	2	844.115	Mitochondria 0.8, Golgi 0.04, Endosome 0.02	Mitochondria 0.85	mitochondrion
YJR101W	RSM26	2	572.525	Mitochondria 0.76, Golgi 0.07, Endosome 0.04, Peroxisomes 0.02	Mitochondria 0.92	mitochondrion
YBR003W	COQ1	2	1026.37	Mitochondria 0.76, Endosome 0.06, Golgi 0.04, Peroxisomes 0.03	Mitochondria 0.93	mitochondrion
YDR430C	CYM1	2	907.625	Mitochondria 0.8, Endosome 0.05, Peroxisomes 0.04, Golgi 0.03, Vac/Vac Membrane 0.02	Mitochondria 0.88	mitochondrion
YPR100W	MRPL51	2	835.52	Mitochondria 0.75, Golgi 0.05, Endosome 0.04, Peroxisomes 0.03, Vac/Vac Membrane 0.02	Mitochondria 0.87	mitochondrion
YGR165W	MRPS35	2	854.725	Mitochondria 0.78, Endosome 0.03, Golgi 0.02, Vac/Vac Membrane 0.02	Mitochondria 0.91	mitochondrion
YPR067W	ISA2	2	819.255	Mitochondria 0.79, Peroxisomes 0.06, Golgi 0.02, Vac/Vac Membrane 0.02	Mitochondria 0.9	mitochondrion
YOR142W	LSC1	2	874.18	Mitochondria 0.67, Peroxisomes 0.09, Endosome 0.07, Golgi 0.02	Mitochondria 0.83	mitochondrion
YBL064C	PRX1	2	1279.91	Mitochondria 0.81, Endosome 0.04, Golgi 0.03, Peroxisomes 0.02	Mitochondria 0.97, Cell Periphery 0.12	mitochondrion
YBR269C	SDH8	2	814.995	Mitochondria 0.81, Golgi 0.04, Endosome 0.04	none	mitochondrion
YGR021W	YGR021W	2	810.81	none	Mitochondria 0.92	mitochondrion
YOR176W	HEM15	2	738.805	Mitochondria 0.77, Peroxisomes 0.04, Endosome 0.03, Golgi 0.03	Mitochondria 0.87	mitochondrion
YGR112W	SHY1	2	832.685		none	mitochondrion
YEL052W	AFG1	2	814.37	Mitochondria 0.78, Golgi 0.06, Peroxisomes 0.06	Mitochondria 0.92	mitochondrion
YGR231C	PHB2	2	769.855	Mitochondria 0.68, Vac/Vac Membrane 0.06, Peroxisomes 0.04, Endosome 0.04, Golgi 0.02	Mitochondria 0.65	mitochondrion
YMR301C	ATM1	2	910.715	Mitochondria 0.77, Peroxisomes 0.06, Endosome 0.04, Vac/Vac Membrane 0.02, Golgi 0.02	Mitochondria 0.96	mitochondrion
YBR185C	MBA1	2	806.83	Mitochondria 0.84, Vac/Vac Membrane 0.02, Golgi 0.02	Mitochondria 0.83	mitochondrion
YGR215W	RSM27	2	751.485	Mitochondria 0.75, Golgi 0.06, Endosome 0.06, Vac/Vac Membrane 0.03, Peroxisomes 0.02	Mitochondria 0.85	mitochondrion
YIL051C	MMF1	2	717.725	Mitochondria 0.68, Endosome 0.12, Vac/Vac Membrane 0.03, Peroxisomes 0.02, Golgi 0.02	Mitochondria 0.64	mitochondrion
YML009C	MRPL39	2	1773.92	Mitochondria 0.73, Golgi 0.06, Endosome 0.05, Peroxisomes 0.03, Vac/Vac Membrane 0.03	Mitochondria 0.91	mitochondrion
YBR268W	MRPL37	2	797.09	Mitochondria 0.79, Vac/Vac Membrane 0.04, Endosome 0.02, Peroxisomes 0.02, Golgi 0.02	Mitochondria 0.86	mitochondrion
YGR076C	MRPL25	2	744.235	Mitochondria 0.73, Golgi 0.08, Peroxisomes 0.02, Vac/Vac Membrane 0.02, Endosome 0.02	Mitochondria 0.87	mitochondrion
YLR369W	SSQ1	2	695.87	Mitochondria 0.81, Golgi 0.02	Mitochondria 0.82	mitochondrion
YNL315C	ATP11	2	941.015	Mitochondria 0.61, Golgi 0.14, Endosome 0.06, Vac/Vac Membrane 0.02, Peroxisomes 0.02	Mitochondria 0.78, Golgi 0.22	mitochondrion
YNL071W	LAT1	2	809.095	Mitochondria 0.59, Endosome 0.11, Golgi 0.07, Bud 0.05, Nuclear Periphery 0.03, Cytoplasm 0.03, Peroxisomes 0.03, Cortical Patches 0.02, Vac/Vac Membrane 0.02, SpindlePole 0.02, Bud Neck 0.02	none	mitochondrion
YOR354C	MSC6	2	823.455	Mitochondria 0.81, Vac/Vac Membrane 0.02, Golgi 0.02, Peroxisomes 0.02, Endosome 0.02	Mitochondria 0.91	mitochondrion
YGL119W	COQ8	2	824.025	Mitochondria 0.81, Golgi 0.03, Vac/Vac Membrane 0.02, Peroxisomes 0.02	none	mitochondrion
YDL120W	YFH1	2	805.435	Mitochondria 0.8, Golgi 0.04, Peroxisomes 0.04	Mitochondria 0.98	mitochondrion
YKL179C	COY1	2	779.575	Endosome 0.28, Endoplasmic Reticulum 0.16, Mitochondria 0.15, Cortical Patches 0.12, Golgi 0.09, Cytoplasm 0.06, Vac/Vac Membrane 0.04	ER 0.34	lipid particle
YCL005W	LDB16	2	482.34	Endosome 0.42, Mitochondria 0.21, Peroxisomes 0.07, SpindlePole 0.06, Cortical Patches 0.02, Vac/Vac Membrane 0.02	none	lipid particle
YLR404W	SEI1	2	695.46	Endosome 0.45, Mitochondria 0.19, Peroxisomes 0.09, SpindlePole 0.06, Cytoplasm 0.02, Golgi 0.02	none	ambiguous
YDR424C	DYN2	2	747.955	Mitochondria 0.26, Endosome 0.19, Endoplasmic Reticulum 0.14, Cortical Patches 0.09, Nuclear Periphery 0.06, Golgi 0.06, Cytoplasm 0.04, Vac/Vac Membrane 0.02	ER 0.2	ER
YOR246C	ENV9	2	727.98	Mitochondria 0.3, Cytoplasm 0.18, Endoplasmic Reticulum 0.15, Endosome 0.15, Vac/Vac Membrane 0.04, Cortical Patches 0.03, Golgi 0.02, SpindlePole 0.02	none	lipid particle
YDR275W	BSC2	2	685.835	Endosome 0.43, SpindlePole 0.18, Mitochondria 0.13, Cytoplasm 0.07, Peroxisomes 0.05	none	lipid particle
YBR042C	CST26	2	665.305	Endosome 0.43, Mitochondria 0.16, Peroxisomes 0.14, Cortical Patches 0.05, Golgi 0.04, SpindlePole 0.02	Endosome 0.35	lipid particle
YOL048C	RRT8	2	675.615	Endosome 0.47, Mitochondria 0.17, Peroxisomes 0.13, SpindlePole 0.06, Golgi 0.04, Cytoplasm 0.02	Endosome 0.38	lipid particle
YDR495C	VPS3	2	755.93	Endosome 0.73, SpindlePole 0.09, Peroxisomes 0.09	Endosome 0.52, Spindle Pole 0.31	punctate composite
YOL009C	MDM12	2	614.07	SpindlePole 0.35, Mitochondria 0.18, Endosome 0.17, Peroxisomes 0.09, Cytoplasm 0.08, Cortical Patches 0.02	none	mitochondrion
YLL003W	SFI1	2	608.43	SpindlePole 0.79, Endosome 0.08	none	spindle pole
YMR077C	VPS20	2	535.555	Vac/Vac Membrane 0.22, Endosome 0.19, Golgi 0.17, Cytoplasm 0.14, Mitochondria 0.08, SpindlePole 0.04, Endoplasmic Reticulum 0.02	Cytoplasm 0.59	vacuolar membrane,endosome
YOL082W	ATG19	2	665.09	Cytoplasm 0.52, SpindlePole 0.19, Mitochondria 0.13, Endosome 0.03	none	punctate composite
YLL006W	MMM1	2	771.8	SpindlePole 0.24, Endosome 0.17, Peroxisomes 0.15, Cytoplasm 0.14, Mitochondria 0.05, Bud Neck 0.04, Vac/Vac Membrane 0.04, Nucleolus 0.02	none	mitochondrion,punctate composite
YLR408C	BLS1	2	649.325	Endosome 0.46, Cytoplasm 0.18, Mitochondria 0.12, Vac/Vac Membrane 0.09, SpindlePole 0.08	none	endosome
YPR049C	ATG11	2	622.855	Cytoplasm 0.53, Mitochondria 0.16, SpindlePole 0.14, Endosome 0.05	none	punctate composite
YMR163C	INP2	2	661.595	SpindlePole 0.22, Cytoplasm 0.21, Mitochondria 0.18, Endosome 0.13, Cortical Patches 0.09, Bud 0.03, Bud Neck 0.02	none	ambiguous,punctate composite,bud
YLR072W	LAM6	2	628.88	Endosome 0.31, Mitochondria 0.31, SpindlePole 0.09, Cytoplasm 0.08, Peroxisomes 0.05, Vac/Vac Membrane 0.04, Cortical Patches 0.02	none	mitochondrion,punctate composite
YNL086W	SNN1	2	651.76	Endosome 0.65, SpindlePole 0.09, Vac/Vac Membrane 0.08, Cytoplasm 0.05, Mitochondria 0.03	none	endosome
YHR004C	NEM1	2	742.545	Mitochondria 0.22, Cytoplasm 0.18, SpindlePole 0.16, Endoplasmic Reticulum 0.11, Endosome 0.09, Cortical Patches 0.08, Peroxisomes 0.02, Bud Neck 0.02	none	punctate composite
YPL155C	KIP2	2	743.19	SpindlePole 0.25, Endosome 0.18, Mitochondria 0.14, Bud Neck 0.08, Cytoplasm 0.07, Cortical Patches 0.06, Bud 0.04, Peroxisomes 0.02	none	spindle pole,microtubule
YPL269W	KAR9	2	619.395	SpindlePole 0.32, Cytoplasm 0.18, Mitochondria 0.13, Endosome 0.12, Bud Neck 0.06, Cortical Patches 0.06, Peroxisomes 0.02	none	ambiguous,spindle pole
YOL044W	PEX15	2	640.165	Mitochondria 0.23, Endosome 0.18, Peroxisomes 0.17, Cortical Patches 0.13, Cytoplasm 0.11, SpindlePole 0.09, Bud Neck 0.03	none	punctate composite
YGL247W	BRR6	2	469.225	Nuclear Periphery 0.35, Endosome 0.2, Mitochondria 0.14, Vac/Vac Membrane 0.06, SpindlePole 0.04, Endoplasmic Reticulum 0.03, Cortical Patches 0.02	none	nuclear periphery
YHR036W	BRL1	2	636.44	Endoplasmic Reticulum 0.47, Mitochondria 0.13, Cytoplasm 0.12, Nuclear Periphery 0.06, Vac/Vac Membrane 0.05, Endosome 0.04, Peroxisomes 0.02, Cortical Patches 0.02	ER 0.41	ER
YMR167W	MLH1	2	622.32	SpindlePole 0.29, Endosome 0.17, Cytoplasm 0.15, Vac/Vac Membrane 0.1, Mitochondria 0.09, Nucleus 0.04	none	cytoplasm,nucleus
YOL116W	MSN1	2	625.625	SpindlePole 0.25, Endosome 0.15, Cytoplasm 0.15, Mitochondria 0.11, Nucleus 0.09, Vac/Vac Membrane 0.06, Nucleolus 0.05	none	microtubule
YML104C	MDM1	2	604.92	Endosome 0.32, SpindlePole 0.18, Cytoplasm 0.18, Mitochondria 0.14, Vac/Vac Membrane 0.07	none	ambiguous
YMR001C	CDC5	2	687.61	Cytoplasm 0.36, SpindlePole 0.21, Mitochondria 0.09, Vac/Vac Membrane 0.06, Bud 0.05, Endosome 0.04, Nucleus 0.03, Nuclear Periphery 0.02	none	bud neck,nucleus
YMR198W	CIK1	2	657.815	Cytoplasm 0.46, SpindlePole 0.22, Mitochondria 0.12, Endosome 0.02	none	microtubule
YDL197C	ASF2	2	657.39	Cytoplasm 0.22, SpindlePole 0.17, Mitochondria 0.16, Endosome 0.16, Vac/Vac Membrane 0.09, Nucleus 0.02	none	nucleus
YMR310C	YMR310C	2	684.105	none	none	nucleus
YGL113W	SLD3	2	658.15	Vac/Vac Membrane 0.26, Cytoplasm 0.25, Nucleus 0.12, SpindlePole 0.11, Mitochondria 0.1, Endosome 0.05	none	cytoplasm,nucleus
YGR188C	BUB1	2	626.66	Cytoplasm 0.32, SpindlePole 0.27, Vac/Vac Membrane 0.13, Mitochondria 0.09, Nucleus 0.02	none	nucleus,spindle pole,microtubule
YBL031W	SHE1	2	681.485	SpindlePole 0.32, Cytoplasm 0.23, Mitochondria 0.13, Endosome 0.08, Vac/Vac Membrane 0.06, Nucleus 0.02	none	microtubule
YDR254W	CHL4	2	623.74	SpindlePole 0.3, Cytoplasm 0.27, Endosome 0.14, Vac/Vac Membrane 0.09, Mitochondria 0.09, Nucleus 0.02	none	microtubule
YDL139C	SCM3	2	623.64	Nucleus 0.23, SpindlePole 0.2, Vac/Vac Membrane 0.2, Cytoplasm 0.12, Endosome 0.09, Mitochondria 0.04	none	cytoplasm,nucleus
YDR130C	FIN1	2	626.26	SpindlePole 0.36, Cytoplasm 0.35, Nucleus 0.1, Vac/Vac Membrane 0.03, Mitochondria 0.02, Endosome 0.02	none	cytoplasm,nucleus,spindle pole
YOR073W	SGO1	2	622.585	Cytoplasm 0.47, SpindlePole 0.25, Mitochondria 0.1, Vac/Vac Membrane 0.02	none	nucleus,spindle pole
YGL075C	MPS2	2	610.865	SpindlePole 0.34, Cytoplasm 0.21, Mitochondria 0.17, Endosome 0.1	none	spindle pole
YDR385W	EFT2	2	636.495	Cytoplasm 0.93	Cytoplasm 1.0	cytoplasm
YBR107C	IML3	2	622.495	SpindlePole 0.37, Cytoplasm 0.28, Mitochondria 0.13, Endosome 0.11	none	nucleus,spindle pole
YKL140W	TGL1	2	646.47	Endosome 0.3, Cytoplasm 0.22, SpindlePole 0.2, Mitochondria 0.11, Peroxisomes 0.02, Endoplasmic Reticulum 0.02	none	punctate composite
YMR055C	BUB2	2	664.68	Cytoplasm 0.54, SpindlePole 0.24, Mitochondria 0.08, Endosome 0.06	none	spindle pole
YAR019C	CDC15	2	677.365	Cytoplasm 0.52, SpindlePole 0.2, Mitochondria 0.07, Endosome 0.05, Vac/Vac Membrane 0.02	none	ambiguous,spindle pole
YGL169W	SUA5	2	864.44	Cytoplasm 0.81, Mitochondria 0.06, Vac/Vac Membrane 0.02	Cytoplasm 0.97	cytoplasm
YBL098W	BNA4	2	722.31	Mitochondria 0.39, Endosome 0.17, Peroxisomes 0.11, Cortical Patches 0.09, Golgi 0.07, Vac/Vac Membrane 0.02	none	mitochondrion
YGL124C	MON1	2	665.94	Cytoplasm 0.72, Mitochondria 0.14	none	Golgi to vacuole
YKL208W	CBT1	2	618.115	Mitochondria 0.49, Cytoplasm 0.26, Endosome 0.05, Vac/Vac Membrane 0.02, SpindlePole 0.02	none	mitochondrion
YHL014C	YLF2	2	685.1	Mitochondria 0.49, Cytoplasm 0.3, Endosome 0.06	none	mitochondrion
YJR062C	NTA1	2	756.365	Mitochondria 0.49, Endosome 0.17, Cytoplasm 0.07, Vac/Vac Membrane 0.05	none	mitochondrion
YLR090W	XDJ1	2	773.31	Cytoplasm 0.68, Mitochondria 0.08, Vac/Vac Membrane 0.07, Endosome 0.05, Nucleus 0.02	Cytoplasm 0.93	mitochondrion,nucleus
YJR048W	CYC1	2	727.7	Cytoplasm 0.29, Mitochondria 0.19, Endosome 0.16, Vac/Vac Membrane 0.06, Endoplasmic Reticulum 0.05, Cortical Patches 0.05, Golgi 0.05	Cytoplasm 0.54	cytoplasm,nucleus
YOR130C	ORT1	2	830.3	Mitochondria 0.63, Golgi 0.1, Endosome 0.08, Vac/Vac Membrane 0.04, Cortical Patches 0.03	Mitochondria 0.69, Golgi 0.26	mitochondrion
YJL060W	BNA3	2	1424.5	Cytoplasm 0.3, Endosome 0.19, Mitochondria 0.18, Golgi 0.08, Endoplasmic Reticulum 0.04, Vac/Vac Membrane 0.03, Cortical Patches 0.02	Cytoplasm 0.68	cytoplasm,mitochondrion
YGL221C	NIF3	2	788.25	Mitochondria 0.33, Endosome 0.23, Cytoplasm 0.11, Vac/Vac Membrane 0.05, Golgi 0.04, Cortical Patches 0.04, SpindlePole 0.02	none	cytoplasm,mitochondrion
YIR024C	INA22	2	704.475	Mitochondria 0.66, Endosome 0.09, Cytoplasm 0.06, Vac/Vac Membrane 0.02	none	mitochondrion
YGR174C	CBP4	2	572.645	Mitochondria 0.7, Endosome 0.07, Vac/Vac Membrane 0.02, Cytoplasm 0.02	none	mitochondrion
YER182W	FMP10	2	581.745	Mitochondria 0.68, Endosome 0.12, Vac/Vac Membrane 0.04, Peroxisomes 0.04	none	mitochondrion
YLR390W	ECM19	2	700.72	Mitochondria 0.57, Endosome 0.09, Vac/Vac Membrane 0.08, Golgi 0.05, Cortical Patches 0.02, Endoplasmic Reticulum 0.02	Mitochondria 0.54	mitochondrion
YGL080W	MPC1	2	704.92	Mitochondria 0.37, Endoplasmic Reticulum 0.22, Golgi 0.15, Vac/Vac Membrane 0.06, Peroxisomes 0.05, Endosome 0.03, Cortical Patches 0.02	none	mitochondrion
YNL198C	YNL198C	2	652.815	none	none	mitochondrion
YLR121C	YPS3	2	697.74	Mitochondria 0.59, Endosome 0.09, Vac/Vac Membrane 0.07, Cytoplasm 0.04	none	mitochondrion
YMR060C	SAM37	2	640.445	Mitochondria 0.34, Endosome 0.15, Cytoplasm 0.14, SpindlePole 0.06, Vac/Vac Membrane 0.04, Nucleolus 0.04, Nucleus 0.02, Bud Neck 0.02	none	mitochondrion
YDL045W-A	MRP10	2	485.305	Mitochondria 0.29, Cytoplasm 0.19, Endosome 0.13, SpindlePole 0.11, Vac/Vac Membrane 0.05, Nucleus 0.04, Nucleolus 0.02, Cortical Patches 0.02	none	mitochondrion
YMR257C	PET111	2	791.56	Mitochondria 0.57, Endosome 0.11, Cytoplasm 0.1, Cortical Patches 0.05, SpindlePole 0.02	none	mitochondrion
YOR205C	GEP3	2	690.4	Mitochondria 0.66, Endosome 0.1, Vac/Vac Membrane 0.04, Cytoplasm 0.03	none	mitochondrion
YJL102W	MEF2	2	661.935	Mitochondria 0.69, Endosome 0.09, Peroxisomes 0.02	Mitochondria 0.63	mitochondrion
YMR056C	AAC1	2	678.595	Mitochondria 0.69, Endosome 0.08, Peroxisomes 0.04, Vac/Vac Membrane 0.02, Cytoplasm 0.02	none	mitochondrion
YJL133W	MRS3	2	691.035	Mitochondria 0.51, Vac/Vac Membrane 0.16, Endosome 0.07, Cytoplasm 0.04, Bud 0.04, Nucleolus 0.03	none	mitochondrion
YKR049C	FMP46	2	606.05	Mitochondria 0.56, Cytoplasm 0.18, Vac/Vac Membrane 0.06, Endosome 0.04	none	mitochondrion
YNL211C	MRX7	2	655.635	Mitochondria 0.57, Cytoplasm 0.12, Endosome 0.08, Vac/Vac Membrane 0.03	none	mitochondrion
YNL063W	MTQ1	2	674.655	Mitochondria 0.62, Cytoplasm 0.13, Endosome 0.06, Vac/Vac Membrane 0.02	none	mitochondrion
YKR070W	YKR070W	2	667.155	none	none	mitochondrion
YHR198C	AIM18	2	691.805	Mitochondria 0.66, Endosome 0.07, Cytoplasm 0.05, Vac/Vac Membrane 0.04	none	mitochondrion
YDR197W	CBS2	2	680.06		none	mitochondrion
YLR091W	GEP5	2	625.6	Mitochondria 0.51, Cytoplasm 0.25, Endosome 0.03, Vac/Vac Membrane 0.02, Cortical Patches 0.02	none	mitochondrion
YBL059W	YBL059W	2	615.255	none	none	mitochondrion
YLR356W	ATG33	2	633.92	Mitochondria 0.58, Cytoplasm 0.14, Vac/Vac Membrane 0.06, Endosome 0.06	none	mitochondrion
YPR006C	ICL2	2	618.33	Mitochondria 0.55, Endosome 0.1, Cytoplasm 0.1, SpindlePole 0.07, Vac/Vac Membrane 0.05	none	mitochondrion
YOL150C	YOL150C	2	640.565	none	none	mitochondrion
YDR379C-A	SDH6	2	649.99	Mitochondria 0.63, Cytoplasm 0.1, Vac/Vac Membrane 0.03, Endosome 0.03, Cortical Patches 0.02	none	mitochondrion
YGR286C	BIO2	2	742.755	Mitochondria 0.73, Endosome 0.06, Golgi 0.02	Mitochondria 0.81	mitochondrion
YDL181W	INH1	2	732.58	Mitochondria 0.56, Cytoplasm 0.15, Endosome 0.05, Vac/Vac Membrane 0.04, Golgi 0.03	Mitochondria 0.68	mitochondrion
YHL018W	YHL018W	2	660.83	none	none	mitochondrion
YOR037W	CYC2	2	648.8	Mitochondria 0.65, Endosome 0.1, Vac/Vac Membrane 0.04, Cytoplasm 0.02	none	mitochondrion
YPR011C	YPR011C	2	637.83	none	none	mitochondrion
YCR024C	SLM5	2	673.435	Mitochondria 0.67, Endosome 0.12, Vac/Vac Membrane 0.02, Peroxisomes 0.02	none	mitochondrion
YCR079W	PTC6	2	833.015	Mitochondria 0.6, Endosome 0.12, SpindlePole 0.07, Vac/Vac Membrane 0.04, Peroxisomes 0.03, Cytoplasm 0.02	none	mitochondrion
YPL222W	FMP40	2	662.525	Mitochondria 0.71, Endosome 0.1, Golgi 0.02, Vac/Vac Membrane 0.02	Mitochondria 0.54	mitochondrion
YJR122W	IBA57	2	665.96	Mitochondria 0.67, Endosome 0.09, Cytoplasm 0.06	none	mitochondrion
YOL096C	COQ3	2	637.085	Mitochondria 0.32, Cytoplasm 0.19, SpindlePole 0.14, Endosome 0.12, Peroxisomes 0.05, Golgi 0.02, Cortical Patches 0.02	none	mitochondrion
YMR115W	MGR3	2	643.885	Mitochondria 0.63, Endosome 0.08, Cytoplasm 0.07, Vac/Vac Membrane 0.06	none	mitochondrion
YJL208C	NUC1	2	718.2	Mitochondria 0.61, Cytoplasm 0.1, Endosome 0.09, Vac/Vac Membrane 0.05	none	mitochondrion
YDR434W	GPI17	2	733.59	Endoplasmic Reticulum 0.82, Mitochondria 0.02	ER 0.75	ER
YEL006W	YEA6	2	692.945	Mitochondria 0.62, Endosome 0.08, Vac/Vac Membrane 0.07, Cytoplasm 0.06, Endoplasmic Reticulum 0.05	none	mitochondrion
YJL147C	MRX5	2	678.28	none	none	mitochondrion
YHR106W	TRR2	2	648.435	Mitochondria 0.59, Cytoplasm 0.11, Endosome 0.09, Vac/Vac Membrane 0.02, Cortical Patches 0.02	none	mitochondrion
YLR239C	LIP2	2	663.71	Mitochondria 0.67, Cytoplasm 0.1, Endosome 0.04, Vac/Vac Membrane 0.04	none	mitochondrion
YER153C	PET122	2	658.435	Mitochondria 0.65, Endosome 0.09, Cytoplasm 0.06, Vac/Vac Membrane 0.05	none	mitochondrion
YNL003C	PET8	2	692.785	Mitochondria 0.69, Endosome 0.07, Vac/Vac Membrane 0.02, Cytoplasm 0.02	none	mitochondrion
YPL134C	ODC1	2	677.36	Mitochondria 0.63, Endosome 0.08, Golgi 0.06, Peroxisomes 0.04, Cortical Patches 0.03, Vac/Vac Membrane 0.02	Mitochondria 0.77	mitochondrion
YER053C	PIC2	2	697.45	Mitochondria 0.76, Endosome 0.05, Golgi 0.02, Peroxisomes 0.02	none	mitochondrion
YPR061C	JID1	2	701.745	Mitochondria 0.76, Endosome 0.06, Vac/Vac Membrane 0.02, Cytoplasm 0.02	none	mitochondrion
YPL168W	MRX4	2	687.505	Mitochondria 0.7, Endosome 0.09, Vac/Vac Membrane 0.03, Peroxisomes 0.03	none	mitochondrion
YDR204W	COQ4	2	659.91	Mitochondria 0.33, Endosome 0.23, Peroxisomes 0.13, SpindlePole 0.13, Cytoplasm 0.03	none	ambiguous,mitochondrion
YML110C	COQ5	2	681.835	Mitochondria 0.5, SpindlePole 0.15, Endosome 0.09, Cytoplasm 0.06, Peroxisomes 0.04, Vac/Vac Membrane 0.02	none	mitochondrion
YMR293C	HER2	2	705.1	Mitochondria 0.53, Endosome 0.13, Cytoplasm 0.05, Vac/Vac Membrane 0.04, SpindlePole 0.04, Peroxisomes 0.04	none	mitochondrion
YKL150W	MCR1	2	643.665	Mitochondria 0.64, Endosome 0.08, Cytoplasm 0.08, Vac/Vac Membrane 0.04	none	mitochondrion
YGR096W	TPC1	2	650.855	Mitochondria 0.56, Cytoplasm 0.18, Endosome 0.05, Vac/Vac Membrane 0.02, Cortical Patches 0.02	none	mitochondrion
YBR230C	OM14	2	652.84	Mitochondria 0.7, Vac/Vac Membrane 0.07, Endosome 0.06	none	mitochondrion
YIL136W	OM45	2	650.84	Mitochondria 0.72, Endosome 0.09, Vac/Vac Membrane 0.03	Mitochondria 0.71	mitochondrion
YER170W	ADK2	2	614.65	Mitochondria 0.55, Cytoplasm 0.18, Endosome 0.08, SpindlePole 0.02	none	mitochondrion
YLR281C	YLR281C	2	668.715	none	none	mitochondrion
YMR036C	MIH1	2	658.585	Mitochondria 0.62, Endosome 0.08, Vac/Vac Membrane 0.07, Cytoplasm 0.06	none	cytoplasm,nucleus
YKL055C	OAR1	2	639.18	Mitochondria 0.37, Cytoplasm 0.25, SpindlePole 0.17, Endosome 0.09	none	mitochondrion
YOR334W	MRS2	2	732.58	Mitochondria 0.55, Endosome 0.17, Peroxisomes 0.04, Vac/Vac Membrane 0.04, SpindlePole 0.04	none	mitochondrion
YNR045W	PET494	2	708.975	Mitochondria 0.65, Endosome 0.12, Vac/Vac Membrane 0.03, Peroxisomes 0.02	none	mitochondrion
YPL083C	SEN54	2	752.615	Mitochondria 0.55, Endosome 0.11, Vac/Vac Membrane 0.08, Golgi 0.05, Endoplasmic Reticulum 0.02	Mitochondria 0.54	mitochondrion
YBL095W	MRX3	2	652.335	Mitochondria 0.61, Endosome 0.09, Vac/Vac Membrane 0.07, Endoplasmic Reticulum 0.03, Cytoplasm 0.02, Peroxisomes 0.02	none	mitochondrion
YDL174C	DLD1	2	661.425	Mitochondria 0.65, Endosome 0.13, Vac/Vac Membrane 0.05, Peroxisomes 0.02	none	mitochondrion
YPL072W	UBP16	2	649.73	Mitochondria 0.68, Endosome 0.09, Vac/Vac Membrane 0.06, Peroxisomes 0.02	none	mitochondrion
YFL046W	FMP32	2	631.22	Mitochondria 0.69, Endosome 0.08, Cytoplasm 0.06, Vac/Vac Membrane 0.02	none	mitochondrion
YLR289W	GUF1	2	618.835	Mitochondria 0.7, Endosome 0.08, Vac/Vac Membrane 0.04	none	mitochondrion
YDR511W	SDH7	2	662.61	Mitochondria 0.75, Endosome 0.08, Vac/Vac Membrane 0.03, Peroxisomes 0.02, Golgi 0.02	none	mitochondrion
YDL119C	HEM25	2	675.32	Mitochondria 0.72, Endosome 0.08, Vac/Vac Membrane 0.02	none	mitochondrion
YGL226W	MTC3	2	621.465	Mitochondria 0.72, Endosome 0.07, Vac/Vac Membrane 0.05	Mitochondria 0.68	mitochondrion
YMR066W	SOV1	2	632.67	Mitochondria 0.72, Endosome 0.09	none	mitochondrion
YDL027C	MRX9	2	645.415	Mitochondria 0.66, Endosome 0.12, Peroxisomes 0.03, Vac/Vac Membrane 0.02, Cortical Patches 0.02	none	mitochondrion
YDL104C	QRI7	2	614.655	Mitochondria 0.65, Endosome 0.1, Cytoplasm 0.06, Vac/Vac Membrane 0.04, Peroxisomes 0.03	none	mitochondrion
YNR041C	COQ2	2	672.32	Mitochondria 0.68, Endosome 0.11, Vac/Vac Membrane 0.02, Cytoplasm 0.02	none	mitochondrion
YML078W	CPR3	2	685.3	Mitochondria 0.66, Endosome 0.08, Cytoplasm 0.03, Vac/Vac Membrane 0.03, Peroxisomes 0.02	none	mitochondrion
YMR207C	HFA1	2	618.405	Mitochondria 0.54, Endosome 0.15, SpindlePole 0.07, Peroxisomes 0.04, Cytoplasm 0.03, Vac/Vac Membrane 0.02	none	ambiguous,mitochondrion
YHR120W	MSH1	2	647.425	Mitochondria 0.66, Endosome 0.13, Peroxisomes 0.06, Golgi 0.02	none	mitochondrion
YDR538W	PAD1	2	651.445	Mitochondria 0.49, Cytoplasm 0.16, Endosome 0.11, SpindlePole 0.06, Peroxisomes 0.03, Vac/Vac Membrane 0.02, Cortical Patches 0.02	none	mitochondrion
YMR287C	DSS1	2	657.765	Mitochondria 0.69, Endosome 0.11, Peroxisomes 0.03, Vac/Vac Membrane 0.02	none	mitochondrion
YDR493W	MZM1	2	601.455	Mitochondria 0.66, Endosome 0.08, Cytoplasm 0.02, Vac/Vac Membrane 0.02	none	mitochondrion
YCR083W	TRX3	2	662.615	Mitochondria 0.68, Vac/Vac Membrane 0.05, Endosome 0.05, Cytoplasm 0.02	Mitochondria 0.59	mitochondrion
YPL013C	MRPS16	2	626.255	Mitochondria 0.67, Endosome 0.11, Vac/Vac Membrane 0.05, Peroxisomes 0.02	none	mitochondrion
YDR337W	MRPS28	2	666.3	Mitochondria 0.73, Endosome 0.1, Vac/Vac Membrane 0.02, Peroxisomes 0.02	none	mitochondrion
YNL213C	RRG9	2	661.55	Mitochondria 0.69, Endosome 0.1, Vac/Vac Membrane 0.02, Peroxisomes 0.02	none	mitochondrion
YIR021W	MRS1	2	694.105	Mitochondria 0.72, Endosome 0.09, Vac/Vac Membrane 0.02, Peroxisomes 0.02	none	mitochondrion
YNL252C	MRPL17	2	663.77	Mitochondria 0.43, Cytoplasm 0.26, Endosome 0.13, Vac/Vac Membrane 0.03, SpindlePole 0.02	none	mitochondrion
YOL042W	NGL1	2	825.51	Mitochondria 0.64, Endosome 0.1, SpindlePole 0.04, Cytoplasm 0.04, Vac/Vac Membrane 0.03	none	mitochondrion
YJL043W	YJL043W	2	545.8	none	none	mitochondrion
YDL033C	SLM3	2	644.29	Mitochondria 0.64, Endosome 0.12, Peroxisomes 0.05, SpindlePole 0.05, Vac/Vac Membrane 0.02	none	mitochondrion
YGL085W	LCL3	2	634.37	Mitochondria 0.7, Endosome 0.09, Vac/Vac Membrane 0.04, Peroxisomes 0.02, Golgi 0.02	none	mitochondrion
YGR222W	PET54	2	638.185	Mitochondria 0.72, Endosome 0.09, Peroxisomes 0.04	none	mitochondrion
YOR305W	RRG7	2	625.795	Mitochondria 0.7, Endosome 0.07, Peroxisomes 0.03, Vac/Vac Membrane 0.03, Cytoplasm 0.02	none	mitochondrion
YDR178W	SDH4	2	679.645	Mitochondria 0.75, Endosome 0.08, Peroxisomes 0.03, Golgi 0.02	Mitochondria 0.85	mitochondrion
YOR297C	TIM18	2	680.7	Mitochondria 0.67, Endosome 0.09, Vac/Vac Membrane 0.03, Peroxisomes 0.02	Mitochondria 0.62	mitochondrion
YGR257C	MTM1	2	703.755	Mitochondria 0.68, Endosome 0.1, Vac/Vac Membrane 0.05, Golgi 0.02	Mitochondria 0.76	mitochondrion
YBL057C	PTH2	2	663.045	Mitochondria 0.72, Endosome 0.07, Golgi 0.04, Vac/Vac Membrane 0.02	Mitochondria 0.78	mitochondrion
YMR059W	SEN15	2	672.205	Mitochondria 0.76, Vac/Vac Membrane 0.07, Endosome 0.05, Golgi 0.02	Mitochondria 0.66	mitochondrion
YCL044C	MGR1	2	685.17	Mitochondria 0.73, Endosome 0.08, Vac/Vac Membrane 0.03, Peroxisomes 0.02	none	mitochondrion
YLR193C	UPS1	2	723.195	Mitochondria 0.73, Golgi 0.06, Endosome 0.04, Vac/Vac Membrane 0.02, Peroxisomes 0.02	Mitochondria 0.89	mitochondrion
YIL077C	YIL077C	2	717.6	none	Mitochondria 0.85	mitochondrion
YOR147W	MDM32	2	919.26	Mitochondria 0.6, Endosome 0.11, Vac/Vac Membrane 0.08	Mitochondria 0.55	mitochondrion
YLR188W	MDL1	2	770.71	Mitochondria 0.55, Cytoplasm 0.17, Endosome 0.08, Peroxisomes 0.02	none	mitochondrion
YGR062C	COX18	2	659.635	Mitochondria 0.7, Endosome 0.08, Cortical Patches 0.02, Vac/Vac Membrane 0.02, Peroxisomes 0.02	none	mitochondrion
YLR105C	SEN2	2	1353.38	Mitochondria 0.73, Endosome 0.08, Vac/Vac Membrane 0.02	none	mitochondrion
YMR157C	AIM36	2	645.81	Mitochondria 0.72, Endosome 0.09, Peroxisomes 0.03, Vac/Vac Membrane 0.02	Mitochondria 0.75	mitochondrion
YJL209W	CBP1	2	706.79	Mitochondria 0.53, Endosome 0.15, SpindlePole 0.09, Vac/Vac Membrane 0.02, Peroxisomes 0.02, Cytoplasm 0.02	none	mitochondrion
YPR116W	RRG8	2	656.39	Mitochondria 0.71, Cytoplasm 0.05, Endosome 0.05, Vac/Vac Membrane 0.03, SpindlePole 0.02	none	mitochondrion
YMR064W	AEP1	2	657.67	Mitochondria 0.71, Endosome 0.11, Peroxisomes 0.04	none	mitochondrion
YMR097C	MTG1	2	659.94	Mitochondria 0.62, Endosome 0.14, SpindlePole 0.05, Peroxisomes 0.02	none	mitochondrion
YPL060W	MFM1	2	683.105	Mitochondria 0.64, Endosome 0.12, Peroxisomes 0.04, Vac/Vac Membrane 0.03	none	mitochondrion
YMR225C	MRPL44	2	670.395	Mitochondria 0.65, Endosome 0.11, Vac/Vac Membrane 0.04, Cytoplasm 0.03, Golgi 0.02	none	mitochondrion
YPL005W	AEP3	2	686.01	Mitochondria 0.63, Endosome 0.13, Peroxisomes 0.06, Golgi 0.02	Mitochondria 0.61	mitochondrion
YPL104W	MSD1	2	679.635	Mitochondria 0.63, Endosome 0.12, Peroxisomes 0.07, Vac/Vac Membrane 0.02, SpindlePole 0.02	Mitochondria 0.65	mitochondrion
YGR102C	GTF1	2	660.805	Mitochondria 0.73, Endosome 0.09, Peroxisomes 0.04, Golgi 0.02	none	mitochondrion
YMR098C	ATP25	2	701.24	Mitochondria 0.69, Endosome 0.1, Peroxisomes 0.05, Golgi 0.03	Mitochondria 0.74	mitochondrion
YIL098C	FMC1	2	694.285	Mitochondria 0.74, Vac/Vac Membrane 0.06, Endosome 0.05, Golgi 0.02	Mitochondria 0.83	mitochondrion
YOL071W	SDH5	2	652.51	Mitochondria 0.7, Endosome 0.09, Vac/Vac Membrane 0.04, Peroxisomes 0.03	none	mitochondrion
YOR350C	MNE1	2	728.43	Mitochondria 0.71, Endosome 0.08, Golgi 0.05, Peroxisomes 0.03, Vac/Vac Membrane 0.02	Mitochondria 0.66, Golgi 0.21	mitochondrion
YOL033W	MSE1	2	736.07	Mitochondria 0.75, Endosome 0.07, Peroxisomes 0.03, Golgi 0.02	Mitochondria 0.94	mitochondrion
YLR382C	NAM2	2	702.22	Mitochondria 0.72, Endosome 0.1, Peroxisomes 0.02	none	mitochondrion
YDR148C	KGD2	2	788.62	Mitochondria 0.44, Peroxisomes 0.19, Endosome 0.16, Golgi 0.07, Cortical Patches 0.02, Vac/Vac Membrane 0.02	Mitochondria 0.82	mitochondrion
YMR282C	AEP2	2	673.215	Mitochondria 0.68, Endosome 0.13, Peroxisomes 0.05, Golgi 0.03	Mitochondria 0.61	mitochondrion
YPR020W	ATP20	2	649.605	Mitochondria 0.5, Endosome 0.2, Peroxisomes 0.1, SpindlePole 0.02, Cortical Patches 0.02	none	mitochondrion
YDR084C	TVP23	2	673.43	Mitochondria 0.27, Endosome 0.22, Cytoplasm 0.2, Golgi 0.11, Vac/Vac Membrane 0.03, SpindlePole 0.02, Peroxisomes 0.02, Cortical Patches 0.02	none	punctate composite,Golgi to ER,Golgi to vacuole
YJL099W	CHS6	2	684.315	Mitochondria 0.38, Endosome 0.27, Golgi 0.09, Cytoplasm 0.05, SpindlePole 0.04, Peroxisomes 0.02, Vac/Vac Membrane 0.02	none	Golgi to vacuole
YML037C	YML037C	2	689.825	none	none	Golgi to vacuole
YFL027C	GYP8	2	664.395	Mitochondria 0.52, Endosome 0.13, Cortical Patches 0.09, Peroxisomes 0.08, Vac/Vac Membrane 0.02, Golgi 0.02, Cytoplasm 0.02	none	mitochondrion
YBL010C	YBL010C	2	676.04	none	none	Golgi to vacuole
YAL039C	CYC3	2	808.99	Mitochondria 0.39, Cytoplasm 0.15, Endoplasmic Reticulum 0.09, Cortical Patches 0.07, Endosome 0.06, Golgi 0.05, Vac/Vac Membrane 0.04, Bud Neck 0.02	Cytoplasm 0.63	mitochondrion
YNL169C	PSD1	2	754.68	Mitochondria 0.44, Endoplasmic Reticulum 0.18, Endosome 0.08, Cytoplasm 0.07, Vac/Vac Membrane 0.06, Cortical Patches 0.03	Cytoplasm 0.46, ER 0.16	mitochondrion
YMR162C	DNF3	2	722.23	Mitochondria 0.25, Endosome 0.19, Cortical Patches 0.15, Vac/Vac Membrane 0.1, Cytoplasm 0.07, Golgi 0.05, Bud Neck 0.02, Bud 0.02, Endoplasmic Reticulum 0.02	ER 0.19	cytoplasm
YNL073W	MSK1	2	660.46	Mitochondria 0.7, Endosome 0.09, Vac/Vac Membrane 0.05, Peroxisomes 0.03	Mitochondria 0.67	mitochondrion
YLR067C	PET309	2	673.32	Mitochondria 0.65, Endosome 0.11, Peroxisomes 0.05	none	mitochondrion,punctate composite
YJR033C	RAV1	2	744.715	Endosome 0.33, Vac/Vac Membrane 0.29, Cytoplasm 0.15, Mitochondria 0.12, Golgi 0.02	Cytoplasm 0.81	ambiguous
YDR407C	TRS120	2	699.285	Endosome 0.34, Golgi 0.22, Peroxisomes 0.21, Mitochondria 0.1, Cortical Patches 0.02, SpindlePole 0.02	Mitochondria 0.63	Golgi to vacuole
YLR240W	VPS34	2	725.465	Endosome 0.55, SpindlePole 0.13, Vac/Vac Membrane 0.12, Cytoplasm 0.02	none	endosome
YDR313C	PIB1	3	758.87	Vac/Vac Membrane 0.67, Endosome 0.19, Mitochondria 0.02	none	ambiguous,endosome
YBR241C	YBR241C	3	872.135	none	none	vacuolar membrane
YLL051C	FRE6	3	865.98	Vac/Vac Membrane 0.84, Cytoplasm 0.04, Endosome 0.02	none	vacuole
YNL326C	PFA3	3	731.52	Vac/Vac Membrane 0.84, Endosome 0.06, Nucleus 0.02	none	vacuole
YMR195W	ICY1	3	762.915	Vac/Vac Membrane 0.65, Endosome 0.17, Cytoplasm 0.04, Mitochondria 0.02, Nuclear Periphery 0.02	none	vacuolar membrane
YDR128W	MTC5	3	659.125	Vac/Vac Membrane 0.61, Endosome 0.21, Mitochondria 0.04, Nuclear Periphery 0.02	none	vacuolar membrane
YDR229W	IVY1	3	850.565	Endosome 0.42, Vac/Vac Membrane 0.34, SpindlePole 0.11, Nuclear Periphery 0.03	none	vacuolar membrane
YGL212W	VAM7	3	808.43	Endosome 0.49, Vac/Vac Membrane 0.23, Cytoplasm 0.17, SpindlePole 0.02	Endosome 0.35	cytoplasm,vacuole
YPL236C	ENV7	3	869.465	Endosome 0.43, Vac/Vac Membrane 0.42, Nuclear Periphery 0.03, Mitochondria 0.03	none	vacuolar membrane
YLR386W	VAC14	3	813.485	Endosome 0.46, Vac/Vac Membrane 0.38, Nuclear Periphery 0.02	none	vacuole
YDL008W	APC11	3	797.03	Vac/Vac Membrane 0.65, Endosome 0.21	Cytoplasm 0.58	vacuolar membrane
YDR284C	DPP1	3	824.62	Vac/Vac Membrane 0.62, Endosome 0.17, Golgi 0.02, Endoplasmic Reticulum 0.02, Mitochondria 0.02	none	vacuolar membrane
YER123W	YCK3	3	921.865	Vac/Vac Membrane 0.63, Endosome 0.24, Nuclear Periphery 0.02	none	vacuole
YGL023C	PIB2	3	761.89	Vac/Vac Membrane 0.77, Endosome 0.08, Nuclear Periphery 0.02, Cytoplasm 0.02	none	vacuolar membrane
YPL180W	TCO89	3	725	Vac/Vac Membrane 0.56, Endosome 0.23, Nuclear Periphery 0.06, Mitochondria 0.04	none	vacuolar membrane
YJR138W	IML1	3	744.09	Vac/Vac Membrane 0.64, Endosome 0.16, Nuclear Periphery 0.04, Mitochondria 0.03, SpindlePole 0.02	none	vacuolar membrane
YCR023C	YCR023C	3	841.14	none	Vacuole/Vacuolar Membrane 0.4	ambiguous
YGL006W	PMC1	3	816.595	Vac/Vac Membrane 0.77, Endosome 0.09, Nuclear Periphery 0.03	none	vacuolar membrane
YLL015W	BPT1	3	719.965	Vac/Vac Membrane 0.82, Endosome 0.06, Nuclear Periphery 0.04	Vacuole/Vacuolar Membrane 0.47	vacuolar membrane
YPL006W	NCR1	3	738.36	Vac/Vac Membrane 0.83, Endosome 0.03, Nuclear Periphery 0.02	none	vacuolar membrane
YBR097W	VPS15	3	696.765	Endosome 0.75, Vac/Vac Membrane 0.1, Mitochondria 0.02	Endosome 0.54	endosome
YDL077C	VAM6	3	744.46	Endosome 0.49, Vac/Vac Membrane 0.36, Nuclear Periphery 0.02	none	ambiguous
YDR080W	VPS41	3	749.13	Vac/Vac Membrane 0.47, Endosome 0.38, Nuclear Periphery 0.06	Mitochondria 0.54	vacuole,vacuolar membrane
YJL178C	ATG27	3	952.985	Vac/Vac Membrane 0.5, Endosome 0.28, Golgi 0.1, Endoplasmic Reticulum 0.03	none	punctate composite
YBL102W	SFT2	3	945.555	Vac/Vac Membrane 0.54, Endosome 0.24, Golgi 0.15	Vacuole/Vacuolar Membrane 0.43	Golgi to ER
YPR079W	MRL1	3	882.105	Endosome 0.51, Vac/Vac Membrane 0.37, Nuclear Periphery 0.02	Vacuole/Vacuolar Membrane 0.51	endosome
YOL129W	VPS68	3	887.88	Vac/Vac Membrane 0.5, Endosome 0.32, Nuclear Periphery 0.02, Golgi 0.02	Vacuole/Vacuolar Membrane 0.51	vacuolar membrane
YJL053W	PEP8	3	801.42	Endosome 0.57, Vac/Vac Membrane 0.21, Nuclear Periphery 0.06, Mitochondria 0.04, Golgi 0.02	none	endosome
YJL154C	VPS35	3	989.635	Endosome 0.62, Vac/Vac Membrane 0.14, Golgi 0.07, Nuclear Periphery 0.04, SpindlePole 0.03	none	vacuolar membrane,endosome
YMR231W	PEP5	3	815.08	Endosome 0.82, Vac/Vac Membrane 0.04, SpindlePole 0.02	Mitochondria 0.6	endosome
YAL002W	VPS8	3	685.09	Endosome 0.73, SpindlePole 0.11, Peroxisomes 0.08, Mitochondria 0.02	Mitochondria 0.6	endosome
YMR004W	MVP1	3	917.185	Endosome 0.79, SpindlePole 0.08, Vac/Vac Membrane 0.02, Peroxisomes 0.02	Endosome 0.43	endosome
YPL120W	VPS30	3	857.885	Endosome 0.7, Vac/Vac Membrane 0.12, Mitochondria 0.04, Cytoplasm 0.02	none	vacuole
YOR132W	VPS17	3	1039.45	Endosome 0.82, Vac/Vac Membrane 0.04, SpindlePole 0.02	Endosome 0.37	endosome
YLR360W	VPS38	3	873.83	Endosome 0.8, SpindlePole 0.04, Vac/Vac Membrane 0.02, Mitochondria 0.02	none	endosome
YDR323C	PEP7	3	790.255	Endosome 0.76, SpindlePole 0.11, Peroxisomes 0.02	Endosome 0.5, Spindle Pole 0.34	endosome
YHR105W	YPT35	3	719.755	Endosome 0.73, Vac/Vac Membrane 0.09, SpindlePole 0.03	Endosome 0.37	endosome
YLR073C	RFU1	3	764.54	Endosome 0.82, SpindlePole 0.04	Endosome 0.62	endosome
YOR357C	SNX3	3	666.435	Endosome 0.76, Vac/Vac Membrane 0.11, SpindlePole 0.02, Mitochondria 0.02	Endosome 0.52, Vacuole/Vacuolar Membrane 0.36	vacuolar membrane
YPL100W	ATG21	3	750.485	Endosome 0.75, Vac/Vac Membrane 0.1, SpindlePole 0.02	Endosome 0.51	ambiguous,endosome
YBR131W	CCZ1	3	737.375	Endosome 0.76, SpindlePole 0.07, Vac/Vac Membrane 0.04, Mitochondria 0.02	Endosome 0.46	endosome
YKL061W	BLI1	3	762.64	Endosome 0.77, Cytoplasm 0.08, SpindlePole 0.07, Vac/Vac Membrane 0.02	none	endosome
YDR425W	SNX41	3	735.505	Endosome 0.63, SpindlePole 0.15, Cytoplasm 0.07, Vac/Vac Membrane 0.05, Mitochondria 0.03	Endosome 0.59	cytoplasm,endosome,lipid particle
YJL036W	SNX4	3	789.475	Endosome 0.76, SpindlePole 0.05, Vac/Vac Membrane 0.02, Cytoplasm 0.02	Endosome 0.43	endosome
YLR181C	VTA1	3	914.2	Endosome 0.82, SpindlePole 0.02	Endosome 0.45	endosome
YOR069W	VPS5	3	816.25	Endosome 0.81, Vac/Vac Membrane 0.05, SpindlePole 0.02	Endosome 0.59	endosome
YLR148W	PEP3	3	816.84	Endosome 0.81, Vac/Vac Membrane 0.05, Mitochondria 0.02	none	endosome
YLR396C	VPS33	3	891.75	Endosome 0.81, Vac/Vac Membrane 0.04	Mitochondria 0.57	vacuolar membrane
YPL084W	BRO1	3	920.76	Endosome 0.72, Golgi 0.04, Vac/Vac Membrane 0.02, SpindlePole 0.02, Cytoplasm 0.02	Endosome 0.51, ER 0.16	cytoplasm,endosome
YHL002W	HSE1	3	880.36	Endosome 0.83, SpindlePole 0.02, Peroxisomes 0.02	Endosome 0.58	endosome
YNL238W	KEX2	3	970.385	Golgi 0.55, Endosome 0.22, Peroxisomes 0.13, Mitochondria 0.02	Mitochondria 0.84, Golgi 0.22	punctate composite,Golgi to ER
YDR270W	CCC2	3	934.785	Endosome 0.32, Vac/Vac Membrane 0.31, Mitochondria 0.16, Golgi 0.14, Cytoplasm 0.02	none	punctate composite
YBR015C	MNN2	3	885.345	Golgi 0.35, Endosome 0.32, Vac/Vac Membrane 0.22, Mitochondria 0.04	none	Golgi
YJL186W	MNN5	3	882.665	Vac/Vac Membrane 0.35, Endosome 0.27, Golgi 0.25, Mitochondria 0.05	none	punctate composite
YGL038C	OCH1	3	890.055	Endosome 0.32, Golgi 0.28, Vac/Vac Membrane 0.24, Mitochondria 0.11	none	Golgi
YDR483W	KRE2	3	1033.64	Vac/Vac Membrane 0.6, Endosome 0.19, Golgi 0.12, Mitochondria 0.02	none	vacuole
YLR250W	SSP120	3	1010.55	Golgi 0.51, Endosome 0.24, Vac/Vac Membrane 0.14	Golgi 0.41	punctate composite,Golgi,Golgi to ER
YBL017C	PEP1	3	1160.2	Golgi 0.46, Endosome 0.43, Vac/Vac Membrane 0.02	Golgi 0.51	punctate composite,endosome
YKR088C	TVP38	3	1043.45	Endosome 0.36, Golgi 0.35, Vac/Vac Membrane 0.2, Mitochondria 0.02	Vacuole/Vacuolar Membrane 0.54, Golgi 0.28	punctate composite,endosome,Golgi to ER,Golgi to vacuole
YML038C	YMD8	3	1200.92	Vac/Vac Membrane 0.37, Golgi 0.35, Endosome 0.2	none	Golgi to ER
YGL203C	KEX1	3	1200.83	Golgi 0.64, Peroxisomes 0.13, Endosome 0.09, Cortical Patches 0.05, Mitochondria 0.02	Mitochondria 0.92, Golgi 0.25	punctate composite
YCR043C	YCR043C	3	1186.61	none	Mitochondria 0.72, Golgi 0.56	Golgi
YLR330W	CHS5	3	1292.68	Golgi 0.59, Peroxisomes 0.14, Cortical Patches 0.13, Endosome 0.04, Mitochondria 0.02	Mitochondria 0.81, Golgi 0.39	Golgi to vacuole
YDR170C	SEC7	3	1115.18	Golgi 0.61, Peroxisomes 0.13, Mitochondria 0.08, Endosome 0.07, Cortical Patches 0.04	Mitochondria 0.92, Golgi 0.27	Golgi to vacuole
YDR189W	SLY1	3	1000.9	Golgi 0.72, Cortical Patches 0.06, Endosome 0.05, Vac/Vac Membrane 0.02, Endoplasmic Reticulum 0.02, Mitochondria 0.02	Golgi 0.44, ER 0.3	Golgi,Golgi to ER
YBR164C	ARL1	3	1007.35	Golgi 0.59, Endosome 0.22, Cortical Patches 0.08	Golgi 0.64	punctate composite,Golgi to ER
YDR141C	DOP1	3	894.12	Golgi 0.65, Endosome 0.14, Peroxisomes 0.05, Mitochondria 0.03, Cortical Patches 0.02	Mitochondria 0.82, Golgi 0.35	punctate composite,Golgi to ER
YEL022W	GEA2	3	923.395		Golgi 0.38	cytoplasm,Golgi to ER
YAL026C	DRS2	3	966.45	Golgi 0.63, Endosome 0.14, Cortical Patches 0.12, Peroxisomes 0.02	Golgi 0.55, Mitochondria 0.53	Golgi to ER,Golgi to vacuole
YDR153C	ENT5	3	1276.04	Golgi 0.58, Endosome 0.13, Cortical Patches 0.09, Peroxisomes 0.06, Mitochondria 0.02	Mitochondria 0.79, Golgi 0.33	Golgi to vacuole
YMR010W	ANY1	3	1061.6	Golgi 0.71, Endosome 0.14, Vac/Vac Membrane 0.03	none	punctate composite,Golgi to ER
YDR367W	KEI1	3	911.175	Golgi 0.73, Endosome 0.13, Mitochondria 0.04, Vac/Vac Membrane 0.02	none	punctate composite,Golgi,Golgi to ER
YMR253C	YMR253C	3	1002.4	none	Mitochondria 0.86, Golgi 0.29	punctate composite,Golgi to ER
YDR264C	AKR1	3	1396.42	Golgi 0.8, Endosome 0.1, Vac/Vac Membrane 0.02	Golgi 0.78	Golgi,Golgi to ER
YMR071C	TVP18	3	1369.59	Golgi 0.71, Endosome 0.15, Vac/Vac Membrane 0.03, Cortical Patches 0.02	Golgi 0.77	Golgi to vacuole
YKL004W	AUR1	3	1069.41	Golgi 0.8, Endosome 0.07, Cortical Patches 0.02, Mitochondria 0.02	Golgi 0.7, Mitochondria 0.56	Golgi to ER
YDR100W	TVP15	3	1148.3	Golgi 0.68, Endosome 0.17, Vac/Vac Membrane 0.05, Cortical Patches 0.02	Golgi 0.58	Golgi to ER
YMR218C	TRS130	3	676.665	Endosome 0.37, Peroxisomes 0.18, Mitochondria 0.16, Golgi 0.13, SpindlePole 0.06	none	Golgi to vacuole
YKR020W	VPS51	3	659.04	Endosome 0.33, Peroxisomes 0.23, Mitochondria 0.17, Golgi 0.16	Mitochondria 0.65	punctate composite
YBR254C	TRS20	3	709.94	Endosome 0.38, Golgi 0.23, Cortical Patches 0.1, Peroxisomes 0.08, Mitochondria 0.08	none	Golgi to vacuole
YDR472W	TRS31	3	805.455	Endosome 0.31, Golgi 0.25, Mitochondria 0.13, Peroxisomes 0.1, Cortical Patches 0.1, SpindlePole 0.03	none	Golgi to vacuole
YDR137W	RGP1	3	706.465	Mitochondria 0.34, Golgi 0.28, Endosome 0.18, Peroxisomes 0.07	none	Golgi to ER
YDL137W	ARF2	3	783.945	Endosome 0.26, Cytoplasm 0.21, Mitochondria 0.14, Golgi 0.14, Cortical Patches 0.07, Vac/Vac Membrane 0.03, Endoplasmic Reticulum 0.02	Cytoplasm 0.7	Golgi to ER,Golgi to vacuole
YJR134C	SGM1	3	769.89	Endosome 0.35, Golgi 0.28, Mitochondria 0.13, Peroxisomes 0.11	Mitochondria 0.66	Golgi,Golgi to ER
YDR246W	TRS23	3	825.205	Endosome 0.36, Golgi 0.35, Cortical Patches 0.1, Peroxisomes 0.04, Mitochondria 0.04	Golgi 0.4, ER 0.2	Golgi to vacuole
YPL051W	ARL3	3	758.975	Endosome 0.3, Golgi 0.27, Mitochondria 0.22, Peroxisomes 0.04, Vac/Vac Membrane 0.02, Cytoplasm 0.02, Cortical Patches 0.02	none	Golgi to ER
YOR299W	BUD7	3	739.66	Mitochondria 0.3, Endosome 0.28, Golgi 0.17, Cytoplasm 0.03, Vac/Vac Membrane 0.02, Peroxisomes 0.02, Cortical Patches 0.02	Mitochondria 0.6	Golgi to vacuole
YGR166W	TRS65	3	655.075	Endosome 0.41, Mitochondria 0.17, Peroxisomes 0.15, Golgi 0.13, SpindlePole 0.02	none	punctate composite
YHL017W	YHL017W	3	878.28	none	Mitochondria 0.83	Golgi to vacuole
YGL223C	COG1	3	805.925	Golgi 0.7, Mitochondria 0.11, Endosome 0.1, Peroxisomes 0.02	Mitochondria 0.86, Golgi 0.23	Golgi to ER
YNL051W	COG5	3	848.145	Golgi 0.71, Endosome 0.11, Mitochondria 0.09, Peroxisomes 0.03	Mitochondria 0.87, Golgi 0.32	Golgi,Golgi to ER
YML071C	COG8	3	875.28	Golgi 0.71, Mitochondria 0.11, Endosome 0.09	Golgi 0.61, Mitochondria 0.52	punctate composite
YER157W	COG3	3	909.495	Golgi 0.78, Endosome 0.08, Mitochondria 0.06, Peroxisomes 0.02	Mitochondria 0.87, Golgi 0.4	Golgi,Golgi to ER
YNL041C	COG6	3	831.2	Golgi 0.63, Mitochondria 0.13, Endosome 0.12, Vac/Vac Membrane 0.02, Cytoplasm 0.02	Mitochondria 0.69, Golgi 0.28	Golgi
YNL297C	MON2	3	737.145	Golgi 0.55, Endosome 0.25, Peroxisomes 0.07, Mitochondria 0.05	Mitochondria 0.82	punctate composite,Golgi to ER
YCR094W	CDC50	3	895.845	Golgi 0.46, Endosome 0.18, Cortical Patches 0.17, Mitochondria 0.05, Peroxisomes 0.05	Mitochondria 0.56, Golgi 0.3, ER 0.22	Golgi to vacuole
YMR237W	BCH1	3	897.4	Golgi 0.58, Endosome 0.22, Cortical Patches 0.05, Mitochondria 0.04	Golgi 0.5, ER 0.16	Golgi to vacuole
YKL135C	APL2	3	916.34	Golgi 0.41, Endosome 0.23, Mitochondria 0.1, Cortical Patches 0.09, Vac/Vac Membrane 0.05	Golgi 0.51	Golgi to vacuole
YPL259C	APM1	3	1081.95	Golgi 0.52, Endosome 0.22, Vac/Vac Membrane 0.08, Cortical Patches 0.07, Mitochondria 0.02	Golgi 0.24, ER 0.24	Golgi to vacuole
YJL183W	MNN11	3	820.95	Endosome 0.3, Vac/Vac Membrane 0.22, Golgi 0.21, Mitochondria 0.14, Cytoplasm 0.02	none	Golgi
YJL207C	LAA1	3	765.585	Golgi 0.31, Endosome 0.26, Peroxisomes 0.19, Mitochondria 0.1, Cortical Patches 0.08, SpindlePole 0.02	Mitochondria 0.76	Golgi to vacuole
YJL004C	SYS1	3	695.545	Golgi 0.54, Endosome 0.23, Mitochondria 0.11, Peroxisomes 0.05	Mitochondria 0.59, Golgi 0.35	Golgi to ER
YNL132W	KRE33	3	665.435	Golgi 0.42, Mitochondria 0.26, Endosome 0.16, Peroxisomes 0.08, Vac/Vac Membrane 0.02	Mitochondria 0.85	nucleolus
YBR288C	APM3	3	791.455	Golgi 0.42, Mitochondria 0.21, Endosome 0.2, Peroxisomes 0.03, Vac/Vac Membrane 0.03, Cortical Patches 0.02	Mitochondria 0.88	punctate composite,Golgi to ER
YKR027W	BCH2	3	698.935	Golgi 0.28, Endosome 0.27, Peroxisomes 0.17, Mitochondria 0.17, Cortical Patches 0.02	Mitochondria 0.83	Golgi to vacuole
YGR120C	COG2	3	758.045	Golgi 0.66, Mitochondria 0.13, Endosome 0.1, Peroxisomes 0.07	Mitochondria 0.81, Golgi 0.33	Golgi,Golgi to ER
YJR031C	GEA1	3	749.42	Golgi 0.48, Mitochondria 0.2, Endosome 0.17, Peroxisomes 0.05, Vac/Vac Membrane 0.02	Mitochondria 0.71	Golgi
YGR247W	CPD1	3	719.24	Golgi 0.35, Endosome 0.23, Peroxisomes 0.18, Mitochondria 0.15, Cortical Patches 0.04	Mitochondria 0.76	Golgi to vacuole
YLR039C	RIC1	3	752.98	Golgi 0.39, Mitochondria 0.27, Endosome 0.2, Peroxisomes 0.06	none	Golgi
YDR027C	VPS54	3	843.56	Golgi 0.38, Peroxisomes 0.25, Endosome 0.22, Mitochondria 0.05, Cortical Patches 0.02	Mitochondria 0.85	punctate composite,Golgi to ER
YDR484W	VPS52	3	832.44	Golgi 0.33, Endosome 0.29, Peroxisomes 0.25, Mitochondria 0.06	Mitochondria 0.8	punctate composite
YJL029C	VPS53	3	872.755	Golgi 0.35, Peroxisomes 0.29, Endosome 0.24, Mitochondria 0.02	Mitochondria 0.9	punctate composite,Golgi to ER
YGL083W	SCY1	3	769.84	Endosome 0.34, Golgi 0.23, Mitochondria 0.15, Peroxisomes 0.14, SpindlePole 0.03	Mitochondria 0.73	Golgi to vacuole
YEL048C	TCA17	3	756.875	Endosome 0.31, Golgi 0.25, Peroxisomes 0.19, Mitochondria 0.12, SpindlePole 0.04, Cortical Patches 0.02	Mitochondria 0.81, Golgi 0.2	Golgi to vacuole
YDR373W	FRQ1	3	782.925	Golgi 0.43, Endosome 0.28, Cortical Patches 0.11, Peroxisomes 0.03, Mitochondria 0.02	Golgi 0.52, ER 0.17	punctate composite
YMR054W	STV1	3	830.68	Endosome 0.33, Golgi 0.27, Mitochondria 0.16, Peroxisomes 0.13, Cortical Patches 0.02	Mitochondria 0.84	Golgi to ER,Golgi to vacuole
YOL107W	YOL107W	3	758.48	none	Mitochondria 0.83, Golgi 0.22	Golgi,Golgi to ER
YEL036C	ANP1	3	795.275	Golgi 0.38, Endosome 0.34, Mitochondria 0.13, Peroxisomes 0.05, Vac/Vac Membrane 0.03	Mitochondria 0.74	Golgi
YDR245W	MNN10	3	722.51	Golgi 0.45, Endosome 0.24, Mitochondria 0.14, Peroxisomes 0.09	Mitochondria 0.69	Golgi
YKL063C	YKL063C	3	771.555	none	none	Golgi
YJR075W	HOC1	3	748.6	Golgi 0.39, Endosome 0.35, Vac/Vac Membrane 0.13, Mitochondria 0.08	none	Golgi
YML115C	VAN1	3	762.505	Vac/Vac Membrane 0.53, Endosome 0.24, Golgi 0.11, Mitochondria 0.07	none	vacuole,Golgi
YER113C	TMN3	3	918.06	Golgi 0.46, Endosome 0.29, Peroxisomes 0.11, Mitochondria 0.07	Mitochondria 0.86	Golgi,Golgi to ER
YKR068C	BET3	3	894.295	Golgi 0.42, Endosome 0.31, Peroxisomes 0.12, Cortical Patches 0.04, SpindlePole 0.02	Golgi 0.52	Golgi to vacuole
YGL095C	VPS45	3	897.48	Endosome 0.42, Golgi 0.3, Peroxisomes 0.09, Mitochondria 0.06	Mitochondria 0.79	Golgi to ER,Golgi to vacuole
YOR216C	RUD3	3	957.95	Golgi 0.56, Endosome 0.22, Cortical Patches 0.05, Peroxisomes 0.04, Vac/Vac Membrane 0.02, Cytoplasm 0.02	Mitochondria 0.69, Golgi 0.44	punctate composite,Golgi
YAR042W	SWH1	3	908.34	Endosome 0.38, Golgi 0.31, Peroxisomes 0.18, Mitochondria 0.06	none	none
YDL058W	USO1	3	970.035	Golgi 0.55, Endosome 0.18, Peroxisomes 0.16, Cortical Patches 0.04, Mitochondria 0.02	Mitochondria 0.84, Golgi 0.29	punctate composite
YPL195W	APL5	3	992.505	Golgi 0.66, Endosome 0.16, Cortical Patches 0.06, Mitochondria 0.03, Peroxisomes 0.02	Mitochondria 0.82, Golgi 0.27	Golgi to ER
YDR517W	GRH1	3	1212.63	Golgi 0.68, Cortical Patches 0.14, Endosome 0.07, Mitochondria 0.02	Golgi 0.73, Cortical Patches 0.4, ER 0.2	punctate composite
YDR456W	NHX1	3	1032.97	Endosome 0.55, Golgi 0.35, Vac/Vac Membrane 0.02	Golgi 0.34, ER 0.22	endosome
YGR261C	APL6	3	1031.57	Golgi 0.69, Endosome 0.16, Cortical Patches 0.07, Peroxisomes 0.02	Golgi 0.64, Mitochondria 0.62	punctate composite,Golgi,Golgi to ER
YJL024C	APS3	3	922.48	Golgi 0.59, Endosome 0.24, Cortical Patches 0.06	Golgi 0.66, ER 0.18	punctate composite,Golgi to ER
YDR358W	GGA1	3	780.3	Cytoplasm 0.39, Mitochondria 0.21, Endosome 0.13, Vac/Vac Membrane 0.07, Golgi 0.03, Cortical Patches 0.02, SpindlePole 0.02	Cytoplasm 0.66	cytoplasm,Golgi to vacuole
YOR070C	GYP1	3	745.615	Cytoplasm 0.47, Mitochondria 0.17, Endosome 0.14, Vac/Vac Membrane 0.04, Cortical Patches 0.02, Golgi 0.02	Cytoplasm 0.85	cytoplasm,punctate composite
YOR112W	CEX1	3	870.26	Cytoplasm 0.55, Endosome 0.1, Mitochondria 0.07, Golgi 0.06, Vac/Vac Membrane 0.05, Endoplasmic Reticulum 0.02	Cytoplasm 0.79	cytoplasm
YLL040C	VPS13	3	921.15	Cytoplasm 0.41, Endosome 0.3, Vac/Vac Membrane 0.13, Mitochondria 0.04	Cytoplasm 0.88	cytoplasm,endosome
YLR436C	ECM30	3	757.58	Cytoplasm 0.43, Endosome 0.17, Mitochondria 0.13, Vac/Vac Membrane 0.06, Endoplasmic Reticulum 0.03, Golgi 0.02	Cytoplasm 0.82	cytoplasm
YNL256W	FOL1	3	853.05	Mitochondria 0.27, Endosome 0.23, Cytoplasm 0.2, Vac/Vac Membrane 0.1, Golgi 0.03, Endoplasmic Reticulum 0.02, Cortical Patches 0.02	Cytoplasm 0.54	cytoplasm,mitochondrion
YMR304W	UBP15	3	809.335	Cytoplasm 0.59, Endosome 0.2, Vac/Vac Membrane 0.02, Mitochondria 0.02, SpindlePole 0.02	Cytoplasm 0.89	cytoplasm
YAL029C	MYO4	3	790.255	Bud 0.27, Cortical Patches 0.2, Mitochondria 0.14, Cytoplasm 0.11, Bud Neck 0.06, Vac/Vac Membrane 0.05, Endoplasmic Reticulum 0.05	Bud 0.14	ambiguous,bud neck,cytoplasm,cell periphery,bud
YBR130C	SHE3	3	958.77	Cortical Patches 0.3, Bud 0.17, Mitochondria 0.12, Endoplasmic Reticulum 0.12, Cytoplasm 0.07, Golgi 0.04, Vac/Vac Membrane 0.02	Cortical Patches 0.36, ER 0.32, Bud 0.16	ambiguous,cytoplasm,cell periphery,bud
YOL149W	DCP1	3	879.86	Cytoplasm 0.29, Endoplasmic Reticulum 0.23, Golgi 0.16, Mitochondria 0.15, Endosome 0.03, Vac/Vac Membrane 0.02, Cortical Patches 0.02	Cytoplasm 0.73, ER 0.21	punctate composite
YFL047W	RGD2	3	757.78	Cortical Patches 0.21, Mitochondria 0.17, Golgi 0.1, Endoplasmic Reticulum 0.09, Endosome 0.09, Vac/Vac Membrane 0.09, Bud 0.08, Cytoplasm 0.08, Bud Neck 0.02	ER 0.21	bud neck,cytoplasm,cell periphery
YLR114C	AVL9	3	934.145	Cytoplasm 0.22, Cortical Patches 0.2, Bud 0.15, Endosome 0.08, Vac/Vac Membrane 0.06, Bud Neck 0.06, Mitochondria 0.05, Endoplasmic Reticulum 0.05, SpindlePole 0.02	Cytoplasm 0.47, Bud 0.16	cytoplasm
YJL201W	ECM25	3	992.785	Cytoplasm 0.48, Cortical Patches 0.17, Endoplasmic Reticulum 0.1, Mitochondria 0.04, Bud Neck 0.03, Vac/Vac Membrane 0.02	Cytoplasm 0.7, ER 0.22	cytoplasm
YOR239W	ABP140	3	1347.6	Cytoplasm 0.27, Endoplasmic Reticulum 0.21, Cortical Patches 0.12, Golgi 0.1, Cell Periphery 0.1, Mitochondria 0.09	ER 0.31, Golgi 0.24, Cell Periphery 0.11	cytoplasm
YOR042W	CUE5	3	1186.87	Cytoplasm 0.46, Endoplasmic Reticulum 0.18, Golgi 0.16, Cortical Patches 0.03, Mitochondria 0.02, Vac/Vac Membrane 0.02	Cytoplasm 0.87	punctate composite
YNL118C	DCP2	3	1163.77	Cytoplasm 0.39, Golgi 0.21, Endoplasmic Reticulum 0.21, Vac/Vac Membrane 0.05, Mitochondria 0.02	Cytoplasm 0.76, ER 0.21	punctate composite
YJR086W	STE18	3	907.225		none	cytoplasm,punctate composite
YCL001W	RER1	3	766.35	Golgi 0.21, Mitochondria 0.17, Endosome 0.17, Endoplasmic Reticulum 0.16, Cortical Patches 0.1, Cytoplasm 0.09, Vac/Vac Membrane 0.02	Cytoplasm 0.5, ER 0.36	punctate composite
YLR268W	SEC22	3	731.63	Endosome 0.27, Mitochondria 0.17, Golgi 0.13, Cortical Patches 0.11, Endoplasmic Reticulum 0.1, Cytoplasm 0.06, Vac/Vac Membrane 0.02	Cytoplasm 0.53, ER 0.25	Golgi
YOR109W	INP53	3	930.88	Golgi 0.31, Endosome 0.19, Mitochondria 0.12, Cytoplasm 0.09, Vac/Vac Membrane 0.09, Cortical Patches 0.07, Bud 0.02	Golgi 0.35, ER 0.16	punctate composite
YDL102W	POL3	3	964.165	Golgi 0.3, Endosome 0.2, Vac/Vac Membrane 0.1, Cytoplasm 0.09, Mitochondria 0.08, Cortical Patches 0.06, Endoplasmic Reticulum 0.03	Golgi 0.37, ER 0.16	nucleus
YDL099W	BUG1	3	1092.21	Cytoplasm 0.32, Golgi 0.22, Endoplasmic Reticulum 0.13, Cortical Patches 0.1, Endosome 0.09, Mitochondria 0.02	Cytoplasm 0.65, ER 0.2	punctate composite,Golgi to ER
YJL123C	MTC1	3	1146.87	Golgi 0.37, Cytoplasm 0.3, Endoplasmic Reticulum 0.09, Endosome 0.07, Mitochondria 0.04, Cortical Patches 0.03	Cytoplasm 0.72, ER 0.18	cytoplasm,Golgi,Golgi to ER
YDR320C	SWA2	3	791	Golgi 0.34, Mitochondria 0.19, Endosome 0.15, Vac/Vac Membrane 0.11, Cytoplasm 0.06, Endoplasmic Reticulum 0.02, Cortical Patches 0.02	Golgi 0.27, ER 0.25	ambiguous
YPR090W	YPR090W	3	818.795	none	ER 0.15	Golgi to vacuole
YFR011C	MIC19	3	1072.21	Endosome 0.26, Cortical Patches 0.14, Endoplasmic Reticulum 0.12, Mitochondria 0.12, Golgi 0.12, Vac/Vac Membrane 0.05, Cytoplasm 0.04, Bud Neck 0.02	none	cytoplasm,mitochondrion
YIL044C	AGE2	3	932.865	Endosome 0.26, Cytoplasm 0.24, Golgi 0.18, Mitochondria 0.07, Cortical Patches 0.06, Vac/Vac Membrane 0.05, Endoplasmic Reticulum 0.02	Cytoplasm 0.61	Golgi to vacuole
YJL044C	GYP6	3	855.795	Endosome 0.4, Golgi 0.2, Cytoplasm 0.09, Mitochondria 0.07, Cortical Patches 0.05, Vac/Vac Membrane 0.02, SpindlePole 0.02, Peroxisomes 0.02	Golgi 0.21	Golgi to vacuole
YNL055C	POR1	3	1836.27	Golgi 0.3, Mitochondria 0.15, Cytoplasm 0.13, Vac/Vac Membrane 0.07, Cortical Patches 0.07, Endosome 0.05, Nucleolus 0.02	Golgi 0.57	cytoplasm,mitochondrion
YHR136C	SPL2	3	1566.68	Cytoplasm 0.63, Vac/Vac Membrane 0.1, Endosome 0.06, Mitochondria 0.04, Golgi 0.02	Cytoplasm 0.96	punctate composite
YML007C-A	YML007C-A	3	1296.1	none	ER 0.3	mitochondrion
YPL262W	FUM1	3	1215.13	Mitochondria 0.34, Golgi 0.27, Endosome 0.13, Cortical Patches 0.07, Vac/Vac Membrane 0.02, Bud 0.02	Golgi 0.32	cytoplasm,mitochondrion
YML008C	ERG6	3	997.005	Golgi 0.35, Peroxisomes 0.18, Cortical Patches 0.14, Nucleolus 0.1, Endosome 0.06, Mitochondria 0.05, SpindlePole 0.02	Mitochondria 0.65	lipid particle
YKR052C	MRS4	3	1194.04	Mitochondria 0.63, Golgi 0.1, Endosome 0.08, Vac/Vac Membrane 0.03, Cortical Patches 0.02, Peroxisomes 0.02	Mitochondria 0.69, Golgi 0.25, Cell Periphery 0.1	mitochondrion
YML049C	RSE1	3	1135.71	Cortical Patches 0.72, Cell Periphery 0.1	Cortical Patches 0.63, Cell Periphery 0.21, ER 0.17, Bud 0.15	cytoplasm
YBR109C	CMD1	3	2333.28	Cortical Patches 0.39, Bud 0.21, Cytoplasm 0.08, Endoplasmic Reticulum 0.08, Bud Neck 0.02, SpindlePole 0.02	none	bud neck,cell periphery,bud
YNL231C	PDR16	3	2004.47	Endoplasmic Reticulum 0.51, Cortical Patches 0.13, Cytoplasm 0.12, Cell Periphery 0.05, Endosome 0.05, Golgi 0.02	ER 0.49, Cell Periphery 0.21	lipid particle
YJR077C	MIR1	3	1517.38	Mitochondria 0.7, Golgi 0.12, Cortical Patches 0.03, Vac/Vac Membrane 0.02	Mitochondria 0.76, Golgi 0.31	mitochondrion
YNL044W	YIP3	3	1752.23	Golgi 0.49, Endoplasmic Reticulum 0.26, Cortical Patches 0.09, Cytoplasm 0.04	Golgi 0.48, ER 0.4	Golgi,Golgi to ER
YIL041W	GVP36	3	1946.2	Cytoplasm 0.59, Endoplasmic Reticulum 0.12, Golgi 0.11, Vac/Vac Membrane 0.07	Cytoplasm 0.94	cytoplasm
YDR170W-A	YDR170W-A	3	1463.64	none	Cytoplasm 0.8	punctate composite
YPL010W	RET3	3	1583.46		Cytoplasm 0.74	punctate composite
YGR229C	SMI1	3	1545.02	Golgi 0.35, Cortical Patches 0.19, Cytoplasm 0.14, Endoplasmic Reticulum 0.12, Endosome 0.09, Vac/Vac Membrane 0.02	Golgi 0.4, Cortical Patches 0.3, ER 0.26	punctate composite,Golgi to vacuole
YLR100W	ERG27	3	1447.22	Golgi 0.28, Endosome 0.2, Cortical Patches 0.19, Peroxisomes 0.17, Endoplasmic Reticulum 0.02, Vac/Vac Membrane 0.02	Mitochondria 0.77	lipid particle
YGL200C	EMP24	3	1446.18	Golgi 0.55, Cortical Patches 0.23, Endoplasmic Reticulum 0.15	Golgi 0.54, ER 0.49	punctate composite
YKR001C	VPS1	3	2197.7	Golgi 0.26, Endosome 0.24, SpindlePole 0.15, Cortical Patches 0.09, Peroxisomes 0.07, Cytoplasm 0.02, Vac/Vac Membrane 0.02	Golgi 0.23	cytoplasm,punctate composite,endosome
YGL206C	CHC1	3	3283.22	Golgi 0.75, Cortical Patches 0.08, Endosome 0.05, Vac/Vac Membrane 0.03	Golgi 0.71	Golgi to vacuole
YGL137W	SEC27	3	2194.37	Golgi 0.84, Vac/Vac Membrane 0.04, Cortical Patches 0.02	Golgi 0.61, Mitochondria 0.56	Golgi,Golgi to ER
YDR238C	SEC26	3	2124.71	Golgi 0.85, Vac/Vac Membrane 0.03, Cortical Patches 0.02	Golgi 0.61	Golgi,Golgi to ER
YDL145C	COP1	3	1900.64	Golgi 0.84, Vac/Vac Membrane 0.04, Cortical Patches 0.02	Golgi 0.63, Mitochondria 0.5	Golgi,Golgi to ER
YNL287W	SEC21	3	2114.41	Golgi 0.84, Vac/Vac Membrane 0.04, Cortical Patches 0.03, Endosome 0.02	Mitochondria 0.61, Golgi 0.55	Golgi,Golgi to ER
YER122C	GLO3	3	1340.51	Golgi 0.81, Vac/Vac Membrane 0.04, Endosome 0.04, Mitochondria 0.02	Golgi 0.73	Golgi,Golgi to ER
YFR051C	RET2	3	2014.18	Golgi 0.82, Vac/Vac Membrane 0.06, Cortical Patches 0.02	Mitochondria 0.7, Golgi 0.5	Golgi,Golgi to ER
YIL076W	SEC28	3	1469.91	Golgi 0.82, Cortical Patches 0.03, Vac/Vac Membrane 0.02, Mitochondria 0.02, Endosome 0.02	Golgi 0.79	Golgi,Golgi to ER
YGR167W	CLC1	3	1499.07	Golgi 0.64, Cortical Patches 0.16, Endosome 0.06, Mitochondria 0.04, Peroxisomes 0.02, Vac/Vac Membrane 0.02	Mitochondria 0.7, Golgi 0.48	Golgi to vacuole
YHR108W	GGA2	3	1378.72	Golgi 0.65, Endosome 0.08, Peroxisomes 0.05, Mitochondria 0.05, Vac/Vac Membrane 0.04, Cortical Patches 0.04	Mitochondria 0.64, Golgi 0.59	Golgi to vacuole
YPL246C	RBD2	3	1556.73	Golgi 0.85, Endosome 0.02	Golgi 0.76, Mitochondria 0.62	Golgi,Golgi to ER
YGL225W	VRG4	3	2603.43	Golgi 0.87, Cortical Patches 0.04	Golgi 0.94	punctate composite,Golgi,Golgi to ER
YDL192W	ARF1	3	3625.99	Golgi 0.63, Cortical Patches 0.13, Endosome 0.04, Endoplasmic Reticulum 0.04, Cytoplasm 0.04, Vac/Vac Membrane 0.02	ER 0.39, Golgi 0.35	punctate composite,Golgi to ER,Golgi to vacuole
YMR246W	FAA4	3	3000.7	Golgi 0.42, Endosome 0.22, Cortical Patches 0.14, Endoplasmic Reticulum 0.09, Peroxisomes 0.04	Golgi 0.56, ER 0.22	lipid particle
YHR205W	SCH9	4	911.135	Cytoplasm 0.46, Vac/Vac Membrane 0.29, Endosome 0.14, Nuclear Periphery 0.02	Cytoplasm 0.93	cytoplasm
YGL110C	CUE3	4	748.705	Cytoplasm 0.9, Vac/Vac Membrane 0.03, Endoplasmic Reticulum 0.02	Cytoplasm 0.97	cytoplasm
YPL190C	NAB3	4	731.74	Cytoplasm 0.76, Mitochondria 0.11	none	nucleus
YHR187W	IKI1	4	800.52	Cytoplasm 0.93	Cytoplasm 0.98	cytoplasm
YGR072W	UPF3	4	855.185	Cytoplasm 0.91, Endoplasmic Reticulum 0.02, Vac/Vac Membrane 0.02	Cytoplasm 0.95	cytoplasm
YEL003W	GIM4	4	800.17	Cytoplasm 0.95	Cytoplasm 0.98	cytoplasm
YOR253W	NAT5	4	768.225	Cytoplasm 0.92	Cytoplasm 0.96	cytoplasm
YFL023W	BUD27	4	843.305	Cytoplasm 0.76, Mitochondria 0.03, Vac/Vac Membrane 0.02, Endosome 0.02, Endoplasmic Reticulum 0.02	Cytoplasm 0.91	cytoplasm
YBL104C	SEA4	4	741.075	Cytoplasm 0.91, Vac/Vac Membrane 0.02	none	cytoplasm
YDL112W	TRM3	4	761.17	Cytoplasm 0.85, Mitochondria 0.04	Cytoplasm 0.94	cytoplasm
YJL042W	MHP1	4	826.19	Cytoplasm 0.91	Cytoplasm 0.97	cytoplasm
YNL027W	CRZ1	4	917.725	Cytoplasm 0.89	Cytoplasm 0.94, Cell Periphery 0.15	cytoplasm
YPR042C	PUF2	4	829.665	Cytoplasm 0.93	Cytoplasm 0.96	cytoplasm
YMR139W	RIM11	4	1053.79	Cytoplasm 0.89	Cytoplasm 0.95	cytoplasm
YMR165C	PAH1	4	836.11	Cytoplasm 0.87, Endosome 0.02, Endoplasmic Reticulum 0.02	Cytoplasm 0.97	cytoplasm
YDR505C	PSP1	4	784.055	Cytoplasm 0.93	Cytoplasm 0.97	cytoplasm
YPL116W	HOS3	4	788.975	Cytoplasm 0.76, Bud Neck 0.08, Bud 0.02	Cytoplasm 0.88	bud neck
YGL180W	ATG1	4	757.385	Cytoplasm 0.88, Endosome 0.02	Cytoplasm 0.96	punctate composite
YHR082C	KSP1	4	792.1	Cytoplasm 0.93	Cytoplasm 0.97	cytoplasm
YLR397C	AFG2	4	757.93	Cytoplasm 0.89, Endoplasmic Reticulum 0.02	Cytoplasm 0.93	cytoplasm
YDR515W	SLF1	4	828.775	Cytoplasm 0.86, Endoplasmic Reticulum 0.02, Vac/Vac Membrane 0.02	Cytoplasm 0.92	cytoplasm
YGL178W	MPT5	4	805.785	Cytoplasm 0.93	Cytoplasm 0.98	cytoplasm
YDL224C	WHI4	4	747.04	Cytoplasm 0.91, Endoplasmic Reticulum 0.02	Cytoplasm 0.97	cytoplasm
YNL091W	NST1	4	837.745	Cytoplasm 0.9, Mitochondria 0.02	Cytoplasm 0.98	cytoplasm
YGR250C	RIE1	4	890.18	Cytoplasm 0.93	none	cytoplasm
YOL039W	RPP2A	4	831.005	Cytoplasm 0.9, Endoplasmic Reticulum 0.02	Cytoplasm 0.97	cytoplasm
YKL023W	YKL023W	4	852.935	none	Cytoplasm 0.94	cytoplasm
YDL165W	CDC36	4	560.115	Cytoplasm 0.86, Mitochondria 0.02, Endoplasmic Reticulum 0.02	Cytoplasm 0.98	cytoplasm
YML117W	NAB6	4	835.68	Mitochondria 0.29, Cytoplasm 0.26, Endoplasmic Reticulum 0.04	none	cytoplasm
YOR267C	HRK1	4	966.47	Cytoplasm 0.94	Cytoplasm 0.99, Cell Periphery 0.14	cytoplasm
YJR059W	PTK2	4	938.34	Cytoplasm 0.95	Cytoplasm 0.98, Cell Periphery 0.13	cytoplasm
YLR022C	SDO1	4	868.22	Cytoplasm 0.95	Cytoplasm 0.99	cytoplasm,nucleus
YNL040W	YNL040W	4	939.085	none	Cytoplasm 0.98	cytoplasm
YPL086C	ELP3	4	880.23	Cytoplasm 0.95	Cytoplasm 0.99	cytoplasm
YHL029C	OCA5	4	965.265	Cytoplasm 0.91, Endoplasmic Reticulum 0.02	Cytoplasm 0.96	cytoplasm
YJL128C	PBS2	4	1003.68	Cytoplasm 0.95	Cytoplasm 0.98	cytoplasm
YKL143W	LTV1	4	1029.3	Cytoplasm 0.93	Cytoplasm 0.98	cytoplasm
YPL109C	YPL109C	4	1053.55	none	none	mitochondrion
YPL183C	RTT10	4	893.655	Cytoplasm 0.94	Cytoplasm 0.96	cytoplasm
YPL015C	HST2	4	939.21	Cytoplasm 0.94	Cytoplasm 0.97	cytoplasm
YFR040W	SAP155	4	931.595	Cytoplasm 0.94	Cytoplasm 0.99	cytoplasm
YBR028C	YPK3	4	932.25	Cytoplasm 0.92, Vac/Vac Membrane 0.02	none	cytoplasm
YER099C	PRS2	4	924.065	Cytoplasm 0.94	Cytoplasm 0.98	cytoplasm
YKL191W	DPH2	4	946.56	Cytoplasm 0.93	Cytoplasm 0.97	cytoplasm
YIL103W	DPH1	4	899.53	Cytoplasm 0.94	Cytoplasm 1.0	cytoplasm
YNL056W	OCA2	4	870.385	Cytoplasm 0.95	Cytoplasm 0.98	cytoplasm
YOR262W	GPN2	4	824.69	Cytoplasm 0.94	none	cytoplasm
YBR061C	TRM7	4	857.025	Cytoplasm 0.88, Mitochondria 0.04	Cytoplasm 1.0	cytoplasm
YDR527W	RBA50	4	927.15	Cytoplasm 0.93	Cytoplasm 1.0	cytoplasm
YGL164C	YRB30	4	876.735	Cytoplasm 0.93	Cytoplasm 0.98	cytoplasm
YML094W	GIM5	4	872.53	Cytoplasm 0.95	Cytoplasm 0.98	cytoplasm
YGR117C	YGR117C	4	816.355	none	Cytoplasm 0.94	cytoplasm
YKR084C	HBS1	4	893.145	Cytoplasm 0.92, Vac/Vac Membrane 0.02	Cytoplasm 0.98	cytoplasm
YPL105C	SYH1	4	871.155	Cytoplasm 0.85, Vac/Vac Membrane 0.06	Cytoplasm 0.97	cytoplasm
YOL022C	TSR4	4	901.36	Cytoplasm 0.95	none	cytoplasm
YKL025C	PAN3	4	851.245	Cytoplasm 0.91	Cytoplasm 0.96	cytoplasm
YBL101C	ECM21	4	835.285	Cytoplasm 0.94	Cytoplasm 0.96	cytoplasm
YFR016C	YFR016C	4	843.87	none	Cytoplasm 0.89	ambiguous,cytoplasm,bud
YDR028C	REG1	4	838.64	Cytoplasm 0.9, Vac/Vac Membrane 0.02	Cytoplasm 0.97	cytoplasm
YDR017C	KCS1	4	808.68	Cytoplasm 0.93	Cytoplasm 0.98	cytoplasm
YIL128W	MET18	4	791.235	Cytoplasm 0.97	Cytoplasm 0.97	cytoplasm
YMR259C	TRM732	4	830.625	Cytoplasm 0.91	none	cytoplasm
YHR013C	ARD1	4	861.92	Cytoplasm 0.94	Cytoplasm 0.97	cytoplasm
YML100W	TSL1	4	837.685	Cytoplasm 0.91	Cytoplasm 0.96	cytoplasm
YGR210C	YGR210C	4	899.27	none	Cytoplasm 0.96	cytoplasm
YHR122W	CIA2	4	826.855	Cytoplasm 0.96	none	cytoplasm
YOL124C	TRM11	4	849.665	Cytoplasm 0.95	Cytoplasm 0.99	cytoplasm
YBR216C	YBP1	4	812.655	Cytoplasm 0.92, Endoplasmic Reticulum 0.02	Cytoplasm 0.98	cytoplasm
YLR412W	BER1	4	806.61	Cytoplasm 0.94	Cytoplasm 0.98	cytoplasm
YHL013C	OTU2	4	822.465	Cytoplasm 0.93	Cytoplasm 0.97	cytoplasm
YER088C	DOT6	4	857.325	Cytoplasm 0.9	Cytoplasm 0.98	cytoplasm,nucleus
YIR026C	YVH1	4	898.69	Cytoplasm 0.95	Cytoplasm 0.99	cytoplasm
YJL098W	SAP185	4	871.18	Cytoplasm 0.93, Vac/Vac Membrane 0.02	Cytoplasm 0.98	cytoplasm
YJL087C	TRL1	4	873.01	Cytoplasm 0.94	Cytoplasm 0.98	cytoplasm
YOR232W	MGE1	4	838.905	Cytoplasm 0.94	Cytoplasm 0.98	cytoplasm
YMR222C	FSH2	4	885.525	Cytoplasm 0.94	Cytoplasm 0.98	cytoplasm
YLR200W	YKE2	4	881.245	Cytoplasm 0.96	Cytoplasm 0.98	cytoplasm
YLR063W	BMT6	4	775.63	Cytoplasm 0.94	none	cytoplasm
YCL040W	GLK1	4	771.27	Cytoplasm 0.93	Cytoplasm 0.94	cytoplasm,punctate composite
YLR215C	CDC123	4	736.37	Cytoplasm 0.92	Cytoplasm 1.0	cytoplasm
YBR094W	PBY1	4	804.275	Cytoplasm 0.95	Cytoplasm 0.93	cytoplasm
YDR186C	SND1	4	817.985	Cytoplasm 0.89	none	cytoplasm
YGL115W	SNF4	4	916.46	Cytoplasm 0.95	Cytoplasm 0.99	cytoplasm
YIR001C	SGN1	4	694.17	Cytoplasm 0.84, Mitochondria 0.05	none	cytoplasm
YNL152W	INN1	4	775.945	Cytoplasm 0.84, SpindlePole 0.02	Cytoplasm 0.94	cytoplasm
YML005W	TRM12	4	739.575	Cytoplasm 0.93	Cytoplasm 0.98	cytoplasm
YNL119W	NCS2	4	762.125	Cytoplasm 0.94	Cytoplasm 0.99	cytoplasm
YPL026C	SKS1	4	771.125	Cytoplasm 0.96	Cytoplasm 0.98	cytoplasm
YDR247W	VHS1	4	774.395	Cytoplasm 0.95	Cytoplasm 0.99	cytoplasm
YPR131C	NAT3	4	739	Cytoplasm 0.95	Cytoplasm 1.0	cytoplasm
YNL085W	MKT1	4	797.505	Cytoplasm 0.92	Cytoplasm 0.96	cytoplasm,punctate composite
YCR095C	OCA4	4	944.79	Cytoplasm 0.91, Mitochondria 0.02	Cytoplasm 0.98	cytoplasm
YNL227C	JJJ1	4	736.97	Cytoplasm 0.88, Vac/Vac Membrane 0.02, Mitochondria 0.02, Endoplasmic Reticulum 0.02	Cytoplasm 0.97	cytoplasm
YNR007C	ATG3	4	782.845	Cytoplasm 0.93	Cytoplasm 1.0	cytoplasm
YER024W	YAT2	4	675.655	Cytoplasm 0.91, Mitochondria 0.02	none	cytoplasm
YNL099C	OCA1	4	742.88	Cytoplasm 0.92	Cytoplasm 0.96	cytoplasm
YIL161W	YIL161W	4	769.755	none	Cytoplasm 0.97	cytoplasm
YKR023W	YKR023W	4	762.015	none	Cytoplasm 0.97	cytoplasm
YNL164C	IBD2	4	725.36	Cytoplasm 0.78, Mitochondria 0.08, Vac/Vac Membrane 0.04	Cytoplasm 0.96	cytoplasm
YCL032W	STE50	4	772.28	Cytoplasm 0.84, Mitochondria 0.05	Cytoplasm 0.98	cytoplasm
YBL103C	RTG3	4	841.455	Cytoplasm 0.89	Cytoplasm 0.96	cytoplasm,nucleus
YLR427W	MAG2	4	747.605	Cytoplasm 0.93	Cytoplasm 0.97	cytoplasm
YML111W	BUL2	4	716.22	Cytoplasm 0.89, Mitochondria 0.03	Cytoplasm 1.0	cytoplasm
YBR272C	HSM3	4	774.79	Cytoplasm 0.95	Cytoplasm 0.97	cytoplasm
YAL017W	PSK1	4	684.805	Cytoplasm 0.88, Mitochondria 0.03, Vac/Vac Membrane 0.02	none	cytoplasm
YML014W	TRM9	4	751.07	Cytoplasm 0.94	none	cytoplasm
YLR006C	SSK1	4	720.21	Cytoplasm 0.95	Cytoplasm 0.98	cytoplasm
YNR031C	SSK2	4	791.185	Cytoplasm 0.88, Mitochondria 0.02	none	cytoplasm
YOR347C	PYK2	4	834.22	Cytoplasm 0.96	Cytoplasm 0.99	cytoplasm
YOL045W	PSK2	4	747.49	Cytoplasm 0.94	Cytoplasm 0.99	cytoplasm
YBR261C	TAE1	4	808.99	Cytoplasm 0.92	Cytoplasm 0.98	cytoplasm
YER139C	RTR1	4	773.55	Cytoplasm 0.93	Cytoplasm 0.97	cytoplasm
YGL222C	EDC1	4	769.465	Cytoplasm 0.95	Cytoplasm 0.99	cytoplasm
YDR067C	OCA6	4	751.48	Cytoplasm 0.94	Cytoplasm 0.97	cytoplasm
YER042W	MXR1	4	731.995	Cytoplasm 0.95	Cytoplasm 0.99	cytoplasm,nucleus
YOL066C	RIB2	4	695.79	Cytoplasm 0.83, Mitochondria 0.04	Cytoplasm 0.98	cytoplasm
YMR283C	RIT1	4	738.44	Cytoplasm 0.94	Cytoplasm 0.98	cytoplasm
YNL221C	POP1	4	687.735	Cytoplasm 0.87, Mitochondria 0.02	none	cytoplasm,nucleus
YKL033W	TTI1	4	716.825	Cytoplasm 0.91, Mitochondria 0.03	none	cytoplasm
YKR078W	YKR078W	4	694.55	none	Cytoplasm 0.98	cytoplasm
YDL117W	CYK3	4	760.555	Cytoplasm 0.79, Bud Neck 0.05	Cytoplasm 0.86	bud neck,cytoplasm
YNL311C	SKP2	4	780.305	Cytoplasm 0.9, Vac/Vac Membrane 0.03	none	cytoplasm
YDR266C	HEL2	4	764.33	Cytoplasm 0.94	none	cytoplasm
YJR137C	MET5	4	692.81	Cytoplasm 0.94	none	cytoplasm
YOR018W	ROD1	4	779.915	Cytoplasm 0.9, Vac/Vac Membrane 0.04	Cytoplasm 0.95	cytoplasm
YFR033C	QCR6	4	750.655	Cytoplasm 0.97	Cytoplasm 0.98	cytoplasm
YCR027C	RHB1	4	755.39	Cytoplasm 0.95	Cytoplasm 0.98	cytoplasm
YHL027W	RIM101	4	721.485	Cytoplasm 0.96	Cytoplasm 1.0	cytoplasm
YDR049W	VMS1	4	817.8	Cytoplasm 0.94	none	cytoplasm
YGL060W	YBP2	4	688.66	Cytoplasm 0.94	Cytoplasm 0.99	cytoplasm
YLR362W	STE11	4	712.045	Cytoplasm 0.91	Cytoplasm 0.97	cytoplasm
YOL141W	PPM2	4	730.9	Cytoplasm 0.95	Cytoplasm 1.0	cytoplasm
YPR185W	ATG13	4	770.945	Cytoplasm 0.92, Vac/Vac Membrane 0.02	Cytoplasm 0.99	cytoplasm
YER075C	PTP3	4	677.855	Cytoplasm 0.87, Mitochondria 0.02	none	cytoplasm
YDR422C	SIP1	4	747.04	Cytoplasm 0.9	none	cytoplasm
YGR092W	DBF2	4	777.16	Cytoplasm 0.76, Bud Neck 0.05, Vac/Vac Membrane 0.02, Bud 0.02, Cortical Patches 0.02	Cytoplasm 0.84	bud neck,cytoplasm
YJL084C	ALY2	4	779.175	Cytoplasm 0.88	Cytoplasm 0.96	cytoplasm
YOR371C	GPB1	4	778.59	Cytoplasm 0.95	Cytoplasm 1.0	cytoplasm
YPR111W	DBF20	4	743.67	Cytoplasm 0.76, Bud Neck 0.04, Vac/Vac Membrane 0.02	Cytoplasm 0.9	cytoplasm
YER047C	SAP1	4	703.74	Cytoplasm 0.68, Bud Neck 0.07, Mitochondria 0.06, Cortical Patches 0.06	Cytoplasm 0.87	cytoplasm
YFR021W	ATG18	4	779.77	Cytoplasm 0.38, Endosome 0.28, Vac/Vac Membrane 0.23	Cytoplasm 0.89	ambiguous
YNL076W	MKS1	4	710.26	Cytoplasm 0.67, Vac/Vac Membrane 0.18, Endosome 0.05	Cytoplasm 0.95	cytoplasm
YOR118W	RTC5	4	750.91	Cytoplasm 0.44, Vac/Vac Membrane 0.39, Endosome 0.07	Cytoplasm 0.94	cytoplasm
YMR275C	BUL1	4	719.985	Cytoplasm 0.77, Mitochondria 0.04, Vac/Vac Membrane 0.02	Cytoplasm 0.92	cytoplasm
YNR034W-A	EGO4	4	712.185	Cytoplasm 0.83, Mitochondria 0.02	none	cytoplasm
YGR134W	CAF130	4	681.99		none	cytoplasm
YJR011C	YJR011C	4	732.19	none	none	ambiguous
YDL234C	GYP7	4	768.47	Cytoplasm 0.81, Endosome 0.05, Mitochondria 0.02	Cytoplasm 0.86	cytoplasm
YNL191W	DUG3	4	810.775	Cytoplasm 0.72, Mitochondria 0.1, Vac/Vac Membrane 0.02, Endoplasmic Reticulum 0.02	Cytoplasm 0.91	cytoplasm
YHL039W	EFM1	4	854.74	Cytoplasm 0.82, Mitochondria 0.03, Vac/Vac Membrane 0.03	none	cytoplasm
YKL193C	SDS22	4	876.895	Cytoplasm 0.95	Cytoplasm 0.96	cytoplasm,nucleus
YMR244C-A	COA6	4	844.615	Cytoplasm 0.96	none	cytoplasm,nucleus
YHR063C	PAN5	4	785.74	Cytoplasm 0.8, Vac/Vac Membrane 0.07, Mitochondria 0.03	Cytoplasm 1.0	cytoplasm
YDR063W	AIM7	4	832.66	Cytoplasm 0.94	Cytoplasm 0.96	cytoplasm,nucleus
YER143W	DDI1	4	911.37	Cytoplasm 0.92	Cytoplasm 0.96	cytoplasm
YOR164C	GET4	4	820.895	Cytoplasm 0.91, Vac/Vac Membrane 0.04	Cytoplasm 0.91	cytoplasm
YMR113W	FOL3	4	803.905	Cytoplasm 0.93	Cytoplasm 0.99	cytoplasm
YBL055C	YBL055C	4	761.015	none	Cytoplasm 0.98	cytoplasm
YDR169C	STB3	4	906.595	Cytoplasm 0.66, Nucleus 0.09, Nucleolus 0.05, Bud 0.03, SpindlePole 0.03, Vac/Vac Membrane 0.02, Endosome 0.02	Cytoplasm 0.88	cytoplasm
YBR222C	PCS60	4	1896.71	Cytoplasm 0.95	Cytoplasm 0.99	cytoplasm
YDR171W	HSP42	4	1511.88	Cytoplasm 0.83, Mitochondria 0.02	Cytoplasm 0.94	cytoplasm
YOR160W	MTR10	4	817.47	Cytoplasm 0.84, Vac/Vac Membrane 0.02, Nuclear Periphery 0.02	Cytoplasm 0.94	cytoplasm,nucleus
YLR186W	EMG1	4	493.11		none	cytoplasm,nucleus
YJR132W	NMD5	4	748.65	Cytoplasm 0.49, Nuclear Periphery 0.13, Vac/Vac Membrane 0.09, Endoplasmic Reticulum 0.09, Mitochondria 0.03, Nucleus 0.02	Cytoplasm 0.7	cytoplasm,nucleus
YBL061C	SKT5	4	845.215	Cytoplasm 0.46, Vac/Vac Membrane 0.14, Nucleus 0.1, Bud Neck 0.08, Bud 0.08, Endosome 0.04, SpindlePole 0.02	Cytoplasm 0.79	bud neck,cytoplasm,nucleus
YNL155W	CUZ1	4	779.62	Cytoplasm 0.8, Vac/Vac Membrane 0.05, Nucleus 0.02	none	cytoplasm,nucleus
YGL045W	RIM8	4	531.22	Cytoplasm 0.76, Nucleus 0.08, Vac/Vac Membrane 0.02, Mitochondria 0.02	none	none
YNL259C	ATX1	4	1036.77	Cytoplasm 0.93	Cytoplasm 0.97	cytoplasm
YNL015W	PBI2	4	1721.09	Cytoplasm 0.94	Cytoplasm 0.98	cytoplasm,nucleus
YKL215C	OXP1	4	898.125	Cytoplasm 0.93	none	cytoplasm
YDR059C	UBC5	4	815.13	Cytoplasm 0.91	Cytoplasm 0.97	cytoplasm,nucleus
YEL014C	YEL014C	4	815.075	none	Cytoplasm 0.99	cytoplasm
YLR351C	NIT3	4	917.255	Cytoplasm 0.84, Endosome 0.02, Endoplasmic Reticulum 0.02	Cytoplasm 0.92	cytoplasm,mitochondrion
YDL167C	NRP1	4	867.415	Cytoplasm 0.96	Cytoplasm 0.99	cytoplasm
YDL122W	UBP1	4	1076.8	Endoplasmic Reticulum 0.64, Cell Periphery 0.09, Cytoplasm 0.06, Vac/Vac Membrane 0.04, Cortical Patches 0.04, Mitochondria 0.02	ER 0.49, Cell Periphery 0.18	cytoplasm
YHR135C	YCK1	4	1064.64	Cytoplasm 0.94, Vac/Vac Membrane 0.02	Cytoplasm 0.98	cytoplasm,nucleus
YNL154C	YCK2	4	1212.6	Cytoplasm 0.96	Cytoplasm 0.98	cytoplasm,nucleus
YFR053C	HXK1	4	945.65	Cytoplasm 0.9, Bud 0.02	Cytoplasm 0.94	cytoplasm
YEL058W	PCM1	4	959.085	Cytoplasm 0.88, Bud 0.02	Cytoplasm 0.98	cytoplasm,nucleus
YCR081W	SRB8	4	869.57		none	cytoplasm
YJL143W	TIM17	4	1196.63	Cytoplasm 0.77, Bud 0.13	Cytoplasm 0.96	cytoplasm,nucleus
YKL130C	SHE2	4	848.23	Cytoplasm 0.94	Cytoplasm 0.97	cytoplasm,nucleus
YML097C	VPS9	4	881.69	Cytoplasm 0.93	Cytoplasm 0.99	cytoplasm
YDR423C	CAD1	4	856.07	Cytoplasm 0.78, Nucleus 0.06, Vac/Vac Membrane 0.04	Cytoplasm 0.96	cytoplasm,nucleus
YLR225C	YLR225C	4	896.05	none	Cytoplasm 0.98	cytoplasm
YGL190C	CDC55	4	838.71	Cytoplasm 0.92	Cytoplasm 0.97	cytoplasm
YER062C	GPP2	4	838.935	Cytoplasm 0.91	none	cytoplasm,nucleus
YLL039C	UBI4	4	899.17	Cytoplasm 0.9, Bud 0.02	Cytoplasm 0.96	cytoplasm,nucleus
YGL004C	RPN14	4	768.58	Cytoplasm 0.95	Cytoplasm 0.97	cytoplasm
YNR014W	YNR014W	4	840.65	none	Cytoplasm 0.98	cytoplasm
YGR111W	YGR111W	4	825.255	none	Cytoplasm 0.98	cytoplasm,nucleus
YOR220W	RCN2	4	1146.54	Cytoplasm 0.9, Vac/Vac Membrane 0.03	none	cytoplasm
YOR143C	THI80	4	835.06	Cytoplasm 0.88, Vac/Vac Membrane 0.05	Cytoplasm 0.97	cytoplasm
YMR208W	ERG12	4	946.105	Cytoplasm 0.92	Cytoplasm 0.98	cytoplasm,nucleus
YDL110C	TMA17	4	916.775	Cytoplasm 0.94	Cytoplasm 0.99	cytoplasm,nucleus
YJR097W	JJJ3	4	849.34	Cytoplasm 0.85, Nucleus 0.05, Vac/Vac Membrane 0.02	Cytoplasm 1.0	cytoplasm,nucleus
YIL153W	RRD1	4	840.635	Cytoplasm 0.93	Cytoplasm 0.98	cytoplasm,nucleus
YLR270W	DCS1	4	816.2	Cytoplasm 0.92	Cytoplasm 0.95	cytoplasm,nucleus
YGR205W	TDA10	4	766.835	Cytoplasm 0.94	none	cytoplasm,nucleus
YNR027W	BUD17	4	870.575	Cytoplasm 0.92	Cytoplasm 0.99	cytoplasm,nucleus
YDL144C	YDL144C	4	836.615	none	Cytoplasm 0.97	cytoplasm,nucleus
YDR007W	TRP1	4	810.55	Cytoplasm 0.88, Endosome 0.02, Cortical Patches 0.02	Cytoplasm 1.0	cytoplasm,nucleus
YEL038W	UTR4	4	799.575	Cytoplasm 0.93	Cytoplasm 0.98	cytoplasm,nucleus
YDL141W	BPL1	4	938.06	Cytoplasm 0.95	Cytoplasm 0.98	cytoplasm,nucleus
YHR113W	APE4	4	857.405	Cytoplasm 0.7, Mitochondria 0.1, Endosome 0.02	none	cytoplasm
YDL168W	SFA1	4	848.355	Cytoplasm 0.92, Nucleus 0.02	Cytoplasm 0.99	cytoplasm
YPR040W	TIP41	4	867.29	Cytoplasm 0.95	Cytoplasm 0.98	cytoplasm,nucleus
YER152C	YER152C	4	928.415	none	Cytoplasm 0.97	cytoplasm,nucleus
YJR025C	BNA1	4	994.945	Cytoplasm 0.92	Cytoplasm 0.97	cytoplasm,nucleus
YDL124W	YDL124W	4	1022.16	none	Cytoplasm 0.99	cytoplasm,nucleus
YLR433C	CNA1	4	902.015	Cytoplasm 0.96	Cytoplasm 0.98	ambiguous
YGL210W	YPT32	4	901.905	Cytoplasm 0.97	Cytoplasm 0.99	cytoplasm,nucleus
YGL101W	YGL101W	4	1001.89	none	Cytoplasm 0.99	cytoplasm,nucleus
YOL056W	GPM3	4	990.4	Cytoplasm 0.96	Cytoplasm 0.98	cytoplasm
YDR368W	YPR1	4	1094.52	Cytoplasm 0.97	Cytoplasm 1.0	cytoplasm,nucleus
YNR034W	SOL1	4	1048.26	Cytoplasm 0.94, Vac/Vac Membrane 0.02	Cytoplasm 0.98	cytoplasm,nucleus
YHR104W	GRE3	4	1045.05	Cytoplasm 0.94	Cytoplasm 1.0	cytoplasm,nucleus
YFR025C	HIS2	4	1047.11	Cytoplasm 0.92	Cytoplasm 0.97	cytoplasm
YBR166C	TYR1	4	1125.97	Cytoplasm 0.94	Cytoplasm 0.99	cytoplasm
YLR287C	YLR287C	4	1072.19	none	none	cytoplasm
YOR163W	DDP1	4	1017.16	Cytoplasm 0.94	Cytoplasm 0.97	cytoplasm,nucleus
YOR281C	PLP2	4	1134.44	Cytoplasm 0.95	Cytoplasm 0.99	cytoplasm
YDR531W	CAB1	4	1033.98	Cytoplasm 0.92	Cytoplasm 0.99	cytoplasm,nucleus
YDR047W	HEM12	4	1102.26	Cytoplasm 0.81, Vac/Vac Membrane 0.12	Cytoplasm 0.94	cytoplasm,nucleus
YMR220W	ERG8	4	1020.52	Cytoplasm 0.76, Golgi 0.08, Endoplasmic Reticulum 0.04	none	cytoplasm,nucleus
YHR132W-A	IGO2	4	931.59	Cytoplasm 0.95	none	cytoplasm,nucleus
YDL135C	RDI1	4	1014.58	Cytoplasm 0.94	Cytoplasm 0.96	cytoplasm,nucleus
YBL036C	YBL036C	4	1002.22	none	Cytoplasm 0.98	cytoplasm,nucleus
YPR154W	PIN3	4	1208.47	Cytoplasm 0.92	Cytoplasm 0.98	cytoplasm,nucleus
YKL127W	PGM1	4	903.425	Cytoplasm 0.95	Cytoplasm 1.0	cytoplasm
YGR007W	ECT1	4	972.09	Cytoplasm 0.96	none	cytoplasm,nucleus
YCR059C	YIH1	4	980.98	Cytoplasm 0.95	Cytoplasm 1.0	cytoplasm,nucleus
YHR046C	INM1	4	914.63	Cytoplasm 0.95	Cytoplasm 0.99	cytoplasm,nucleus
YMR074C	SDD2	4	927.235	Cytoplasm 0.94	none	cytoplasm,nucleus
YKL069W	YKL069W	4	934.195	none	Cytoplasm 0.99	cytoplasm,nucleus
YIL083C	CAB2	4	931.475	Cytoplasm 0.95	Cytoplasm 0.99	cytoplasm,nucleus
YDR044W	HEM13	4	925.695	Cytoplasm 0.93	Cytoplasm 0.98	cytoplasm,nucleus
YMR171C	EAR1	4	836.235	Endosome 0.46, Vac/Vac Membrane 0.46	none	endosome
YCR036W	RBK1	4	930.19	Cytoplasm 0.94	none	cytoplasm,nucleus
YJR032W	CPR7	4	909.795	Cytoplasm 0.97	Cytoplasm 0.99	cytoplasm
YOR131C	YOR131C	4	927.725	none	Cytoplasm 0.98	cytoplasm,nucleus
YOR138C	RUP1	4	927.44	Cytoplasm 0.9	Cytoplasm 0.98	cytoplasm,nucleus
YDR441C	APT2	4	863.72	Cytoplasm 0.96	Cytoplasm 0.99	cytoplasm
YGL082W	YGL082W	4	942.41	none	none	cytoplasm,nucleus
YGR269W	YGR269W	4	874.705	none	Cytoplasm 0.99	cytoplasm,nucleus
YGL220W	BOL2	4	918.15	Cytoplasm 0.91, Nucleus 0.02	none	cytoplasm,nucleus
YHR009C	TDA3	4	835.26	Cytoplasm 0.92, Vac/Vac Membrane 0.02	none	cytoplasm,nucleus
YGR152C	RSR1	4	852.895	Cytoplasm 0.92	Cytoplasm 0.99	cytoplasm,nucleus
YPR017C	DSS4	4	801.53		Cytoplasm 0.99	cytoplasm,nucleus
YPR073C	LTP1	4	828.46	Cytoplasm 0.92	Cytoplasm 0.98	cytoplasm,nucleus
YGL067W	NPY1	4	875.5	Cytoplasm 0.95	Cytoplasm 0.98	cytoplasm,nucleus
YBR214W	SDS24	4	858.795	Cytoplasm 0.94	Cytoplasm 0.98	cytoplasm
YBR252W	DUT1	4	750.685	Cytoplasm 0.94	Cytoplasm 0.96	cytoplasm,nucleus
YDR539W	FDC1	4	858.04	Cytoplasm 0.89	none	cytoplasm
YJL101C	GSH1	4	913.715	Cytoplasm 0.94	Cytoplasm 0.98	cytoplasm
YBR151W	APD1	4	898.915	Cytoplasm 0.95	Cytoplasm 0.98	cytoplasm,nucleus
YGL087C	MMS2	4	909.41	Cytoplasm 0.96	Cytoplasm 0.99	cytoplasm,nucleus
YDR071C	PAA1	4	867.855	Cytoplasm 0.93	Cytoplasm 0.98	cytoplasm
YKL110C	KTI12	4	918.86	Cytoplasm 0.96	Cytoplasm 1.0	cytoplasm
YHR207C	SET5	4	928.465	Cytoplasm 0.92, Vac/Vac Membrane 0.02	Cytoplasm 0.98	cytoplasm,nucleus
YIR037W	HYR1	4	872.885	Cytoplasm 0.94	Cytoplasm 0.99	cytoplasm
YBR169C	SSE2	4	855.73	Cytoplasm 0.95, Vac/Vac Membrane 0.02	Cytoplasm 0.99	cytoplasm
YDL103C	QRI1	4	938.915	Cytoplasm 0.9	Cytoplasm 0.96	cytoplasm,nucleus
YER134C	YER134C	4	970.53	none	Cytoplasm 0.99	cytoplasm,nucleus
YKL006C-A	SFT1	4	771.535	Cytoplasm 0.96	Cytoplasm 0.98	cytoplasm,nucleus
YNL108C	YNL108C	4	762.605	none	Cytoplasm 0.99	cytoplasm,nucleus
YMR178W	YMR178W	4	937.18	none	Cytoplasm 0.99	cytoplasm,nucleus
YIL020C	HIS6	4	789.555	Cytoplasm 0.94	Cytoplasm 0.95	cytoplasm,nucleus
YGR203W	YCH1	4	815.15	Cytoplasm 0.93, Vac/Vac Membrane 0.02	none	cytoplasm,nucleus
YHR053C	CUP1-1	4	791.45	Cytoplasm 0.87, Bud 0.05	Cytoplasm 0.99	cytoplasm
YCL034W	LSB5	4	870.68	Cytoplasm 0.93	Cytoplasm 0.96	cytoplasm,nucleus
YCR060W	TAH1	4	794.97	Cytoplasm 0.91	Cytoplasm 0.98	cytoplasm,nucleus
YGR008C	STF2	4	607.71	Cytoplasm 0.95	Cytoplasm 0.99	cytoplasm,nucleus
YDR533C	HSP31	4	801.52	Cytoplasm 0.89	Cytoplasm 0.99	cytoplasm,nucleus
YML058W-A	HUG1	4	767.61	Cytoplasm 0.85	Cytoplasm 0.95	cytoplasm
YDR051C	DET1	4	785.555	Cytoplasm 0.85, Vac/Vac Membrane 0.07	Cytoplasm 0.97	cytoplasm,nucleus
YNL129W	NRK1	4	832.965	Cytoplasm 0.94	Cytoplasm 0.97	cytoplasm
YLR011W	LOT6	4	829.2	Cytoplasm 0.94	Cytoplasm 0.99	cytoplasm,nucleus
YJR049C	UTR1	4	852.64	Cytoplasm 0.91	Cytoplasm 0.98	cytoplasm,nucleus
YFR047C	BNA6	4	929.6	Cytoplasm 0.96	Cytoplasm 0.98	cytoplasm,nucleus
YNL045W	LAP2	4	856.875	Cytoplasm 0.9	Cytoplasm 0.99	cytoplasm,nucleus
YMR315W	YMR315W	4	819.51	none	Cytoplasm 1.0	cytoplasm,nucleus
YGL157W	ARI1	4	1052.12		none	cytoplasm,nucleus
YNL036W	NCE103	4	2978.07	Cytoplasm 0.95	Cytoplasm 1.0	cytoplasm,nucleus
YHR200W	RPN10	4	816.725	Cytoplasm 0.65, Nucleus 0.13, Vac/Vac Membrane 0.07, Endosome 0.02	Cytoplasm 0.72	cytoplasm,nucleus
YDR328C	SKP1	4	1023.8	Cytoplasm 0.82, Nucleus 0.1	Cytoplasm 0.98	cytoplasm,nucleus
YLR245C	CDD1	4	846.285	Cytoplasm 0.94	Cytoplasm 1.0	cytoplasm,nucleus
YDR025W	RPS11A	4	824.025	Cytoplasm 0.92	none	cytoplasm
YER035W	EDC2	4	838.115	Cytoplasm 0.67, Nucleus 0.16, Vac/Vac Membrane 0.06	Cytoplasm 0.78	cytoplasm,nucleus
YAR014C	BUD14	4	982.88	Cytoplasm 0.52, Nucleus 0.29, Vac/Vac Membrane 0.09	Cytoplasm 0.71	cytoplasm,nucleus
YEL012W	UBC8	4	920.675	Cytoplasm 0.67, Nucleus 0.18, Vac/Vac Membrane 0.09	Cytoplasm 0.81	cytoplasm,nucleus
YOR057W	SGT1	4	884.26	Cytoplasm 0.63, Nucleus 0.19, Vac/Vac Membrane 0.07	Cytoplasm 0.75, Nucleus 0.17	cytoplasm,nucleus,bud
YMR067C	UBX4	4	866.15	Cytoplasm 0.8, Nucleus 0.08	Cytoplasm 0.93	cytoplasm,nucleus
YBR105C	VID24	4	962.92	Cytoplasm 0.85, Nucleus 0.07, Vac/Vac Membrane 0.02	Cytoplasm 0.93	cytoplasm,nucleus
YDR372C	VPS74	4	1130.97	Cytoplasm 0.76, Nucleus 0.13	none	cytoplasm,nucleus
YNL313C	EMW1	4	1104.82	Cytoplasm 0.82, Nucleus 0.11, Vac/Vac Membrane 0.02	none	cytoplasm,nucleus
YMR311C	GLC8	4	1281.67	Cytoplasm 0.85, Nucleus 0.08	Cytoplasm 0.98	cytoplasm,nucleus
YLR017W	MEU1	4	961.715	Cytoplasm 0.9, Endosome 0.02	Cytoplasm 1.0	cytoplasm,nucleus
YGR017W	YGR017W	4	1048.13	none	Cytoplasm 0.96	cytoplasm,nucleus
YLL018C-A	COX19	4	839.285	Cytoplasm 0.94	Cytoplasm 0.99	cytoplasm,nucleus
YOR197W	MCA1	4	989.705	Cytoplasm 0.93	Cytoplasm 0.98	cytoplasm,nucleus
YHR030C	SLT2	4	868.045	Cytoplasm 0.63, Nucleus 0.2, Vac/Vac Membrane 0.06	Cytoplasm 0.83	cytoplasm,nucleus
YDL134C	PPH21	4	1020.12	Cytoplasm 0.82, Nucleus 0.05	Cytoplasm 0.94	cytoplasm,nucleus
YKL010C	UFD4	4	941.455	Cytoplasm 0.75, Nucleus 0.16, Vac/Vac Membrane 0.02	Cytoplasm 0.9	cytoplasm,nucleus
YML082W	YML082W	4	820.365	none	Cytoplasm 0.68	cytoplasm,nucleus
YNL157W	IGO1	4	898.85	Cytoplasm 0.91, Nucleus 0.03	none	cytoplasm,nucleus
YER034W	YER034W	4	955.7	none	Cytoplasm 0.96	cytoplasm,nucleus
YPR118W	MRI1	4	918.785	Cytoplasm 0.94	Cytoplasm 0.99	cytoplasm,nucleus
YDR465C	RMT2	4	972.18	Cytoplasm 0.62, Nucleus 0.24, Vac/Vac Membrane 0.03	Cytoplasm 0.9	cytoplasm,nucleus
YGR161C	RTS3	4	912.665	Nucleus 0.46, Cytoplasm 0.39, Vac/Vac Membrane 0.03	Cytoplasm 0.47	cytoplasm,nucleus
YOL136C	PFK27	4	710.2	Cytoplasm 0.64, Mitochondria 0.1, Endosome 0.1	none	cytoplasm,nucleus
YGR122W	YGR122W	4	727.15	none	Cytoplasm 0.88	cytoplasm
YOR127W	RGA1	4	653.955	Bud Neck 0.32, Cytoplasm 0.25, Bud 0.15, Cortical Patches 0.14, Mitochondria 0.03	none	bud neck,cytoplasm,cell periphery
YLL055W	YCT1	4	741.575	Cytoplasm 0.71, Mitochondria 0.11, Vac/Vac Membrane 0.06	none	ER
YKR054C	DYN1	4	656.185	Cytoplasm 0.69, Mitochondria 0.11, Endosome 0.04, SpindlePole 0.02	none	cytoplasm
YJL137C	GLG2	4	658.24	Cytoplasm 0.92	Cytoplasm 0.98	cytoplasm
YDL222C	FMP45	4	637.91	Cytoplasm 0.59, Mitochondria 0.15, Cell Periphery 0.07, Bud 0.04, Vac/Vac Membrane 0.03	none	punctate composite
YIL039W	TED1	4	688.755	Cytoplasm 0.5, Endoplasmic Reticulum 0.17, Mitochondria 0.16, Vac/Vac Membrane 0.02	none	ER
YLR080W	EMP46	4	693.675	Vac/Vac Membrane 0.79, Cytoplasm 0.07, Endosome 0.03, Mitochondria 0.02	none	vacuole
YGL028C	SCW11	4	695.14	Vac/Vac Membrane 0.46, Cytoplasm 0.29, Mitochondria 0.04, Endosome 0.03, SpindlePole 0.02, Bud 0.02	none	ambiguous
YAR028W	YAR028W	4	706.605	none	Cytoplasm 0.77	ambiguous
YBR007C	DSF2	4	558.75	Cytoplasm 0.85	Cytoplasm 0.92	ambiguous
YOR076C	SKI7	4	669.22	Cytoplasm 0.87, Mitochondria 0.04	none	ambiguous
YJL095W	BCK1	4	625.99	Cytoplasm 0.68, Mitochondria 0.08, Bud Neck 0.04, Endoplasmic Reticulum 0.02, Cortical Patches 0.02, Vac/Vac Membrane 0.02	none	cytoplasm
YIL002C	INP51	4	667.81	Cytoplasm 0.87, Mitochondria 0.03	none	cytoplasm
YIL156W	UBP7	4	619.68	Cytoplasm 0.85, Mitochondria 0.03	none	cytoplasm
YPR008W	HAA1	4	729.11	Cytoplasm 0.91	Cytoplasm 0.98	cytoplasm
YIL154C	IMP2'	4	688.9	Cell Periphery 0.4, Cytoplasm 0.34, Endoplasmic Reticulum 0.06, Bud Neck 0.03, SpindlePole 0.02, Mitochondria 0.02, Peroxisomes 0.02, Cortical Patches 0.02	Cytoplasm 0.86, Cell Periphery 0.24	cytoplasm
YGR068C	ART5	4	742.46	Cytoplasm 0.85	Cytoplasm 0.99	ambiguous
YPR115W	RGC1	4	656.11	Cytoplasm 0.82, Mitochondria 0.03, Cell Periphery 0.02	none	cytoplasm
YDL203C	ACK1	4	718.775	Cytoplasm 0.5, Bud Neck 0.14, Cortical Patches 0.11, Bud 0.09, Mitochondria 0.03, Vac/Vac Membrane 0.02	Cytoplasm 0.73, Bud 0.11	ambiguous
YOL081W	IRA2	4	771.43	Cytoplasm 0.93	Cytoplasm 0.94	cytoplasm
YPL163C	SVS1	4	467.565	Cytoplasm 0.33, Vac/Vac Membrane 0.2, Bud Neck 0.13, Mitochondria 0.09, Cortical Patches 0.08, Bud 0.04	none	vacuole
YGL021W	ALK1	4	778.695	Cytoplasm 0.68, Mitochondria 0.05, Cell Periphery 0.03, Cortical Patches 0.03, Endoplasmic Reticulum 0.02, Bud Neck 0.02	none	ambiguous
YKL096W	CWP1	4	721.37	Vac/Vac Membrane 0.31, Endoplasmic Reticulum 0.28, Cytoplasm 0.23, Bud 0.06	Cytoplasm 0.73	ER
YDR492W	IZH1	4	670.8	Cytoplasm 0.64, Mitochondria 0.11, Endoplasmic Reticulum 0.09	none	ER
YMR022W	UBC7	4	643.905	Cytoplasm 0.68, Mitochondria 0.13, Vac/Vac Membrane 0.02	none	ER
YNR067C	DSE4	4	620.015	Vac/Vac Membrane 0.35, Cytoplasm 0.29, Mitochondria 0.08, Bud Neck 0.06, Endosome 0.02, Bud 0.02	none	vacuole
YJR118C	ILM1	4	656.945	Cytoplasm 0.37, Endoplasmic Reticulum 0.2, Mitochondria 0.16, Cortical Patches 0.07, Vac/Vac Membrane 0.02	Cytoplasm 0.91	ER
YNL257C	SIP3	4	634.215	Cytoplasm 0.41, Mitochondria 0.23, Cortical Patches 0.1, Cell Periphery 0.09, Bud Neck 0.02	none	ambiguous
YER067W	RGI1	4	769.7	Cytoplasm 0.87, Bud 0.04	none	cytoplasm,nucleus
YER132C	PMD1	4	740.265	Cytoplasm 0.94	Cytoplasm 0.98	cytoplasm
YDR103W	STE5	4	645.29	Cytoplasm 0.8, Nucleus 0.04, Vac/Vac Membrane 0.02	none	cytoplasm,nucleus
YNL234W	YNL234W	4	696.33	none	Cytoplasm 0.97	cytoplasm
YLR189C	ATG26	4	604.875	Cytoplasm 0.89, Vac/Vac Membrane 0.04, Mitochondria 0.02	none	cytoplasm
YOR385W	YOR385W	4	654.27	none	Cytoplasm 0.98	cytoplasm
YLR146C	SPE4	4	775.775	Cytoplasm 0.96	none	cytoplasm
YML079W	YML079W	4	710.645	none	Cytoplasm 0.97	cytoplasm,nucleus
YNL143C	YNL143C	4	693.035	none	Cytoplasm 0.98	cytoplasm,nucleus
YML004C	GLO1	4	651.9	Cytoplasm 0.87, Vac/Vac Membrane 0.03, Mitochondria 0.02	none	cytoplasm,nucleus
YGR277C	CAB4	4	710.88	Cytoplasm 0.95	Cytoplasm 0.98	cytoplasm
YJL155C	FBP26	4	698.525	Cytoplasm 0.93, Vac/Vac Membrane 0.02	Cytoplasm 1.0	cytoplasm
YIR036C	IRC24	4	853.2	Cytoplasm 0.92	Cytoplasm 0.96	cytoplasm
YOR231W	MKK1	4	718.915	Cytoplasm 0.92	Cytoplasm 0.98	ambiguous
YNL304W	YPT11	4	669.8	Cytoplasm 0.92	Cytoplasm 0.98	cytoplasm
YKL075C	YKL075C	4	709.3	none	Cytoplasm 0.99	cytoplasm
YER027C	GAL83	4	697.015	Cytoplasm 0.87	Cytoplasm 0.97	cytoplasm
YNL032W	SIW14	4	743.495	Cytoplasm 0.93	Cytoplasm 0.98	cytoplasm
YGR271W	SLH1	4	705.345	Cytoplasm 0.92, Mitochondria 0.02	Cytoplasm 0.97	cytoplasm
YJL179W	PFD1	4	751.655	Cytoplasm 0.94	Cytoplasm 0.99	cytoplasm
YMR196W	YMR196W	4	628.095	none	Cytoplasm 0.99	cytoplasm
YPL110C	GDE1	4	673.475	Cytoplasm 0.9	none	cytoplasm
YIL108W	YIL108W	4	701.34	none	Cytoplasm 0.97	cytoplasm
YDR379W	RGA2	4	642.91	Cytoplasm 0.88, Mitochondria 0.02	Cytoplasm 0.98	cytoplasm
YOR035C	SHE4	4	661.57	Cytoplasm 0.89, Mitochondria 0.02	none	cytoplasm
YIL065C	FIS1	4	699.145	Cytoplasm 0.89	Cytoplasm 0.92	ambiguous
YLL032C	YLL032C	4	702.53	none	Cytoplasm 0.97	cytoplasm
YAL055W	PEX22	4	639.83	Mitochondria 0.26, Endosome 0.17, Peroxisomes 0.16, Cytoplasm 0.14, Cortical Patches 0.1, SpindlePole 0.07	none	punctate composite
YCL056C	PEX34	4	616.97	Cytoplasm 0.42, Mitochondria 0.22, Cortical Patches 0.09, Endosome 0.08, SpindlePole 0.04	none	punctate composite
YCR038C	BUD5	4	608.805	Bud Neck 0.45, Cortical Patches 0.15, Bud 0.1, Cytoplasm 0.09, Mitochondria 0.03, Endosome 0.02	none	bud neck,cell periphery
YGR133W	PEX4	4	618.665	Peroxisomes 0.3, Mitochondria 0.18, Endosome 0.17, SpindlePole 0.09, Cortical Patches 0.09, Cytoplasm 0.07	none	peroxisome
YPL172C	COX10	4	731.59	Cytoplasm 0.41, Mitochondria 0.39, Vac/Vac Membrane 0.02, Endosome 0.02	none	mitochondrion
YNL328C	MDJ2	4	669.85	Cytoplasm 0.42, Mitochondria 0.26, Endosome 0.13, Vac/Vac Membrane 0.03, Endoplasmic Reticulum 0.02	Cytoplasm 0.82	mitochondrion
YMR252C	YMR252C	4	627.515	none	none	mitochondrion
YDR125C	ECM18	4	619.07	Mitochondria 0.56, Cytoplasm 0.17, Endosome 0.07, Vac/Vac Membrane 0.04, SpindlePole 0.02	none	mitochondrion
YKL041W	VPS24	4	596.53	Mitochondria 0.57, Cytoplasm 0.15, Endosome 0.08, SpindlePole 0.05	none	punctate composite,endosome
YHL019C	APM2	4	793.87	Mitochondria 0.31, Cytoplasm 0.2, Endosome 0.16, Cortical Patches 0.11, Vac/Vac Membrane 0.03, SpindlePole 0.03	Cytoplasm 0.62	ambiguous,Golgi to vacuole
YOL137W	BSC6	4	811.925	Mitochondria 0.32, Endosome 0.26, Cytoplasm 0.11, Golgi 0.09, Vac/Vac Membrane 0.06, Peroxisomes 0.02, Cortical Patches 0.02	none	Golgi to ER,Golgi to vacuole
YDL091C	UBX3	4	704.98	Vac/Vac Membrane 0.27, Mitochondria 0.25, Cytoplasm 0.19, Endosome 0.18	Cytoplasm 0.82	punctate composite
YPR105C	COG4	4	662.205	Mitochondria 0.47, Cytoplasm 0.3, Endosome 0.06, Vac/Vac Membrane 0.02, Golgi 0.02	none	Golgi to ER
YGL005C	COG7	4	677.275	Mitochondria 0.42, Cytoplasm 0.25, Endosome 0.1, Golgi 0.06, Vac/Vac Membrane 0.03	none	Golgi
YDR414C	ERD1	4	683.6	Mitochondria 0.33, Cytoplasm 0.33, Endosome 0.14, Cortical Patches 0.02	none	ambiguous
YNL083W	SAL1	4	767.1	Mitochondria 0.39, Cytoplasm 0.29, Endosome 0.12, Vac/Vac Membrane 0.02, Cortical Patches 0.02	Cytoplasm 0.74	mitochondrion
YIL173W	VTH1	4	714.91	Endosome 0.45, Cytoplasm 0.17, Vac/Vac Membrane 0.13, Mitochondria 0.13	none	endosome
YDR332W	IRC3	4	614.655	Mitochondria 0.59, Cytoplasm 0.1, Endosome 0.09, Vac/Vac Membrane 0.03	none	mitochondrion
YOR022C	DDL1	4	611.925	Mitochondria 0.48, Cytoplasm 0.24, Vac/Vac Membrane 0.05, Endosome 0.04, SpindlePole 0.02	none	mitochondrion
YHR194W	MDM31	4	615.4	Mitochondria 0.39, Cytoplasm 0.21, Endosome 0.08, Vac/Vac Membrane 0.08, SpindlePole 0.08	none	nucleus
YLR204W	QRI5	4	618.52	Mitochondria 0.46, Cytoplasm 0.28, Vac/Vac Membrane 0.04, Endosome 0.03, SpindlePole 0.02	none	mitochondrion
YGR049W	SCM4	4	638.325	Mitochondria 0.52, Cytoplasm 0.2, Endosome 0.07, Vac/Vac Membrane 0.04	none	mitochondrion
YKR087C	OMA1	4	639.86	Mitochondria 0.63, Cytoplasm 0.16, Endosome 0.05, Vac/Vac Membrane 0.03	none	mitochondrion
YBL015W	ACH1	4	626.245	Mitochondria 0.73, Endosome 0.09, Vac/Vac Membrane 0.02, Peroxisomes 0.02	none	mitochondrion
YHR067W	HTD2	4	621.57	Cytoplasm 0.45, Mitochondria 0.31, SpindlePole 0.09, Endosome 0.02	none	mitochondrion
YBL013W	FMT1	4	647.165	Mitochondria 0.44, Cytoplasm 0.33, Vac/Vac Membrane 0.04, SpindlePole 0.04, Endosome 0.03	none	mitochondrion
YAL008W	FUN14	4	666.325	Cytoplasm 0.41, Mitochondria 0.37, Vac/Vac Membrane 0.04, Endosome 0.02	none	mitochondrion
YHR189W	PTH1	4	591.715	Mitochondria 0.48, Cytoplasm 0.3, Vac/Vac Membrane 0.04, SpindlePole 0.04	none	mitochondrion
YPR098C	YPR098C	4	642.625	none	none	mitochondrion
YDR185C	UPS3	4	631.125	Mitochondria 0.45, Cytoplasm 0.3, Endosome 0.06, Vac/Vac Membrane 0.02, SpindlePole 0.02	none	mitochondrion
YKL011C	CCE1	4	638.195	Cytoplasm 0.42, Mitochondria 0.31, SpindlePole 0.06, Endosome 0.04, Endoplasmic Reticulum 0.02	none	mitochondrion
YMR267W	PPA2	4	626.83	Mitochondria 0.41, Cytoplasm 0.35, SpindlePole 0.04, Vac/Vac Membrane 0.03, Endosome 0.02	none	mitochondrion
YBR176W	ECM31	4	624.49	Mitochondria 0.38, Cytoplasm 0.36, Endosome 0.04, Vac/Vac Membrane 0.02, SpindlePole 0.02	none	mitochondrion
YLR283W	YLR283W	4	659.075	none	none	mitochondrion
YER104W	RTT105	4	650.61	Cytoplasm 0.75, Vac/Vac Membrane 0.05, Nucleus 0.05, Mitochondria 0.02	none	cytoplasm,nucleus
YGR015C	YGR015C	4	672.975	none	none	mitochondrion
YLR259C	HSP60	4	619.48	Mitochondria 0.42, Cytoplasm 0.33, Vac/Vac Membrane 0.04, Endosome 0.02, Endoplasmic Reticulum 0.02	none	mitochondrion
YGR101W	PCP1	4	650.09	Mitochondria 0.39, Cytoplasm 0.37, Vac/Vac Membrane 0.05, Endosome 0.02	none	mitochondrion
YPR134W	MSS18	4	636.995	Cytoplasm 0.48, Mitochondria 0.31, Vac/Vac Membrane 0.04, Endosome 0.02	none	mitochondrion
YJR051W	OSM1	4	620.48	Mitochondria 0.39, Cytoplasm 0.35, Endosome 0.05, Vac/Vac Membrane 0.04	none	ambiguous,mitochondrion
YOR115C	TRS33	4	665.28	Mitochondria 0.33, Cytoplasm 0.33, Endosome 0.12, Cortical Patches 0.04, Golgi 0.02	Cytoplasm 0.71	punctate composite
YDR503C	LPP1	4	673.45	Mitochondria 0.21, Endosome 0.21, Cytoplasm 0.19, Vac/Vac Membrane 0.18, Golgi 0.05, Cortical Patches 0.03	Cytoplasm 0.78	Golgi
YLR393W	ATP10	4	659.695	Mitochondria 0.57, Cytoplasm 0.16, Endosome 0.07, Vac/Vac Membrane 0.02	none	mitochondrion
YDL142C	CRD1	4	680.89	Mitochondria 0.45, Cytoplasm 0.34, Endosome 0.02, Vac/Vac Membrane 0.02	none	mitochondrion
YCL027W	FUS1	4	711.345	Cytoplasm 0.64, Vac/Vac Membrane 0.15, Mitochondria 0.03, Endoplasmic Reticulum 0.02	none	vacuole
YEL005C	VAB2	4	627.06	Cytoplasm 0.57, Mitochondria 0.21, Endosome 0.05, Vac/Vac Membrane 0.02, SpindlePole 0.02	none	punctate composite
YNL094W	APP1	4	671.835	Mitochondria 0.42, Cytoplasm 0.3, Cortical Patches 0.06, Vac/Vac Membrane 0.04, Endosome 0.03	none	cytoplasm
YPL206C	PGC1	4	655.43	Mitochondria 0.34, Cytoplasm 0.34, Endosome 0.11, Vac/Vac Membrane 0.04, SpindlePole 0.03	none	punctate composite
YOL011W	PLB3	4	944.965	Vac/Vac Membrane 0.51, Cytoplasm 0.16, Mitochondria 0.13, Endoplasmic Reticulum 0.05, Endosome 0.04	none	vacuole
YDR319C	YFT2	4	691.685	Cytoplasm 0.78, Vac/Vac Membrane 0.08, Mitochondria 0.08	none	ambiguous
YDR357C	CNL1	4	644.25	Cytoplasm 0.43, Endosome 0.28, Vac/Vac Membrane 0.08, Mitochondria 0.08, SpindlePole 0.05	none	punctate composite
YOL084W	PHM7	4	762.58	Cytoplasm 0.65, Vac/Vac Membrane 0.14, Mitochondria 0.08	none	cell periphery,vacuole
YOR058C	ASE1	4	622.475	Cytoplasm 0.45, SpindlePole 0.29, Mitochondria 0.06	none	microtubule
YPL242C	IQG1	4	613.125	Cytoplasm 0.6, Bud Neck 0.11, Mitochondria 0.11, SpindlePole 0.02, Bud 0.02	none	bud neck
YLR313C	SPH1	4	634.78		none	ambiguous,bud neck,bud
YOR228C	MCP1	4	601.05	Mitochondria 0.45, Cytoplasm 0.3, Vac/Vac Membrane 0.05, Endosome 0.02, Cortical Patches 0.02	none	mitochondrion
YDR065W	RRG1	4	640.375	Mitochondria 0.39, Cytoplasm 0.31, SpindlePole 0.07, Endosome 0.05, Vac/Vac Membrane 0.02, Endoplasmic Reticulum 0.02	none	mitochondrion
YAL058W	CNE1	4	739.94	Cytoplasm 0.56, Endoplasmic Reticulum 0.18, Mitochondria 0.12	none	ER
YNR056C	BIO5	4	1022.89	Cytoplasm 0.61, Mitochondria 0.13, Vac/Vac Membrane 0.06, Cell Periphery 0.04, Cortical Patches 0.02	none	cell periphery
YEL073C	YEL073C	4	629.56	none	none	ambiguous
YIL066C	RNR3	4	707.32	Cytoplasm 0.84, Mitochondria 0.07	none	cytoplasm
YLR131C	ACE2	4	664.065	Cytoplasm 0.64, SpindlePole 0.09, Nucleus 0.08, Bud 0.07	Cytoplasm 0.86	cytoplasm,nucleus,bud
YLR316C	TAD3	4	619.61	Cytoplasm 0.68, Mitochondria 0.17	none	cytoplasm,nucleus
YBR026C	ETR1	4	641.4	Mitochondria 0.45, Cytoplasm 0.35, Endosome 0.04	none	mitochondrion
YFR046C	CNN1	4	620.625	Cytoplasm 0.68, Mitochondria 0.11, SpindlePole 0.07	none	nucleus
YML131W	YML131W	4	805.955	none	none	cytoplasm
YIL151C	ESL1	4	602.48	Cytoplasm 0.74, Vac/Vac Membrane 0.06, Mitochondria 0.04, Nucleus 0.03, Endosome 0.02	none	ambiguous
YOR107W	RGS2	4	592.265	Cytoplasm 0.77, Mitochondria 0.09	none	cytoplasm,nucleus
YPR184W	GDB1	4	954.415	Cytoplasm 0.89, Mitochondria 0.04	none	cytoplasm
YHL032C	GUT1	4	636.145	Cytoplasm 0.72, Mitochondria 0.15	none	mitochondrion,punctate composite
YDL107W	MSS2	4	654.635	Cytoplasm 0.7, Mitochondria 0.17, Vac/Vac Membrane 0.02	none	mitochondrion
YBL034C	STU1	4	636.6	Cytoplasm 0.75, Mitochondria 0.12	none	ambiguous,spindle pole
YLR102C	APC9	4	651.065	Cytoplasm 0.75, Mitochondria 0.11, Vac/Vac Membrane 0.02	none	cytoplasm,nucleus
YOL004W	SIN3	4	601.99	Cytoplasm 0.72, Mitochondria 0.14	none	mitochondrion
YOR034C	AKR2	4	604.5	Cytoplasm 0.43, Vac/Vac Membrane 0.35, Mitochondria 0.12, Endosome 0.04	none	ambiguous
YLR035C-A	YLR035C-A	4	630.73	none	none	punctate composite
YDR333C	RQC1	4	630.62	Cytoplasm 0.84, Mitochondria 0.06	none	cytoplasm
YNL267W	PIK1	4	628.355	Cytoplasm 0.71, Mitochondria 0.15	none	cytoplasm
YIL137C	TMA108	4	625.97	Cytoplasm 0.78, Mitochondria 0.05, Bud 0.02	Cytoplasm 0.93	cytoplasm
YDL188C	PPH22	4	749.56	Cytoplasm 0.84, Nucleus 0.02	Cytoplasm 0.91	cytoplasm,nucleus
YMR278W	PRM15	4	526.17	Cytoplasm 0.91, Bud 0.02	none	cytoplasm,nucleus
YAL061W	BDH2	4	669.76	Cytoplasm 0.89	Cytoplasm 0.99	cytoplasm,nucleus
YHR087W	RTC3	4	695.69	Cytoplasm 0.93	Cytoplasm 0.98	cytoplasm,nucleus
YHR115C	DMA1	4	659.685	Cytoplasm 0.85, Mitochondria 0.05	none	ambiguous
YJR146W	YJR146W	4	674.15	none	Cytoplasm 0.98	cytoplasm,nucleus
YER167W	BCK2	4	656.995	Cytoplasm 0.57, Vac/Vac Membrane 0.11, Nucleus 0.07, Mitochondria 0.07, SpindlePole 0.02, Endosome 0.02	none	cytoplasm,nucleus
YMR111C	YMR111C	4	613.365	none	none	nucleus
YPL046C	ELC1	4	625.905		Cytoplasm 0.93	cytoplasm,nucleus
YGL090W	LIF1	4	621.47	Cytoplasm 0.58, Mitochondria 0.13, Vac/Vac Membrane 0.09, Endoplasmic Reticulum 0.03	none	cytoplasm,nucleus
YLR035C	MLH2	4	636.815	Cytoplasm 0.35, Vac/Vac Membrane 0.3, Nucleus 0.2, Mitochondria 0.07	none	cytoplasm,nucleus
YLR260W	LCB5	4	622.585	Cytoplasm 0.64, Mitochondria 0.13, Vac/Vac Membrane 0.04	none	ambiguous
YGL255W	ZRT1	4	596.23	Cytoplasm 0.81, Mitochondria 0.06	none	ER
YBR286W	APE3	4	638.865	Cytoplasm 0.66, Vac/Vac Membrane 0.16, Mitochondria 0.08	none	ambiguous
YDL248W	COS7	4	643.425	Cytoplasm 0.64, Vac/Vac Membrane 0.18, Mitochondria 0.04	none	ambiguous
YOL052C-A	DDR2	4	465.595	Cytoplasm 0.46, Vac/Vac Membrane 0.44	none	cytoplasm,vacuole
YML132W	COS3	4	638.535	Cytoplasm 0.54, Vac/Vac Membrane 0.29, Mitochondria 0.03, Endosome 0.02	none	vacuole
YHR015W	MIP6	4	635.47	Cytoplasm 0.78, Mitochondria 0.1	none	cytoplasm
YKL176C	LST4	4	734.825	Cytoplasm 0.85, Vac/Vac Membrane 0.02, Mitochondria 0.02	none	ambiguous
YFL017C	GNA1	4	603.69	Cytoplasm 0.76, Mitochondria 0.1	none	cytoplasm,nucleus
YFR015C	GSY1	4	635.05	Cytoplasm 0.86, Mitochondria 0.04	none	cytoplasm,punctate composite
YDL216C	RRI1	4	608.4	Cytoplasm 0.8, Mitochondria 0.07	none	cytoplasm
YBL059C-A	CMC2	4	615.14	Cytoplasm 0.86	none	cytoplasm,nucleus
YLR346C	CIS1	4	515.815	Cytoplasm 0.81, Mitochondria 0.09	none	mitochondrion
YOR040W	GLO4	4	585.375	Cytoplasm 0.62, Mitochondria 0.19, Endoplasmic Reticulum 0.02	none	mitochondrion
YDL152W	YDL152W	4	573.345	none	none	nucleus
YNL131W	TOM22	4	582.07	Cytoplasm 0.83, Mitochondria 0.07	none	ambiguous
YLR211C	ATG38	4	572.47	Cytoplasm 0.48, Vac/Vac Membrane 0.21, Mitochondria 0.13, Endosome 0.1	none	cytoplasm
YBR048W	RPS11B	4	502.54	Cytoplasm 0.81, Mitochondria 0.08, Vac/Vac Membrane 0.02, Endoplasmic Reticulum 0.02	none	cytoplasm
YDR252W	BTT1	4	652.71	Cytoplasm 0.89, Mitochondria 0.03	Cytoplasm 0.98	cytoplasm
YPL119C	DBP1	4	657.365	Cytoplasm 0.85, Mitochondria 0.04	Cytoplasm 0.98	cytoplasm
YER176W	ECM32	4	616.41	Cytoplasm 0.82, Mitochondria 0.07	none	cytoplasm
YPR175W	DPB2	4	760.25	Nucleus 0.33, Cytoplasm 0.32, Vac/Vac Membrane 0.14, SpindlePole 0.07, Endosome 0.02, Bud 0.02	Nucleus 0.17	cytoplasm,nucleus
YOR342C	YOR342C	4	776.9	none	Nucleus 0.4	cytoplasm,nucleus
YCL039W	GID7	4	685.285	Cytoplasm 0.52, Vac/Vac Membrane 0.18, Nucleus 0.12, Mitochondria 0.05	Cytoplasm 0.59	cytoplasm,nucleus
YAR009C	YAR009C	4	709.66	none	none	punctate composite
YOL034W	SMC5	4	672.835	Nucleus 0.51, Vac/Vac Membrane 0.2, Cytoplasm 0.09, SpindlePole 0.04, Mitochondria 0.03	none	cytoplasm,nucleus
YOR191W	ULS1	4	622.19	Nucleus 0.39, Vac/Vac Membrane 0.28, Cytoplasm 0.11, Mitochondria 0.06, SpindlePole 0.02	none	nucleus
YNL162W-A	YNL162W-A	4	461.695	none	none	cytoplasm,nucleus
YBL084C	CDC27	4	669.25	Cytoplasm 0.25, Vac/Vac Membrane 0.2, Nucleus 0.18, SpindlePole 0.13, Mitochondria 0.07, Endosome 0.04	none	cytoplasm,nucleus
YDR421W	ARO80	4	641.8	Cytoplasm 0.25, SpindlePole 0.19, Mitochondria 0.14, Vac/Vac Membrane 0.13, Endosome 0.11, Nucleus 0.06	none	nucleus
YBL005W	PDR3	4	612.465	Nucleus 0.21, Vac/Vac Membrane 0.21, SpindlePole 0.14, Mitochondria 0.11, Cytoplasm 0.08, Endosome 0.08, Nucleolus 0.03	none	cytoplasm,nucleus
YGR098C	ESP1	4	596.25	Cytoplasm 0.6, Mitochondria 0.1, Vac/Vac Membrane 0.09, Nucleus 0.06	none	cytoplasm,nucleus
YLR247C	IRC20	4	580	Cytoplasm 0.56, Mitochondria 0.16, Vac/Vac Membrane 0.1, Endosome 0.02	none	nucleus
YHR164C	DNA2	4	591.625	Cytoplasm 0.4, Nucleus 0.32, Vac/Vac Membrane 0.13, Mitochondria 0.03	none	nucleus
YMR176W	ECM5	4	575.245	Vac/Vac Membrane 0.26, Cytoplasm 0.26, Nucleus 0.19, Mitochondria 0.11, SpindlePole 0.03, Endosome 0.02	none	nucleus
YBR001C	NTH2	4	645.5	Cytoplasm 0.62, Mitochondria 0.2, Vac/Vac Membrane 0.04, Endosome 0.02	Cytoplasm 0.86	cytoplasm,mitochondrion
YLR024C	UBR2	4	561.26	Cytoplasm 0.75, Mitochondria 0.12	none	cytoplasm
YGR151C	YGR151C	4	673.73	none	Cytoplasm 0.88	cytoplasm,nucleus
YGL116W	CDC20	4	630.395	Cytoplasm 0.46, Nucleus 0.2, Vac/Vac Membrane 0.1, SpindlePole 0.06, Bud 0.05, Mitochondria 0.02	none	cytoplasm,nucleus
YHR061C	GIC1	4	680.695	Cytoplasm 0.52, Vac/Vac Membrane 0.11, Bud 0.08, Mitochondria 0.04, Cortical Patches 0.04, Nucleus 0.03, Bud Neck 0.02	Cytoplasm 0.78	cytoplasm,nucleus
YDR451C	YHP1	4	662.18	Cytoplasm 0.53, Nucleus 0.16, SpindlePole 0.07, Mitochondria 0.06, Vac/Vac Membrane 0.04, Bud 0.02	none	nucleus
YNL072W	RNH201	4	682.82	Nucleus 0.49, Vac/Vac Membrane 0.21, Cytoplasm 0.17, SpindlePole 0.03	none	cytoplasm,nucleus
YER038C	KRE29	4	641.23	Nucleus 0.39, Vac/Vac Membrane 0.26, Cytoplasm 0.17, Mitochondria 0.05	none	cytoplasm,nucleus
YPL024W	RMI1	4	620.445	Nucleus 0.33, Vac/Vac Membrane 0.27, Cytoplasm 0.17, SpindlePole 0.06, Mitochondria 0.02	none	cytoplasm,nucleus
YIL017C	VID28	4	659.655	Cytoplasm 0.37, Vac/Vac Membrane 0.26, Nucleus 0.17, Mitochondria 0.05, SpindlePole 0.03	none	cytoplasm,nucleus
YGL227W	VID30	4	653.715	Nucleus 0.32, Vac/Vac Membrane 0.24, Cytoplasm 0.24, Mitochondria 0.03, SpindlePole 0.02	none	cytoplasm,nucleus
YJR127C	RSF2	4	617.32	Cytoplasm 0.6, Vac/Vac Membrane 0.12, Mitochondria 0.07, Nucleus 0.04, SpindlePole 0.02	none	nucleus
YOR352W	TFB6	4	664.365	Cytoplasm 0.57, Nucleus 0.14, Vac/Vac Membrane 0.12, Bud 0.02	none	cytoplasm,nucleus
YDR291W	HRQ1	4	665.995	Nucleus 0.59, Vac/Vac Membrane 0.25, Cytoplasm 0.06, Mitochondria 0.02	none	nucleus
YKR055W	RHO4	4	709.285	Cytoplasm 0.4, Nucleus 0.36, Vac/Vac Membrane 0.1, Bud 0.02	Cytoplasm 0.46	cytoplasm,nucleus
YMR280C	CAT8	4	596.5	Cytoplasm 0.73, Mitochondria 0.09, Endoplasmic Reticulum 0.04, Vac/Vac Membrane 0.03	none	cytoplasm,nucleus
YPL008W	CHL1	4	645.88	Cytoplasm 0.34, Vac/Vac Membrane 0.3, Nucleus 0.2, Mitochondria 0.04	none	cytoplasm,nucleus
YOR363C	PIP2	4	582.655	Nucleus 0.57, Vac/Vac Membrane 0.2, Cytoplasm 0.05, Mitochondria 0.02	none	cytoplasm,nucleus
YLR032W	RAD5	4	608.235	Cytoplasm 0.29, Nucleus 0.28, Vac/Vac Membrane 0.21, SpindlePole 0.06, Mitochondria 0.06	none	cytoplasm,nucleus
YBR150C	TBS1	4	616.095	Nucleus 0.38, Vac/Vac Membrane 0.26, Cytoplasm 0.08, Mitochondria 0.06, SpindlePole 0.05, Endosome 0.02	none	cytoplasm,nucleus
YDR232W	HEM1	4	620.89	Mitochondria 0.81, Peroxisomes 0.04, Golgi 0.02	Mitochondria 0.84	mitochondrion
YER063W	THO1	4	618.49	Cytoplasm 0.57, Mitochondria 0.14, Vac/Vac Membrane 0.08, SpindlePole 0.02, Endosome 0.02	none	nucleus
YJL090C	DPB11	4	652.18	Nucleus 0.31, Vac/Vac Membrane 0.29, Cytoplasm 0.23, Mitochondria 0.04, SpindlePole 0.02	none	cytoplasm,nucleus
YJL056C	ZAP1	4	642.785	Cytoplasm 0.39, Vac/Vac Membrane 0.23, Nucleus 0.2, Mitochondria 0.04	none	cytoplasm,nucleus
YMR179W	SPT21	4	639.905	Cytoplasm 0.64, SpindlePole 0.07, Mitochondria 0.05, Nucleus 0.05, Vac/Vac Membrane 0.04	none	nucleus
YJL013C	MAD3	4	677.97	Cytoplasm 0.41, Vac/Vac Membrane 0.22, Nucleus 0.19, Mitochondria 0.07	none	cytoplasm,nucleus
YPL071C	YPL071C	4	613.89	none	none	cytoplasm,nucleus
YGR044C	RME1	4	676.8	Cytoplasm 0.6, Nucleus 0.12, Vac/Vac Membrane 0.11, Mitochondria 0.04, SpindlePole 0.02	none	cytoplasm,nucleus
YKR075C	YKR075C	4	659.695	none	none	cytoplasm,nucleus
YKL018C-A	YKL018C-A	4	662.06	none	none	cytoplasm
YLR085C	ARP6	4	685.59	Cytoplasm 0.58, Mitochondria 0.12, Vac/Vac Membrane 0.11, Nucleus 0.03	none	cytoplasm,nucleus
YHR012W	VPS29	4	587.42	Cytoplasm 0.81, Mitochondria 0.08, Endosome 0.02	none	ambiguous
YGR237C	YGR237C	4	633.785	none	none	cytoplasm
YJL057C	IKS1	4	642.75	Cytoplasm 0.67, Mitochondria 0.16, Vac/Vac Membrane 0.02	none	none
YML128C	MSC1	4	665.765	Endoplasmic Reticulum 0.46, Cytoplasm 0.17, Mitochondria 0.1, Vac/Vac Membrane 0.09, Nuclear Periphery 0.06	Cytoplasm 0.64	ER
YIR038C	GTT1	4	650.83	Cytoplasm 0.54, Mitochondria 0.22, Endoplasmic Reticulum 0.06, Vac/Vac Membrane 0.02	none	ambiguous
YCR037C	PHO87	4	721.015	Cytoplasm 0.64, Mitochondria 0.14, Endoplasmic Reticulum 0.09, Cortical Patches 0.02	none	ambiguous
YPL274W	SAM3	4	973	Cytoplasm 0.59, Endoplasmic Reticulum 0.14, Mitochondria 0.12	none	ER
YGR177C	ATF2	4	686.2	Cytoplasm 0.52, Mitochondria 0.18, Endoplasmic Reticulum 0.15, Vac/Vac Membrane 0.04	none	ER
YMR264W	CUE1	4	615.755	Cytoplasm 0.54, Mitochondria 0.17, Endoplasmic Reticulum 0.17	none	ER,cytoplasm
YLL052C	AQY2	4	624.28	Cytoplasm 0.78, Mitochondria 0.08, Endoplasmic Reticulum 0.04	none	ER
YNL046W	YNL046W	4	645.805	none	none	ER
YML081C-A	ATP18	4	602.545	Cytoplasm 0.83, Mitochondria 0.05	none	mitochondrion
YIL123W	SIM1	4	636.095	Vac/Vac Membrane 0.64, Cytoplasm 0.19, Mitochondria 0.02, Endosome 0.02	Cytoplasm 0.78	vacuole
YBR274W	CHK1	4	635.355	Cytoplasm 0.71, Mitochondria 0.11	none	cytoplasm
YBR195C	MSI1	4	647.825	Cytoplasm 0.68, Vac/Vac Membrane 0.08, Mitochondria 0.08, Endoplasmic Reticulum 0.02, Nucleus 0.02	none	cytoplasm,nucleus
YGR104C	SRB5	4	658.065	Nucleus 0.67, Nucleolus 0.11, Vac/Vac Membrane 0.05, SpindlePole 0.02	Nucleus 0.82	nucleus
YJL030W	MAD2	4	717.12	Cytoplasm 0.83, Mitochondria 0.02, Endosome 0.02	none	cytoplasm,nucleus
YHR121W	LSM12	4	696.75	Cytoplasm 0.9, Mitochondria 0.02	Cytoplasm 0.97	cytoplasm,nucleus
YHR144C	DCD1	4	680.895	Cytoplasm 0.81, Mitochondria 0.03, Vac/Vac Membrane 0.02	Cytoplasm 0.94	cytoplasm
YKL169C	YKL169C	4	679.615	none	Cytoplasm 0.79	cytoplasm,nucleus
YER124C	DSE1	4	613.825	Cytoplasm 0.57, Bud Neck 0.12, Bud 0.07, Mitochondria 0.06, Cortical Patches 0.06, Vac/Vac Membrane 0.02	none	bud neck
YJL144W	YJL144W	4	683.48	none	Cytoplasm 0.98	cytoplasm
YGR268C	HUA1	4	701.925	Cytoplasm 0.93	Cytoplasm 0.97	cytoplasm,nucleus
YBR137W	YBR137W	4	689.985	none	Cytoplasm 0.96	cytoplasm
YPL017C	IRC15	4	616.425	Cytoplasm 0.84, Mitochondria 0.06	none	cytoplasm
YJL016W	TPH3	4	723.51	Cytoplasm 0.84, Cell Periphery 0.03	none	cytoplasm
YLR441C	RPS1A	4	613.425	Cytoplasm 0.82, Mitochondria 0.07	none	cytoplasm,nucleus
YGR248W	SOL4	4	640.485	Cytoplasm 0.87, Mitochondria 0.03, Vac/Vac Membrane 0.02	Cytoplasm 0.99	cytoplasm,nucleus
YBR093C	PHO5	4	640.89	Cytoplasm 0.74, Mitochondria 0.1, Vac/Vac Membrane 0.02, Endoplasmic Reticulum 0.02	none	vacuole
[truncated: 2,050 more rows]

## Sheet: cluster_1
GO CC term name	Term	Overlap	P-value	Adjusted P-value	Proteins	-log10 Adjusted P-value	Fold enrichment
nucleus	GO:0005634	699/2290	1.52946e-110	5.4143e-108	URN1;IOC3;RRP4;TUB3;BMT2;ENV11;PRP21;MIG2;UBP10;CWC27;MLP2;CDC23;RIX1;WHI5;TRM13;IES6;PSY2;RXT2;SGF11;RIX7;MOT3;SSF1;MUD1;YAF9;KAR4;ERT1;NUP82;RFC5;VPS72;RAD50;ENP1;IRR1;YDL129W;TRF5;MTE1;KRI1;APC1;CCL1;PCT1;SMB1;SPP2;RPI1;RRP45;DBR1;NOP19;RRP40;RRP42;RDH54;SNT1;MSN5;RDS2;DOT5;PRP16;BRR1;SNF6;SNF11;TUP1;IPI1;SRD1;PRP31;RAD10;SPP1;TBF1;IOC4;URC2;NOP8;SLD7;NUP85;STB5;SPT10;THP2;TFC7;HDA1;GAL11;HIR3…	107.266	1.58858
spliceosomal complex	GO:0005681	52/73	2.38055e-22	4.21358e-20	URN1;SNU66;SLU7;SNT309;ISY1;CDC40;CLF1;SPP381;SPP382;PRP6;PRP16;BRR1;SNP1;CWC24;PRP21;CEF1;PRP11;CWC27;SYF1;PRP31;LSM8;PRP46;SNU56;CWC2;ECM2;LUC7;PRP38;CWC21;MUD1;YJU2;PRP4;PRP45;BRR2;PRP8;CUS2;LEA1;SNU71;CWC25;SAD1;SYF2;PRP19;CWC23;PRP9;PRP42;SPP2;SNU23;IST3;CWC22;HSH155;NTC20;NTR2;BUD13	19.3753	3.70722
core mediator complex	GO:0070847	19/20	3.36177e-13	3.96689e-11	SIN4;RGR1;SRB2;MED11;MED2;NUT2;PGD1;MED8;MED4;MED1;MED7;ROX3;MED6;GAL11;SOH1;SRB4;SRB6;CSE2;SRB7	10.4016	4.94415
nuclear pore	GO:0005643	32/49	1.56858e-12	1.38819e-10	GLE2;MEX67;NUP133;NUP57;LOS1;NUP188;GLE1;NDC1;NUP2;MLP2;NUP100;NUP53;POM152;NUP85;YRB2;ASM4;NSP1;NUP82;NUP49;NUP192;NUP1;NUP159;NUP60;NUP84;DBP5;POM34;NUP170;MLP1;NIC96;NUP157;POM33;NUP145	9.85755	3.39877
chromosome, telomeric region	GO:0000781	47/92	3.73114e-12	2.64164e-10	MCM7;DOT5;SAS5;RAD6;MFT1;RRP8;UBP10;SIR2;MCM10;BRE1;THO2;ITC1;INO80;SAS3;GBP2;CDC13;ADA2;SPP1;TBF1;SIR3;HIF1;DOT1;FYV6;MRC1;YKU80;SAS2;YAF9;RFA3;SPT10;SIR4;RIF2;RIF1;IFH1;SWD1;SRC1;SDC1;YKU70;ISW2;BRE2;RRM3;IES3;ELG1;FUN30;DLS1;ORC2;GTR1;HPR1	9.57813	2.65875
mediator complex	GO:0016592	22/28	1.56721e-11	9.24652e-10	SIN4;RGR1;SRB2;MED11;MED2;NUT2;SSN2;PGD1;SSN8;MED8;MED4;MED1;MED7;ROX3;MED6;GAL11;SOH1;SRB4;SRB6;CSE2;SRB7;NUT1	9.03402	4.08915
U2-type prespliceosome	GO:0071004	23/32	1.20849e-10	6.11153e-09	URN1;CLF1;PRP39;SNP1;PRP21;PRP11;SYF1;SNU56;LUC7;MUD1;CUS1;MUD2;LEA1;NAM8;SNU71;YHC1;SYF2;PRP40;PRP9;SMB1;PRP42;HSH155;MSL1	8.21385	3.74064
U2-type catalytic step 1 spliceosome	GO:0071006	13/13	4.48552e-10	1.98484e-08	YJU2;PRP19;SNT309;ISY1;CLF1;SYF1;PRP45;CWC2;ECM2;SYF2;PRP2;NTC20;CEF1	7.70227	5.20437
nuclear exosome (RNase complex)	GO:0000176	12/12	2.36397e-09	9.29829e-08	RRP43;MTR3;SKI6;RRP46;DIS3;RRP4;RRP45;NOP53;RRP6;CSL4;RRP40;RRP42	7.0316	5.20437
proteasome storage granule	GO:0034515	18/25	1.31895e-08	3.89091e-07	RPN6;PRE8;RPN2;PRE5;PUP2;SCL1;RPN1;RPN8;RPT6;PRE6;RPN9;RPN11;SEM1;RPN5;PRE9;PRE10;RPN12;BLM10	6.40995	3.74715
Prp19 complex	GO:0000974	11/11	1.24455e-08	3.89091e-07	PRP19;SNT309;ISY1;SYF1;CLF1;PRP46;CWC2;ECM2;SYF2;NTC20;CEF1	6.40995	5.20437
U2-type catalytic step 2 spliceosome	GO:0071007	11/11	1.24455e-08	3.89091e-07	YJU2;ISY1;SYF1;CLF1;PRP45;PRP22;CWC2;ECM2;SNU114;PRP16;SYF2	6.40995	5.20437
Rpd3L-Expanded complex	GO:0070210	15/19	2.86043e-08	7.78917e-07	SET3;PHO23;RPD3;ASH1;RXT3;SDS3;UME1;CTI6;UME6;SAP30;RXT2;HOS2;TOD6;SIF2;SNT1	6.10851	4.10871
cytoplasmic exosome (RNase complex)	GO:0000177	10/10	6.54525e-08	1.65501e-06	RRP43;MTR3;SKI6;RRP46;DIS3;RRP4;RRP45;CSL4;RRP40;RRP42	5.7812	5.20437
proteasome complex	GO:0000502	23/40	7.86875e-08	1.85702e-06	PRE8;RPN2;PUP2;RPN8;RPT6;PRE6;ECM29;RPT1;PRE10;RPN12;HUL5;RPN6;RPN7;HMG2;PRE9;RPT4;PRE5;SCL1;RPN1;RPN9;RPN5;SEM1;RPN11	5.73118	2.99251
nuclear pore nuclear basket	GO:0044615	9/9	3.43859e-07	7.60789e-06	ASM4;NSP1;NUP2;MLP2;NUP53;NUP1;MLP1;NIC96;NUP60	5.11874	5.20437
transcription factor TFIIH holo complex	GO:0005675	10/11	5.95522e-07	1.24009e-05	CCL1;KIN28;RAD3;TFB3;TFB5;TFB1;TFB2;SSL2;TFB4;SSL1	4.90655	4.73125
Rpd3L complex	GO:0033698	11/13	6.62308e-07	1.30254e-05	PHO23;RPD3;SDS3;ASH1;RXT3;CTI6;UME1;UME6;SAP30;RXT2;YNG1	4.88521	4.4037
exosome (RNase complex)	GO:0000178	11/14	2.55398e-06	4.52055e-05	RRP43;MTR3;SKI6;RRP46;DIS3;RRP4;RRP45;RRP6;CSL4;RRP40;RRP42	4.34481	4.08915
nuclear pore central transport channel	GO:0044613	11/14	2.55398e-06	4.52055e-05	ASM4;NSP1;NUP57;NUP100;NUP53;NUP49;NUP1;NUP159;MTR2;NUP60;NUP145	4.34481	4.08915
U2-type spliceosomal complex	GO:0005684	9/10	2.84952e-06	4.80348e-05	CWC27;CWC23;CUS2;CWC22;CUS1;CWC21;CWC24;CWC25;BUD13	4.31844	4.68393
catalytic step 2 spliceosome	GO:0071013	15/24	3.65195e-06	5.87631e-05	PRP19;ISY1;CDC40;PRP22;PRP46;PRP8;SMB1;FAL1;CWC22;PRP28;HSH155;PRP6;CUS1;PRP21;PRP11	4.2309	3.25273
proteasome core complex, alpha-subunit complex	GO:0019773	7/7	9.46065e-06	0.00012404	PRE8;PRE5;SCL1;PUP2;PRE6;PRE9;PRE10	3.90644	5.20437
nucleotide-excision repair factor 3 complex	GO:0000112	7/7	9.46065e-06	0.00012404	RAD2;RAD3;TFB1;TFB2;SSL2;TFB4;SSL1	3.90644	5.20437
nuclear membrane	GO:0031965	29/69	9.31798e-06	0.00012404	GLE2;NUP133;NUP57;NUP188;GLE1;NDC1;NUP2;NUP100;NUP53;POM152;NUP85;MAK11;GTT3;NSP1;ASM4;NUP82;PML39;NUP49;OPI1;NUP1;NUP159;NUP60;NUP84;DBP5;NUP170;POM34;NIC96;NUP157;NUP145	3.90644	2.18734
transcription factor TFIIH core complex	GO:0000439	7/7	9.46065e-06	0.00012404	RAD3;TFB5;TFB1;TFB2;SSL2;TFB4;SSL1	3.90644	5.20437
nucleoplasm	GO:0005654	23/49	8.77999e-06	0.00012404	RRP43;TOP1;STE12;NOP53;SHQ1;IPI1;MLP2;RIX1;RAD27;ARX1;OPI1;RNT1;CTK1;SPB4;NAF1;UTP20;RAD23;CTK3;MLP1;NOP19;NOC3;YTM1;RSA1	3.90644	2.44287
U1 snRNP	GO:0005685	13/21	1.95054e-05	0.000246604	URN1;PRP40;SNU71;SNU56;SMB1;PRP42;LUC7;NAM8;PRP39;MUD1;SNP1;YHC1;MSL1	3.608	3.22175
mRNA cleavage and polyadenylation specificity factor complex	GO:0005847	11/16	2.09446e-05	0.000255668	PFS2;REF2;YTH1;CFT1;PTA1;YSH1;CFT2;PAP1;MPE1;SYC1;PTI1	3.59232	3.578
transcription regulator complex	GO:0005667	6/6	4.95459e-05	0.000565782	GCN4;NRG2;TEC1;MFG1;NRG1;SUB1	3.24735	5.20437
transcription factor TFIIIC complex	GO:0000127	6/6	4.95459e-05	0.000565782	TFC7;TFC1;TFC3;TFC4;TFC8;TFC6	3.24735	5.20437
proteasome regulatory particle, lid subcomplex	GO:0008541	8/10	5.60542e-05	0.000601309	RPN6;RPN11;RPN8;RPN7;RPN9;RPN5;SEM1;RPN12	3.2209	4.1635
histone deacetylase complex	GO:0000118	8/10	5.60542e-05	0.000601309	PHO23;RPD3;RCO1;RFM1;SAP30;HOS2;SIF2;SNT1	3.2209	4.1635
SAGA complex	GO:0000124	12/20	6.42353e-05	0.000668802	SGF73;SPT7;GCN5;SGF29;NGG1;TAF10;SGF11;ADA2;SPT3;SPT8;HFI1;SPT20	3.1747	3.12262
chromatin	GO:0000785	28/72	7.26015e-05	0.000734312	POG1;CLF1;DCC1;SAS5;CMR1;RAD6;SCC2;BRE1;ARP4;SCC4;NFI1;SAS2;SIZ1;IFH1;IRR1;MIG3;FHL1;CDC7;SET2;MCM1;ROX1;RGM1;PDS5;RAD9;SWI4;VPS75;GTR2;TYE7	3.13412	2.02392

## Sheet: cluster_2
GO CC term name	Term	Overlap	P-value	Adjusted P-value	Proteins	-log10 Adjusted P-value	Fold enrichment
mitochondrion	GO:0005739	329/1217	3.65828e-79	7.8653e-77	YML6;RSM7;MRPL25;NGL1;ICL2;CYT1;CYC2;BIO2;MRPS17;MSW1;CEM1;NEM1;KIP2;AIM46;MLH1;MZM1;OCT1;ATP19;ODC1;MCR1;MMF1;MRP1;TRX3;SEN15;CPR3;MRF1;PXP2;MRP10;MDV1;PKP1;YJL043W;FMP32;RRG9;ARH1;PET123;COX20;CBP3;MCP2;MRPL37;LIP2;TIM18;MIC27;NUC1;PAD1;MRPL8;UTP23;MFM1;MRPS16;GUT2;OM45;SOV1;AIM18;RCF2;TOF2;PAM17;MRPL9;MNE1;MFB1;YKR070W;FZO1;SPC105;YME1;PHB2;OM14;MTF2;PET54;CYC1;COQ4;MRS1;COX8;SLM5;SLM3;RSM23;N…	76.1043	2.29957
mitochondrial inner membrane	GO:0005743	102/233	1.05818e-37	1.13754e-35	YMC2;CYC3;MRS3;MIC12;PET111;MDL1;SLS1;MBA1;INA22;CBP4;CYT1;AEP3;CYC2;QCR8;MTM1;HEM15;MME1;ATP19;ODC1;HEM25;COQ3;COQ5;ARH1;MGR3;COX20;MCP2;COQ8;RMD9;ATP25;COQ6;TIM18;MPC3;UPS2;MPC1;MIC27;NUC1;MGR1;MFM1;CTP1;MTG1;AAC1;GUT2;YME2;COQ9;PAM17;PET494;GTF1;PIC2;YTA12;ICP55;MIA40;PHB1;TIM54;COX5B;PET122;FZO1;AAC3;MRS2;MIC26;DIC1;PHB2;YME1;TPC1;PET309;PET8;TAM41;PET54;MDM32;OMS1;DLD1;AFG1;COQ4;SDH4;COQ2;CO…	34.944	3.72379
mitochondrial large ribosomal subunit	GO:0005762	33/49	4.16228e-20	2.93394e-18	RTC6;YML6;MRPL50;MRP20;MRPL17;MRPL25;MRPL23;MRPL10;MRPL9;MRPL39;MRPL11;MRPL36;MRPL49;MRPL15;IMG2;MRPL19;MRPL44;MRPL32;MRPL37;MRPL51;MRPL27;MRPL22;MRPL1;MRPL35;MRPL8;MRP7;MRPL3;MHR1;MRPL31;MRP49;IMG1;MRPL28;MRPL4	17.5325	5.72873
mitochondrial matrix	GO:0005759	56/131	5.4585e-20	2.93394e-18	MSE1;SDH8;SDH5;DSS1;PET111;ARG2;SLM5;ICL2;ISM1;MRP10;PKP1;MSC6;PDX1;PTC6;COQ5;RPM2;MRS1;MSD1;IBA57;MNE1;ISA1;SUV3;COQ8;MSW1;CIT1;PIM1;ISA2;MCX1;SSQ1;MSF1;PKP2;AAT1;ADK2;MZM1;SDH6;MTF2;OCT1;NAM2;TAM41;MSY1;IDH1;PET54;CYM1;MMF1;LAT1;MSK1;MSM1;YFH1;FMC1;JAC1;GUF1;CCP1;MAS1;SDH7;CPR3;GRX5	17.5325	3.63628
condensed chromosome kinetochore	GO:0000777	31/45	2.11919e-19	9.11252e-18	MIF2;SPC25;NNF1;DAD3;MCM16;NDC80;IML3;SPC24;SGO1;NSL1;MCM22;DAD1;CTF3;NUF2;IPL1;AME1;STU2;DAD2;OKP1;KRE28;SPC105;SLI15;DSN1;MTW1;NKP2;CTF19;SLK19;CHL4;DAD4;MCM21;CSE4	17.0404	5.8599
kinetochore	GO:0000776	33/58	7.80792e-17	2.79784e-15	MIF2;SPC25;NNF1;DAD3;MCM16;NDC80;IML3;SPC24;SGO1;NSL1;MCM22;DAD1;CTF3;NUF2;IPL1;AME1;STU2;DAD2;OKP1;KRE28;SPC105;SLI15;DSN1;MTW1;BUB1;NKP2;CTF19;SLK19;CHL4;DAD4;BIK1;MCM21;CSE4	14.5532	4.83979
chromosome, centromeric region	GO:0000775	35/72	6.03354e-15	1.85316e-13	SLD3;MIF2;SPC25;NNF1;DAD3;MCM16;NDC80;IML3;SPC24;SGO1;NSL1;MCM22;DAD1;CTF3;NUF2;IPL1;AME1;STU2;DAD2;OKP1;CEP3;KRE28;CBF2;SPC105;SLI15;LRS4;DSN1;MTW1;NKP2;CTF19;SLK19;CHL4;DAD4;MCM21;CSE4	12.7321	4.13501
condensed nuclear chromosome kinetochore	GO:0000778	23/35	5.43614e-14	1.46096e-12	MIF2;SPC25;BIR1;MCM16;NDC80;SPC24;SGO1;MCM22;CTF3;NUF2;IPL1;STU2;OKP1;KRE28;SPC105;CEP3;KAR9;BUB1;CTF19;SLK19;CIN8;BIK1;MCM21	11.8354	5.58986
spindle pole body	GO:0005816	31/66	7.45406e-13	1.78069e-11	MPS2;NUD1;SPC97;BFA1;SGO1;SPC29;CDC14;NUF2;AME1;STU2;KIP2;SPC42;KRE28;CDC5;CBF2;SPC105;FIN1;KAR3;BBP1;KAR9;CDC15;NBP1;BUB2;NKP2;CIK1;SLK19;SPC72;BIK1;CNM67;SPC110;SPC98	10.7494	3.99538
mitochondrial small ribosomal subunit	GO:0005763	21/37	4.1758e-11	8.97796e-10	RSM27;RSM7;RSM23;MRP10;RSM24;RSM25;MRPS5;RSM22;PET123;MRPS17;MRP51;FYV4;MRP4;SWS2;EHD3;RSM26;NAM9;MRP1;MRPS16;MRPS35;MRPS28	9.04682	4.8279
spindle pole	GO:0000922	16/24	3.15242e-10	6.16154e-09	MTW1;CDC14;BFA1;CDC15;SFI1;BIM1;STU2;CDC5;FIN1;KAR3;SPC97;SGO1;DSN1;SPC98;NSL1;BUB2	8.21031	5.67087
extrinsic component of mitochondrial inner membrane	GO:0031314	16/28	8.28712e-09	1.48478e-07	PET54;PET309;CYC2;COQ6;COQ3;COQ4;HER2;UPS1;COQ8;RMD9;CBP1;UPS2;CBS2;ICP55;TAM41;COQ5	6.82834	4.86074
peroxisomal membrane	GO:0005778	18/35	9.04982e-09	1.4967e-07	PEX17;INP2;ANT1;PEX2;PEX6;PEX15;PEX5;INP1;PEX25;PEX12;PEX11;PEX1;PEX13;PEX14;PEX10;PEX3;MSP1;PEX21	6.82486	4.37467
integral component of mitochondrial inner membrane	GO:0031305	17/32	1.2473e-08	1.9155e-07	PET122;PSD1;COX18;FSF1;PIC2;CIR2;COQ2;RCF2;TPC1;MPC3;PET100;RCF1;YME2;PNT1;MPC1;MIA40;AIM24	6.71772	4.51897
peroxisomal importomer complex	GO:1990429	9/10	3.5929e-08	5.14982e-07	PEX17;PEX2;PEX5;PEX12;PEX11;PEX13;PEX14;PEX10;DYN2	6.28821	7.65567
spindle	GO:0005819	16/33	1.80484e-07	2.42526e-06	CIK1;IPL1;STU2;BIM1;SLK19;DAD2;DAD4;CBF2;CIN8;BIK1;BIR1;SLI15;DAD3;KIP1;SHE1;DAD1	5.61524	4.12427
ribosome	GO:0005840	55/241	4.149e-07	5.24726e-06	RTC6;YML6;MRPL28;YMR31;MRPL50;MRP20;MRPL17;MRPL23;RSM7;MRPL25;RSM23;MRP10;MRPL10;RSM24;MRPS35;MRPL9;RSM25;MRPL39;MRPS5;MRPL11;RSM22;MRPL36;MRPL49;PET123;MRPL15;MRPS17;IMG2;MRP51;MRPL19;MRPL44;FYV4;MRP4;MRPL32;MRPL37;MRPL51;MRPL27;SWS2;EHD3;MRPL22;RSM26;NAM9;MRPL1;MRPL35;MRPL8;MRP1;MRP7;MRPL3;MHR1;MRPS16;MRP49;MRPL31;IMG1;RSM27;MRPS28;MRPL4	5.28007	1.94127
microtubule	GO:0005874	20/55	1.66681e-06	1.99092e-05	BIR1;DAD3;SPC97;DYN2;BIM1;KIP3;DAD1;IPL1;STU2;KIP2;DAD2;KAR3;KAR9;KIP1;CIK1;SLK19;DAD4;CIN8;BIK1;SPC98	4.70095	3.0932
spindle microtubule	GO:0005876	10/16	1.91194e-06	2.16351e-05	NUF2;IPL1;STU2;SPC72;CIN8;BIK1;SLI15;FIN1;KIP1;DAD1	4.66484	5.31644
cytoskeleton	GO:0005856	39/157	2.54145e-06	2.73206e-05	MPS2;NUD1;DAD3;SPC97;DYN2;BFA1;SFI1;BIM1;KIP3;SGO1;SPC29;DAD1;IPL1;STU2;KIP2;DAD2;SPC42;KRE28;CBF2;SPC105;SLI15;FIN1;KAR3;BBP1;KAR9;CDC15;KIP1;SHE1;BUB2;MTW1;CIK1;SLK19;DAD4;SPC72;CIN8;BIK1;CNM67;SPC110;SPC98	4.56351	2.11303
chromosome	GO:0005694	35/139	6.11804e-06	6.26371e-05	MIF2;SPC25;NNF1;DAD3;MCM16;NDC80;IML3;SPC24;SGO1;NSL1;MCM22;DAD1;CTF3;NUF2;IPL1;AME1;STU2;SUA5;DAD2;OKP1;CEP3;CBF2;KRE28;SPC105;SLI15;LRS4;DSN1;MTW1;NKP2;CTF19;SLK19;CHL4;DAD4;MCM21;CSE4	4.20317	2.14187
condensed chromosome, centromeric region	GO:0000779	8/12	1.11083e-05	0.000108558	MIF2;BUB1;NUF2;NDC80;CBF2;CSE4;SGO1;SCM3	3.96434	5.67087
mitochondrial membrane	GO:0031966	23/78	1.66861e-05	0.00014948	AIM34;RCF2;MMT1;NDE1;ATP20;DNM1;CBP3;NCA2;MRX9;AIM36;YTA12;BNA4;MRX4;PHB2;MPC3;RCF1;PET100;FSF1;SDH2;ECM19;FMP10;ATG33;JID1	3.82542	2.50827
spindle midzone	GO:0051233	6/7	1.61785e-05	0.00014948	IPL1;SLK19;BIM1;CBF2;BIR1;SLI15	3.82542	7.29112
mitochondrial outer membrane	GO:0005741	26/99	4.5353e-05	0.000390036	OM45;MDM34;CAF4;TCD2;MDV1;MSP1;UBP16;POR2;TOM71;DNM1;NCA2;SEN2;MCY1;PTH2;FZO1;BNA4;OM14;SAM37;MMM1;MCR1;SAM35;MDM12;XDJ1;TCD1;SEN15;SEN54	3.4089	2.23398
integral component of peroxisomal membrane	GO:0005779	8/15	0.000104472	0.000863902	INP2;ANT1;PEX15;PEX12;PEX11;PEX10;PEX3;PEX25	3.06354	4.53669
central plaque of spindle pole body	GO:0005823	5/6	0.000119406	0.000950829	SPC42;SPC110;BBP1;SPC29;NBP1	3.0219	7.08859

## Sheet: cluster_3
GO CC term name	Term	Overlap	P-value	Adjusted P-value	Proteins	-log10 Adjusted P-value	Fold enrichment
Golgi apparatus	GO:0005794	103/258	1.53325e-78	2.48386e-76	AGE2;MNN5;VPS52;APL6;STV1;SGM1;PFA3;TCA17;VPS15;LAA1;RIC1;DRS2;ANP1;SNX3;PEP1;ARF1;SFT2;TVP15;CPD1;BET3;VPS38;VAN1;KEX1;APS3;TRS130;CCC2;MNN11;SEC7;YIP3;RET2;RGP1;RER1;GYP1;YCR043C;APM3;SEC28;ARF2;TVP38;CDC50;KEX2;GVP36;BUG1;BCH1;ARL1;COG5;GLO3;TMN3;KRE2;YKL063C;MNN2;AKR1;BCH2;KEI1;RUD3;DOP1;GRH1;VPS51;VPS13;AUR1;EMP24;TRS65;SEC22;ARL3;VPS8;SYS1;ANY1;VPS53;GGA2;ATG27;HOC1;COP1;VPS5;USO1;YHL017W;S…	75.6049	8.37545
Golgi membrane	GO:0000139	54/146	2.61914e-36	2.1215e-34	RET2;AKR1;USO1;SEC26;RGP1;STV1;RER1;COG3;MNN10;RBD2;RIC1;KEI1;RET3;ANP1;RUD3;DOP1;SNX3;SEC28;TVP38;GRH1;FRQ1;SFT2;VPS45;COG6;TVP15;GVP36;YOL107W;EMP24;SLY1;COG5;COG8;GLO3;SEC22;SWH1;SEC27;OCH1;TMN3;MON2;VAN1;TVP18;COG1;COG2;KRE2;SYS1;ANY1;YMD8;VRG4;MNN2;SEC21;ATG27;MNN11;YIP3;COP1;VPS5	33.6734	7.75946
endosome	GO:0005768	40/147	5.9713e-21	3.2245e-19	AKR1;BRO1;VPS52;VPS41;STV1;PEP5;VPS15;VPS54;SNX4;CCZ1;DOP1;SNX3;SEC28;PEP3;VPS51;VPS35;CDC50;MVP1;VPS13;VPS17;BLI1;MRL1;ATG21;RFU1;NHX1;YPT35;VTA1;PEP8;VPS38;HSE1;MON2;GYP6;VPS53;ANY1;PIB1;SEC21;SNX41;VPS30;ENT5;VPS5	18.4915	5.70865
trans-Golgi network	GO:0005802	19/40	1.74736e-15	7.07681e-14	CHS5;DRS2;DOP1;CDC50;KEX2;GGA1;TRS65;ARL1;NHX1;CLC1;MON2;GYP6;SYS1;ANY1;KEX1;GGA2;TRS130;ATG27;SEC7	13.1502	9.96516
endosome membrane	GO:0010008	22/67	1.0602e-13	3.43506e-12	BRO1;VPS52;STV1;VPS15;VPS54;SNX4;VPS51;MRL1;NHX1;VTA1;YPT35;VAC14;VPS38;HSE1;ANY1;VPS53;PIB1;SNX41;ENT5;VPS30;APL5;VPS5	11.4641	6.88872
membrane	GO:0016020	133/1791	1.2008e-12	3.24215e-11	MIC19;VPS68;ERG27;VPS52;APL6;PMC1;STV1;PFA3;VPS15;RIC1;MIR1;DRS2;GEA1;ANP1;FOL1;GEA2;SNX3;PEP1;VPS35;SFT2;APM1;TVP15;ECM30;YPT35;VPS38;VAN1;KEX1;SHE3;APS3;CCC2;MNN11;YIP3;RET2;ICY1;PEP5;RER1;BPT1;CCZ1;APM3;SEC28;TVP38;PEP3;CDC50;VPS45;APL2;YMR253C;MVP1;KEX2;GVP36;BUG1;BCH1;RFU1;COG5;VAC14;CLC1;YCK3;YCR023C;TMN3;HSE1;VPS1;POR1;KRE2;MNN2;VPS30;PDR16;AKR1;VAM6;BCH2;KEI1;DOP1;GRH1;VPS51;PIB2;STE18;AU…	10.4892	1.55792
cytoplasmic vesicle	GO:0031410	19/59	8.36711e-12	1.93639e-10	RET2;USO1;SEC26;APL6;MTC1;RET3;APM3;SEC28;APM1;SEC27;CHC1;CLC1;YMD8;APS3;VRG4;SEC21;ATG27;APL5;COP1	9.71301	6.75604
COPI vesicle coat	GO:0030126	8/8	2.31656e-11	4.69102e-10	RET2;RET3;SEC26;SEC28;SEC21;GLO3;SEC27;COP1	9.32873	20.9793
clathrin-coated vesicle	GO:0030136	12/22	4.17998e-11	7.52396e-10	AGE2;YHL017W;GYP6;CPD1;TVP18;BCH1;BUD7;BCH2;TCA17;APM1;SCY1;LAA1	9.12355	11.4432
fungal-type vacuole membrane	GO:0000329	34/213	1.4302e-10	2.31693e-09	VPS33;IML1;VPS68;VAM6;PMC1;MTC5;STV1;VPS41;ICY1;PEP5;PFA3;BPT1;VPS15;NCR1;SNX3;PEP3;VPS35;DPP1;ATG21;NHX1;IVY1;VAC14;PEP8;YCR023C;VAM7;YCK3;VPS38;TCO89;VPS1;KRE2;PIB1;ENV7;VPS30;FRE6	8.63509	3.3488
COPI-coated vesicle	GO:0030137	9/12	2.05792e-10	3.03076e-09	MTC1;TVP15;YOL107W;YMD8;SGM1;GLO3;RER1;RBD2;TMN3	8.51845	15.7345
late endosome	GO:0005770	13/30	2.58051e-10	3.48369e-09	VPS1;CCZ1;MRL1;PIB1;VPS35;STV1;VPS41;NHX1;SNX41;ATG27;SEC7;VPS15;VPS8	8.45796	9.09102
COPI-coated vesicle membrane	GO:0030663	8/12	9.71205e-09	1.21027e-07	RET2;RET3;SEC26;YMD8;SEC28;SEC21;SEC27;COP1	6.91712	13.9862
membrane coat	GO:0030117	8/13	2.4225e-08	2.80318e-07	SEC26;APL6;APS3;SEC21;APL2;SEC27;APL5;COP1	6.55235	12.9103
vacuolar membrane	GO:0005774	26/167	4.63989e-08	5.01108e-07	IML1;VPS68;VAM6;PMC1;MTC5;PEP5;ICY1;PFA3;BPT1;CCZ1;NCR1;PEP3;VPS45;PIB2;DPP1;IVY1;VAC14;TCO89;YCK3;HSE1;PIB1;ENV7;VPS30;ATG27;FRE6;PEP7	6.30007	3.26623
TRAPPII protein complex	GO:1990071	7/10	5.34055e-08	5.40731e-07	TRS65;TRS130;TRS23;TRS20;BET3;TCA17;TRS31	6.26702	14.6855
HOPS complex	GO:0030897	6/7	7.31674e-08	6.58507e-07	VPS33;VAM6;PEP3;VPS41;PEP5;VPS8	6.18144	17.9822
mannan polymerase complex	GO:0000136	6/7	7.31674e-08	6.58507e-07	VAN1;ANP1;MNN10;MNN11;OCH1;HOC1	6.18144	17.9822
vacuole	GO:0005773	28/196	9.11614e-08	7.77271e-07	VPS33;IML1;VPS68;VAM6;PMC1;MTC5;VPS41;ICY1;PEP5;PFA3;BPT1;CCZ1;NCR1;PEP3;VPS45;PIB2;DPP1;ATG21;IVY1;VAC14;VAM7;YCK3;TCO89;PIB1;ENV7;VPS30;FRE6;PEP7	6.10943	2.99704
Golgi transport complex	GO:0017119	6/8	2.81074e-07	2.2767e-06	COG1;COG2;COG8;COG5;COG3;COG6	5.64269	15.7345
cytoplasmic vesicle membrane	GO:0030659	7/14	1.29631e-06	9.94319e-06	USO1;APM3;APS3;VRG4;ATG27;CHC1;CLC1	5.00247	10.4896
retromer complex	GO:0030904	5/6	1.35031e-06	9.94319e-06	SNX3;VPS35;PEP8;VPS17;VPS5	5.00247	17.4827
AP-3 adaptor complex	GO:0030123	4/4	5.0107e-06	3.38222e-05	APL5;APL6;APS3;APM3	4.4708	20.9793
GARP complex	GO:0000938	4/4	5.0107e-06	3.38222e-05	VPS53;VPS51;VPS52;VPS54	4.4708	20.9793
integral component of Golgi membrane	GO:0030173	8/25	1.23879e-05	8.02735e-05	GVP36;TVP15;TVP18;SYS1;TVP38;RER1;KEI1;KEX2	4.09543	6.71337
exomer complex	GO:0034044	4/5	2.4117e-05	0.000150267	BCH1;BUD7;BCH2;CHS5	3.82314	16.7834
phagophore assembly site	GO:0000407	9/35	2.5304e-05	0.000151824	SNX4;TRS23;ATG21;TRS20;BET3;VPS30;ATG27;TRS31;VAM7	3.81866	5.39467
CORVET complex	GO:0033263	4/6	6.96504e-05	0.000363979	VPS33;PEP5;PEP3;VPS8	3.43892	13.9862
TRAPPI protein complex	GO:1990070	4/6	6.96504e-05	0.000363979	TRS31;BET3;TRS23;TRS20	3.43892	13.9862
Golgi cis cisterna	GO:0000137	4/6	6.96504e-05	0.000363979	GEA2;OCH1;GEA1;ANP1	3.43892	13.9862
TRAPP complex	GO:0030008	4/6	6.96504e-05	0.000363979	TRS31;BET3;TRS23;TRS20	3.43892	13.9862
extrinsic component of membrane	GO:0019898	9/41	9.78545e-05	0.000495389	COG2;SNX4;GEA1;GEA2;ATG21;VPS30;VPS45;VPS13;MON2	3.30505	4.60521
extrinsic component of vacuolar membrane	GO:0000306	3/3	0.000106701	0.000523807	TCO89;PEP3;VAC14	3.28083	20.9793
TRAPPIII protein complex	GO:1990072	4/7	0.00015646	0.000745486	TRS31;BET3;TRS23;TRS20	3.12756	11.9882
cytosol	GO:0005829	68/967	0.000182116	0.000842936	AGE2;RET2;VPS33;YHL017W;BRO1;RGP1;VPS52;APL6;CHS5;PEP5;TCA17;YCR043C;LAA1;RIC1;VPS54;SNX4;CCZ1;GEA1;DOP1;GEA2;SNX3;ARF2;GRH1;PEP1;ARF1;VPS35;PEP3;VPS51;FRQ1;CDC50;SFT2;VPS45;UBP15;APL2;MVP1;VPS17;GVP36;GGA1;ARL1;ATG21;COG5;SLY1;BET3;VPS5;COG8;PEP8;ARL3;SWH1;CHC1;SCY1;MON2;COG2;GYP6;VPS1;SYS1;ANY1;VPS53;FUM1;GGA2;TRS130;SNX41;VPS30;SWA2;ENT5;SEC7;TRS31;PEP7;PDR16	3.07421	1.47527

## Sheet: cluster_4
GO CC term name	Term	Overlap	P-value	Adjusted P-value	Proteins	-log10 Adjusted P-value	Fold enrichment
cytoplasm	GO:0005737	795/2480	2.32224e-09	8.68519e-07	IKI1;SLF1;YDL124W;MIX14;URA10;SLH1;GCN2;IMA3;CPR4;XBP1;ABZ2;GLO1;CYK3;MRI1;CLB3;MSS11;YMR090W;DXO1;RCN2;YCK2;GPP2;IRC3;TMA46;SOL1;GIC2;CIN5;ALT2;HAA1;SPS1;RGC1;SHE4;BNA5;MET30;GTT2;PHA2;YLR035C-A;EFM2;YPL247C;RPS11B;PDR3;PGM1;NMT1;YGR122W;SPE4;FMT1;CSM2;BUD27;ATG31;CNA1;FDC1;ATP10;YKE2;MUM2;SND1;UBP2;ESP1;ECT1;SKM1;ALF1;EFM3;YGR237C;DDI1;AIM2;YNR061C;LTP1;RAS1;ALY1;EGO4;ERD1;MHP1;IRC24;TTI2;IRC21…	6.06122	1.11509

## Sheet: cluster_5
GO CC term name	Term	Overlap	P-value	Adjusted P-value	Proteins	-log10 Adjusted P-value	Fold enrichment
endoplasmic reticulum	GO:0005783	268/652	3.71407e-97	7.94811e-95	SEC20;BFR1;SSH1;VTC1;SEC63;YGL140C;SEC72;MNS1;YET1;CUE4;YJR015W;GET2;SEC11;ERG9;PMR1;FLC2;CWH43;DSL1;SFH5;IZH3;CYB5;ADP1;UBX7;GPI11;HRD1;ECM3;CSG2;PHO86;NSG2;ERP4;EMP65;PER1;ROY1;OLE1;PER33;OST3;YSP2;SBH2;FLC3;YDR476C;BSD2;NTE1;BAP3;BST1;SEC61;SLY41;YER053C-A;GET1;IFA38;ZRT2;TDA5;NUS1;GAS5;LNP1;ATG40;RDL1;CBR1;YET3;VTC4;HOR7;SFB2;GPI8;UBC6;FAA1;PMT4;SNL1;GPT2;GIP3;ALG13;STE24;NNF2;SEC39;GAP1;RMD8…	94.0997	3.26336
endoplasmic reticulum membrane	GO:0005789	186/371	6.22454e-80	6.66025e-78	SEC20;SSH1;SEC63;MNS1;YET1;YJR015W;GET2;SEC11;ERG9;FLC2;CWH43;DSL1;SFH5;IZH3;CYB5;ADP1;GPI11;HRD1;ECM3;CSG2;NSG2;ERP4;CDC25;PER1;EMP65;PER33;OLE1;OST3;YSP2;SBH2;FLC3;NTE1;BST1;SEC61;YER053C-A;GET1;IFA38;LNP1;ATG40;NUS1;CBR1;YET3;SFB2;GPI8;UBC6;PMT4;SNL1;STE24;NNF2;SEC39;GAP1;GPI13;ELO2;SED4;ARE2;DPM1;SLP1;SPC1;SPO7;ROT1;CAX4;TSC13;ALG3;RER2;MSC2;APQ12;ERG25;ALG1;ERV41;YNR021W;SEC12;ARE1;ERV14;ALG…	77.1765	3.98031
integral component of membrane	GO:0016021	273/1228	8.42554e-32	6.01022e-30	SEC20;SSH1;TPO2;VTC1;SEC63;YGL140C;AVT7;MNS1;YET1;YJR015W;GET2;YEH2;SEC11;YVC1;ERG9;PMR1;FLC2;CWH43;TPN1;IZH3;CYB5;ADP1;GPI11;HRD1;CCH1;ECM3;CSG2;YMR209C;PHO86;NSG2;ERP4;CDC25;PER1;EMP65;YDR210W;PER33;OLE1;PHO91;TNA1;OST3;YSP2;SBH2;FLC3;BSD2;NTE1;BAP3;BST1;SEC61;SLY41;YER053C-A;GET1;IFA38;ZRT2;TDA5;NUS1;LNP1;ATG40;CBR1;ITR2;YET3;VTC4;YDL012C;ATO3;GPI8;UBC6;PMT4;THI7;SNL1;GPT2;STE24;NNF2;GAP1;RMD8…	29.2211	1.76499
cellular bud neck	GO:0005935	85/187	2.40211e-30	1.28513e-28	MSB1;YAP1801;EXO84;MOB2;CWH43;APL1;GIN4;YAP1802;APL3;LDB17;MLC2;PAL1;NCW2;SEC5;KAP104;SEC3;SEC8;GYP5;RTS1;SVL3;YPK1;MYO1;KIN2;KEL1;KIN4;MMR1;DNF2;BOI1;BUD2;PKC1;HSL1;KEL2;SLG1;AIM44;BUD4;CAF120;PAM1;RAX2;ARF3;MOB1;BNR1;APS2;CDC24;SKG3;PIN2;BUD3;EPO1;SEC2;NBA1;OSH2;YEL1;LRG1;SCS2;SEC10;MSO1;MSB3;SEC6;RTK1;AKL1;NIS1;AFI1;CHS3;SEC15;CHS7;AXL1;BNI1;EXO70;BUD6;BNI4;SKG6;AXL2;GYL1;HOF1;CBK1;FLC1;KRE6;S…	27.8911	3.60873
membrane	GO:0016020	343/1791	3.41904e-29	1.46335e-27	ENT2;VTC1;GET2;YAP1801;FLC2;TPN1;ECM3;YMR209C;NSG2;PER1;PHO91;KRE1;BAP3;ZRT2;TDA5;NUS1;YPK1;GPI8;FAA1;ELO2;CWP2;YGL108C;ERG4;PEX29;YHL008C;ROT1;ALR1;FEN2;ALG3;PTR2;SPR2;WSC2;ALG12;MNR2;LAM1;MCD4;MSC3;YBL029C-A;TIP1;OSH2;FPR2;SCS2;FMP52;ERG3;TAT1;BIT61;ENA1;YPR114W;DFG5;ERV29;GWT1;PGA2;SEC66;TPO4;ICE2;MMP1;ELO1;ERD2;SEC15;SCT1;YPS7;AGP2;ERG29;STT3;OST1;SLC1;ERG26;PUN1;YNL146W;ERG28;PMT1;RCR2;STE14…	26.8347	1.52046
cellular bud tip	GO:0005934	48/100	1.5315e-18	5.46234e-17	BNI1;MMR1;EXO70;BUD6;LRG1;BEM1;SCS2;SKG6;MSB1;EXO84;GYL1;MOB2;CWH43;PEA2;YOP1;CBK1;KEL2;PAL1;AIM44;MSO1;SEC5;MSB3;ZDS1;KAP104;SEC3;SEC8;SYP1;SEC6;GYP5;RAX2;ARF3;SVL3;CDC24;SMY1;SKG3;BIL1;SKG1;BEM2;PXL1;BEM3;SEC15;CHS7;SRL1;SEC2;KIN2;NUM1;KEL1;YEL1	16.2626	3.81082
integral component of endoplasmic reticulum membrane	GO:0030176	38/67	4.26416e-18	1.30361e-16	PHS1;BIG1;SRP102;SED4;ELO2;SSM4;SPT23;SCS2;ERG4;SLP1;SPC1;SCS3;CAX4;UBX2;KRE6;CSG2;ALG14;SEC62;ERV41;EMP65;OLE1;SEC12;GSF2;GPI19;IRE1;SAC1;SHR3;RCR1;SVP26;ICE2;ELO1;ERD2;SCT1;PKR1;DGK1;GPT2;ELO3;STE24	15.8849	4.50284
plasma membrane	GO:0005886	126/519	2.04881e-15	4.92154e-14	ENT2;TPO2;AVT7;YEH2;MSB1;YAP1801;PMR1;CWH43;APL1;TPN1;SFH5;YAP1802;APL3;PAL1;CCH1;NCW2;CDC25;SEC3;YDR210W;SEC8;GYP5;MDG1;KRE1;ZRT2;CBR1;ITR2;YPK1;HOR7;YDL012C;ATO3;YPS1;KIN2;FAA1;THI7;GAP1;DNF2;BOI1;YGL108C;PHO90;PKC1;ALR1;FEN2;SLG1;AIM44;ERG25;PTR2;DCK1;RAX2;WSC2;PNS1;AQR1;FET4;YJU3;APS2;MNR2;SKG3;LAM1;MSC3;YBL029C-A;RSN1;LCB4;PIN2;OSH2;YEL1;PDR12;OPY2;YGR266W;SCS2;YPP1;PGA3;TAT1;SLN1;LDB19;BIT6…	13.3079	1.92744
cellular bud	GO:0005933	34/63	2.06981e-15	4.92154e-14	CLA4;MMR1;EXO70;LRG1;BOI1;YAP1801;GYL1;EXO84;PUN1;MOB2;PEA2;YOP1;YAP1802;CBK1;LDB17;RGD1;EGT2;LTE1;SHO1;MSB3;PAM1;YMR295C;WSC2;GYP5;SVL3;BOI2;SKG3;BIL1;SKG1;KIC1;PXL1;YDL012C;DCW1;PEX30	13.3079	4.28466
mating projection tip	GO:0043332	43/110	8.57227e-13	1.83447e-11	ENT2;BNI1;EXO70;BUD6;TDA2;BOI1;EXO84;MOB2;PEA2;CBK1;KEL2;SEC18;PAL1;RGD1;SLG1;SEC10;SHO1;ARK1;SEC5;SEC3;WSC3;SEC8;SYP1;SEC6;YMR295C;WSC2;BNR1;CDC24;INP52;SMY1;BIL1;SHR3;SRO7;KIC1;BEM2;PXL1;CHS3;BEM3;SEC15;SEC2;BEM1;KEL1;AXL1	10.7365	3.10351
incipient cellular bud site	GO:0000131	30/65	1.92355e-11	3.43033e-10	BNI1;MMR1;EXO70;BNI4;BUD6;LRG1;SKG6;AXL2;GYL1;EXO84;CBK1;CRH1;MLC2;SEC5;MSB3;ZDS1;SEC3;SEC8;GYP5;CDC24;SMY1;SKG1;KIC1;BEM2;PXL1;CHS3;BEM3;SEC15;MYO1;BEM1	9.46466	3.66425
cell periphery	GO:0071944	74/274	1.78478e-11	3.43033e-10	TPO2;YPR071W;PDR12;DNF2;YDR034W-B;YEH2;CCW14;VMA11;SKG6;PEX30;GPC1;DPM1;SLP1;HOL1;PUN1;SFH5;PHO90;YOP1;ALR1;CRH1;FLR1;FEN2;FAT1;TAT1;SLN1;WHI2;BIT61;LSP1;SEC5;PTR2;MSB3;SHO1;EMP65;ENA1;TNA1;YSP2;BOR1;PNS1;ITR1;AQR1;RTK1;ERV14;FET4;YJU3;AKL1;SVL3;YLR326W;SAY1;PRY3;SEC66;PST1;TPO4;DNF1;MMP1;ITR2;VTC4;RSN1;CHS3;SEG2;LCB4;HOR7;YDL012C;SRL1;YPL199C;ATO3;TIP1;PEX31;FAR3;ENA5;OPI3;THI7;OSH2;PDR17;CHO2	9.46466	2.14417
exocyst	GO:0000145	8/9	4.83335e-07	7.95645e-06	SEC8;EXO70;SEC6;SEC10;SEC15;SEC5;EXO84;SEC3	5.09928	7.05708
prospore membrane	GO:0005628	25/74	1.58916e-06	2.42914e-05	BNI1;EXO70;BUD6;YGR266W;BUD2;YAP1801;EXO84;CSR1;YAP1802;CBK1;RGD1;SPO14;MSO1;SEC5;SEC3;SEC8;SYP1;SEC6;AKL1;APS2;BEM2;CHS3;SEC15;CHS7;KEL1	4.61455	2.68217
cell cortex	GO:0005938	18/44	2.07442e-06	2.95951e-05	CBK1;KIN4;BEM2;YPL150W;BEM1;PAL1;PKH2;SAC7;YDR034W-B;BEM3;LSP1;SVL3;NIS1;HOF1;NUM1;KEL1;YLR407W;AFI1	4.52878	3.24786
lipid droplet	GO:0005811	20/56	6.84524e-06	9.15551e-05	SLC1;DGA1;CSR1;FAT1;TSC10;UBX2;RER2;HFD1;EHT1;FAA3;CAB5;YJU3;SAY1;ATF1;NUS1;YIM1;LOA1;LPL1;FAA1;GPT2	4.03832	2.83543
COPII-coated ER to Golgi transport vesicle	GO:0030134	12/27	4.06656e-05	0.000511908	GAP1;SVP26;UIP5;ERV29;ERV14;ERP2;ERP3;ERV25;GOT1;ERP4;ERV41;ERP1	3.29081	3.52854
cortical endoplasmic reticulum	GO:0032541	11/24	6.06523e-05	0.000721088	LAM1;DPL1;YSP2;ICE2;SAC1;LCB4;OSH6;OSH3;OSH2;ATG40;SFH5	3.14201	3.63881
site of polarized growth	GO:0030427	9/17	7.10122e-05	0.000799822	LRG1;PXL1;WSC2;BOI1;KRE6;BOI2;HOF1;BEM1;PKC1	3.09701	4.20311

## Sheet: cluster_6
GO CC term name	Term	Overlap	P-value	Adjusted P-value	Proteins	-log10 Adjusted P-value	Fold enrichment
actin cortical patch	GO:0030479	28/56	9.09071e-36	6.90894e-34	LSB3;CAP2;RVS167;MYO5;SLA1;ARC15;ARC40;RVS161;ARC35;EDE1;LAS17;PAN1;AIP1;BZZ1;SLA2;PRK1;AIM21;END3;GTS1;VRP1;BSP1;SAC6;ABP1;CAP1;MYO3;CRN1;BBC1;SRV2	33.1606	26.6382
mating projection tip	GO:0043332	25/110	1.08869e-21	4.13702e-20	CAP2;SEC31;RVS167;SFB3;MYO5;SLA1;RVS161;EDE1;LAS17;PAN1;AIP1;BZZ1;SLA2;PRK1;AIM21;MID2;END3;BSP1;VRP1;TWF1;ABP1;SAC6;CAP1;ENT1;SRV2	19.3833	12.1083
plasma membrane	GO:0005886	44/519	5.54507e-21	1.40475e-19	CAP2;QDR2;ATR1;GPA2;QDR3;MYO5;TCB3;SLA1;EDE1;PST2;PAN1;TPO1;NCE102;BZZ1;PSR1;SFK1;IST2;SLA2;SLM1;TPO3;YGR026W;YOR1;FUI1;PIL1;MEP1;EFR3;MID2;END3;TAT2;TCB2;BSP1;SUR7;SNQ2;EIS1;ABP1;SAC6;CAP1;MYO3;HIP1;TCB1;ENT1;FPS1;YBR016W;SEG1	18.8524	4.51668
cytoskeleton	GO:0005856	23/157	2.04316e-15	3.882e-14	CAP2;RVS167;MYO5;SLA1;ARC15;RVS161;ARC40;ARC35;PAN1;AIP1;BZZ1;SLA2;ARC18;PRK1;AIM21;END3;BSP1;VRP1;TWF1;ABP1;MYO3;BBC1;SRV2	13.4109	7.80481
cell periphery	GO:0071944	27/274	1.08081e-13	1.64283e-12	QDR2;SFB3;ATR1;QDR3;MYO5;TPO1;NCE102;SFK1;YGR026W;TPO3;IST2;YOR1;FUI1;PIL1;EFR3;SEY1;TCB2;END3;SUR7;SNQ2;EIS1;MYO3;HIP1;TCB1;FPS1;SEC13;SEG1	11.7844	5.24986
eisosome	GO:0032126	7/14	1.9175e-09	2.42884e-08	PIL1;YGR130C;NCE102;SEG1;SLM1;SUR7;EIS1	7.6146	26.6382
actin cytoskeleton	GO:0015629	6/10	7.09239e-09	7.70031e-08	AIM21;MYO5;ARC15;ARC40;ARC35;MYO3	7.11349	31.9658
membrane raft	GO:0045121	8/26	1.26213e-08	1.19903e-07	RFS1;PST2;YGR130C;NCE102;SLM1;SUR7;EIS1;RVS161	6.92117	16.3927
Arp2/3 protein complex	GO:0005885	4/7	3.84655e-06	3.2482e-05	ARC15;ARC40;ARC18;ARC35	4.48836	30.4436
COPII vesicle coat	GO:0030127	4/8	7.58368e-06	4.803e-05	SEC31;SEC24;SEC13;SFB3	4.31849	26.6382
actin cytoskeleton-regulatory complex	GO:1990964	3/3	6.35895e-06	4.803e-05	END3;PAN1;SLA1	4.31849	53.2763
endoplasmic reticulum exit site	GO:0070971	4/8	7.58368e-06	4.803e-05	SEC31;SEC24;SEC16;SFB3	4.31849	26.6382
actin filament	GO:0005884	4/9	1.34566e-05	7.30499e-05	SAC6;AIP1;ABP1;TWF1	4.13638	23.6784
cellular bud membrane	GO:0033101	4/9	1.34566e-05	7.30499e-05	IST2;TPO1;YBR016W;NCE102	4.13638	23.6784
cortical endoplasmic reticulum	GO:0032541	5/24	6.56375e-05	0.000332563	TCB1;SEY1;TCB2;IST2;TCB3	3.47813	11.0992
integral component of plasma membrane	GO:0005887	7/64	0.000163689	0.000777523	QDR2;TPO1;MEP1;MID2;MEP3;TPO3;QDR3	3.10929	5.8271
ER to Golgi transport vesicle membrane	GO:0012507	4/16	0.000175864	0.000786214	SEC31;SEC24;SEC13;SEC16	3.10446	13.3191

## Sheet: cluster_7
GO CC term name	Term	Overlap	P-value	Adjusted P-value	Proteins	-log10 Adjusted P-value	Fold enrichment
nucleolus	GO:0005730	88/347	3.20336e-29	6.82316e-27	NOP6;UTP4;RPC19;UTP10;SOF1;NOP9;URB2;RRP15;DBP6;UTP5;UTP18;UTP13;NOG2;NET1;RRP5;UTP15;DBP8;BUD21;FPR4;UTP22;BUD22;MAK21;RPB10;RPA43;YCR087C-A;PUF6;RPA14;PWP2;LHP1;CBF5;MRT4;UTP14;NUG1;ACS2;NOP13;DBP3;NHP2;RPA190;NAN1;NCL1;NIP7;NOC4;RRT14;NOG1;UTP30;FPR3;CGR1;SRP40;YBL028C;RSA3;NOP58;RPC40;BFR2;PXR1;SGD1;UTP21;UTP6;RPA12;NOP16;URB1;CIC1;YCR016W;RPA34;TOM1;UTP9;HCA4;NOC2;NOP15;UTP25;NOP10;EFG1;RPA4…	26.166	3.51656
small-subunit processome	GO:0032040	25/55	4.49389e-15	4.786e-13	NOC4;UTP25;BUD21;UTP4;UTP10;UTP22;NOP56;HMO1;SOF1;NOP58;BFR2;UTP21;PWP2;NAN1;UTP6;UTP14;UTP9;UTP5;RRP9;UTP18;UTP13;RRP5;UTP15;HCA4;UTP8	12.32	6.30293
90S preribosome	GO:0030686	28/80	2.90995e-13	2.06607e-11	NOC4;UTP8;NOP6;BUD21;UTP4;UTP30;UTP10;UTP22;BUD22;NOP56;SOF1;NOP58;BFR2;NOP9;UTP21;PWP2;CBF5;UTP6;RRP9;UTP18;RCL1;UTP13;RRP5;UTP15;DBP8;UTP9;PRP43;NAN1	10.6849	4.85325
preribosome, large subunit precursor	GO:0030687	21/61	4.48655e-10	2.38909e-08	NOG1;CGR1;YBL028C;RSA3;MAK21;NOP2;PUF6;MRT4;NOP16;NUG1;RRP15;DBP6;NOP7;CIC1;BRX1;NOG2;DBP3;BUD20;NOC2;NOP15;NIP7	7.62177	4.77369
rDNA heterochromatin	GO:0033553	9/11	2.26946e-09	9.00162e-08	HMO1;UTP8;SPT5;SPT4;UTP15;UTP10;UTP9;NAN1;UTP5	7.04568	11.3453
RNA polymerase I complex	GO:0005736	10/14	2.53567e-09	9.00162e-08	RPC40;RPA12;RPC19;RPB10;RPA43;RPA49;RPA34;RPA14;RPA190;RPB8	7.04568	9.9046
t-UTP complex	GO:0034455	7/7	9.48487e-09	2.88611e-07	UTP8;UTP4;UTP15;UTP10;UTP9;NAN1;UTP5	6.53969	13.8664
mitochondrial matrix	GO:0005759	28/131	9.57361e-08	2.54897e-06	NFU1;ALD5;MAS2;LPD1;KGD1;ARG5,6;CIR1;MDJ1;HSP78;ARG8;PDB1;PUT2;PUT1;PDA1;MAM33;MDH1;MSS116;ISD11;IDH2;ADH3;SOD2;ALD4;ISU1;ISU2;AIM45;ARG7;NDI1;MAE1	5.59363	2.96382
RNA polymerase II, core complex	GO:0005665	8/12	2.55818e-07	5.44893e-06	RPB2;RPB11;RPB4;RPB10;RPB7;RPB3;RPO21;RPB8	5.26369	9.24429
mitochondrial nucleoid	GO:0042645	11/24	2.4391e-07	5.44893e-06	ALD4;LPD1;RIM1;IDP1;PDB1;MNP1;ILV6;PDA1;ABF2;KGD1;YHM2	5.26369	6.35545
RSC-type complex	GO:0016586	9/17	6.79253e-07	1.31528e-05	RSC2;SFH1;RSC8;ARP7;STH1;RSC58;HTL1;RSC9;NPL6	4.88098	7.34106
nucleosome	GO:0000786	7/11	2.42696e-06	4.30785e-05	HTB2;HTB1;HTZ1;HTA2;HHO1;HHF2;HHF1	4.36574	8.8241
nucleoplasm	GO:0005654	14/49	5.07996e-06	8.32332e-05	LHP1;PAF1;MRT4;CDC73;NOG2;CTR9;PXR1;RPB3;LEO1;REB1;NOC2;SRP40;RTF1;NOP7	4.0797	3.96184
Pwp2p-containing subcomplex of 90S preribosome	GO:0034388	5/6	1.06653e-05	0.000162265	UTP18;UTP6;UTP13;UTP21;PWP2	3.78977	11.5554
Cdc73/Paf1 complex	GO:0016593	5/7	3.51245e-05	0.000498768	PAF1;CTR9;LEO1;CDC73;RTF1	3.3021	9.9046

[truncated: 2 more sheets: cluster_8, cluster_9]
