# Supplementary material for: PIFiA: self-supervised approach for protein functional annotation from single-cell imaging data
Source: Mol Syst Biol. 2024 Mar 12;20(5):521–48. doi: 10.1038/s44320-024-00029-6 (PMC11066028; doi:10.1038/s44320-024-00029-6)
Supplement: Supplementary file 3 — Dataset EV2 [file 44320_2024_29_MOESM3_ESM.xlsx]

## Sheet: Legend
Dataset EV2. Subcompartmental groups. Related to Fig 3
Sub-compartmental groups
Proteins localization determined by PIFiA feature profiles, fine-tuned on external localization labels (Huh et al., 2003) using LR.
Subcompartmental groups for all singly-localized proteins were determined by within-compartment hierarchical clustering of PIFiA feature profiles. We used 0.5 distance cutoff (determined by AMI curve) and filtered out clusters of size 3 and less.
Subcompartmental localizations were identified for cell periphery, cytoplasm, ER, mitochondria, nucleolus, nucleus and vacuolar membrane.
For cell periphery, cytoplasm, ER, mitochondria, nucleolus, nucleus and vacuolar membrane, proteins with low-confidence assignments are annotated with "-".
GO enrichments for each sub-compartmental group
Ontology : Process, Function or Component
CORRECTED_PVALUE : p-value for hypergeometric distribution with multiple hypothesis correction (i.e. Bonferroni correction)
NUM_LIST_ANNOTATIONS : number of times the GO term is used to annotate genes in the list
LIST_SIZE : number of genes in subcompartmental group
TOTAL_NUM_ANNOTATIONS : number of times the GO term is used to annotate genes in the background population, i.e. genes across all groups of the corresponding localization
POPULATION_SIZE : number of genes in the background population, i.e. genes across all groups of the corresponding localization
FOLD_ENRICHMENT : calculated as (NUM LIST ANNOTATIONS/LIST SIZE)/(TOTAL NUM ANNOTATIONS/POPULATION SIZE)
Summary of each group
Summary of sub-compartmental groups showing #proteins, description of GFP-tagged proteins within a group, median GFP intensity, standard devation, and summary of GO enrichments.
Colocalization experiment
By-eye analysis of colocalization of proteins from different or the same subcompartmental group.
Pairs of proteins with similar protein abundance were tagged with mNeonGreen and mScarlet, as well as with the fluorescent proteins reversed.
Cells were imaged and assessed for whether the two proteins had differences in localization.
Three examples of cells with proteins that appeared to have differences in localization are shown in Fig 3F.

## Sheet: Sub-compartmental groups
ORF	Protein	Localization	Subcompartmental group
YCR088W	ABP1	actin	-
YIR003W	AIM21	actin	-
YMR092C	AIP1	actin	-
YOL062C	APM4	actin	-
YIL062C	ARC15	actin	-
YLR370C	ARC18	actin	-
YNR035C	ARC35	actin	-
YBR234C	ARC40	actin	-
YNL020C	ARK1	actin	-
YJL020C	BBC1	actin	-
YPR171W	BSP1	actin	-
YHR114W	BZZ1	actin	-
YKL007W	CAP1	actin	-
YIL034C	CAP2	actin	-
YGL187C	COX4	actin	-
YLR429W	CRN1	actin	-
YBL047C	EDE1	actin	-
YNL084C	END3	actin	-
YDL161W	ENT1	actin	-
YLR206W	ENT2	actin	-
YJL085W	EXO70	actin	-
YGL181W	GTS1	actin	-
YNL106C	INP52	actin	-
YOR181W	LAS17	actin	-
YKL129C	MYO3	actin	-
YMR109W	MYO5	actin	-
YPR149W	NCE102	actin	-
YIR006C	PAN1	actin	-
YGR086C	PIL1	actin	-
YIL095W	PRK1	actin	-
YCR009C	RVS161	actin	-
YDR388W	RVS167	actin	-
YDR129C	SAC6	actin	-
YLR166C	SEC10	actin	-
YER008C	SEC3	actin	-
YBL007C	SLA1	actin	-
YNL138W	SRV2	actin	-
YER071C	TDA2	actin	-
YGR080W	TWF1	actin	-
YLR337C	VRP1	actin	-
YHR161C	YAP1801	actin	-
YPR122W	AXL1	bud neck	-
YCL014W	BUD3	bud neck	-
YJR092W	BUD4	bud neck	-
YMR124W	EPO1	bud neck	-
YKL101W	HSL1	bud neck	-
YNL078W	NIS1	bud neck	-
YER149C	PEA2	bud neck	-
YGL233W	SEC15	bud neck	-
YML116W	ATR1	cell periphery	CP-1
YHR146W	CRP1	cell periphery	CP-1
YER145C	FTR1	cell periphery	CP-1
YBL042C	FUI1	cell periphery	CP-1
YER020W	GPA2	cell periphery	CP-1
YGR191W	HIP1	cell periphery	CP-1
YGL077C	HNM1	cell periphery	CP-1
YDR343C	HXT6	cell periphery	CP-1
YLR413W	INA1	cell periphery	CP-1
YGR121C	MEP1	cell periphery	CP-1
YPR138C	MEP3	cell periphery	CP-1
YLR332W	MID2	cell periphery	CP-1
YOR153W	PDR5	cell periphery	CP-1
YLL010C	PSR1	cell periphery	CP-1
YIL121W	QDR2	cell periphery	CP-1
YBR043C	QDR3	cell periphery	CP-1
YKL051W	SFK1	cell periphery	CP-1
YDR011W	SNQ2	cell periphery	CP-1
YLL028W	TPO1	cell periphery	CP-1
YBR016W	YBR016W	cell periphery	CP-1
YGR281W	YOR1	cell periphery	CP-1
YMR212C	EFR3	cell periphery	CP-2
YMR031C	EIS1	cell periphery	CP-2
YLL043W	FPS1	cell periphery	CP-2
YBR086C	IST2	cell periphery	CP-2
YML016C	PPZ1	cell periphery	CP-2
YDR032C	PST2	cell periphery	CP-2
YBR052C	RFS1	cell periphery	CP-2
YMR086W	SEG1	cell periphery	CP-2
YOR086C	TCB1	cell periphery	CP-2
YNL087W	TCB2	cell periphery	CP-2
YML072C	TCB3	cell periphery	CP-2
YGR026W	YGR026W	cell periphery	CP-2
YOL130W	ALR1	cell periphery	CP-3
YNL065W	AQR1	cell periphery	CP-3
YNL275W	BOR1	cell periphery	CP-3
YDR093W	DNF2	cell periphery	CP-3
YDR040C	ENA1	cell periphery	CP-3
YDR039C	ENA2	cell periphery	CP-3
YDR038C	ENA5	cell periphery	CP-3
YPL221W	FLC1	cell periphery	CP-3
YNR055C	HOL1	cell periphery	CP-3
YPL004C	LSP1	cell periphery	CP-3
YHR147C	MRPL6	cell periphery	CP-3
YLR219W	MSC3	cell periphery	CP-3
YLR138W	NHA1	cell periphery	CP-3
YPL058C	PDR12	cell periphery	CP-3
YLR414C	PUN1	cell periphery	CP-3
YLR084C	RAX2	cell periphery	CP-3
YMR266W	RSN1	cell periphery	CP-3
YKL105C	SEG2	cell periphery	CP-3
YKR100C	SKG1	cell periphery	CP-3
YIL147C	SLN1	cell periphery	CP-3
YPL032C	SVL3	cell periphery	CP-3
YOR273C	TPO4	cell periphery	CP-3
YNL283C	WSC2	cell periphery	CP-3
YBL029C-A	YBL029C-A	cell periphery	CP-3
YDL012C	YDL012C	cell periphery	CP-3
YDR034W-B	YDR034W-B	cell periphery	CP-3
YDR210W	YDR210W	cell periphery	CP-3
YGL108C	YGL108C	cell periphery	CP-3
YGR266W	YGR266W	cell periphery	CP-3
YMR295C	YMR295C	cell periphery	CP-3
YAR015W	ADE1	cytoplasm	cyto-1
YMR120C	ADE17	cytoplasm	cyto-1
YDR226W	ADK1	cytoplasm	cyto-1
YLR109W	AHP1	cytoplasm	cyto-1
YOR335C	ALA1	cytoplasm	cyto-1
YPL061W	ALD6	cytoplasm	cyto-1
YOL058W	ARG1	cytoplasm	cyto-1
YBR249C	ARO4	cytoplasm	cyto-1
YPR145W	ASN1	cytoplasm	cyto-1
YJR148W	BAT2	cytoplasm	cyto-1
YPL111W	CAR1	cytoplasm	cyto-1
YAL038W	CDC19	cytoplasm	cyto-1
YPL160W	CDC60	cytoplasm	cyto-1
YJR109C	CPA2	cytoplasm	cyto-1
YDR155C	CPR1	cytoplasm	cyto-1
YOR375C	GDH1	cytoplasm	cyto-1
YDL215C	GDH2	cytoplasm	cyto-1
YPR035W	GLN1	cytoplasm	cyto-1
YEL046C	GLY1	cytoplasm	cyto-1
YHR183W	GND1	cytoplasm	cyto-1
YKL152C	GPM1	cytoplasm	cyto-1
YIL053W	GPP1	cytoplasm	cyto-1
YCL030C	HIS4	cytoplasm	cyto-1
YMR186W	HSC82	cytoplasm	cyto-1
YGL253W	HXK2	cytoplasm	cyto-1
YBL076C	ILS1	cytoplasm	cyto-1
YGL009C	LEU1	cytoplasm	cyto-1
YIR034C	LYS1	cytoplasm	cyto-1
YBR115C	LYS2	cytoplasm	cyto-1
YNR050C	LYS9	cytoplasm	cyto-1
YER091C	MET6	cytoplasm	cyto-1
YER126C	NSA2	cytoplasm	cyto-1
YGR240C	PFK1	cytoplasm	cyto-1
YMR205C	PFK2	cytoplasm	cyto-1
YBR196C	PGI1	cytoplasm	cyto-1
YCR012W	PGK1	cytoplasm	cyto-1
YLR075W	RPL10	cytoplasm	cyto-1
YDR418W	RPL12B	cytoplasm	cyto-1
YGL135W	RPL1B	cytoplasm	cyto-1
YLR061W	RPL22A	cytoplasm	cyto-1
YGL031C	RPL24A	cytoplasm	cyto-1
YGR148C	RPL24B	cytoplasm	cyto-1
YLR344W	RPL26A	cytoplasm	cyto-1
YGR034W	RPL26B	cytoplasm	cyto-1
YFR032C-A	RPL29	cytoplasm	cyto-1
YOR063W	RPL3	cytoplasm	cyto-1
YDL184C	RPL41A	cytoplasm	cyto-1
YDL133C-A	RPL41B	cytoplasm	cyto-1
YPR043W	RPL43A	cytoplasm	cyto-1
YPL131W	RPL5	cytoplasm	cyto-1
YHL033C	RPL8A	cytoplasm	cyto-1
YLL045C	RPL8B	cytoplasm	cyto-1
YNL067W	RPL9B	cytoplasm	cyto-1
YDL081C	RPP1A	cytoplasm	cyto-1
YDL130W	RPP1B	cytoplasm	cyto-1
YDR382W	RPP2B	cytoplasm	cyto-1
YLR048W	RPS0B	cytoplasm	cyto-1
YDR447C	RPS17B	cytoplasm	cyto-1
YKR057W	RPS21A	cytoplasm	cyto-1
YGR027C	RPS25A	cytoplasm	cyto-1
YGL189C	RPS26A	cytoplasm	cyto-1
YER131W	RPS26B	cytoplasm	cyto-1
YJR145C	RPS4A	cytoplasm	cyto-1
YHR203C	RPS4B	cytoplasm	cyto-1
YBL072C	RPS8A	cytoplasm	cyto-1
YER102W	RPS8B	cytoplasm	cyto-1
YPL081W	RPS9A	cytoplasm	cyto-1
YBR189W	RPS9B	cytoplasm	cyto-1
YER043C	SAH1	cytoplasm	cyto-1
YLR180W	SAM1	cytoplasm	cyto-1
YLR058C	SHM2	cytoplasm	cyto-1
YNL007C	SIS1	cytoplasm	cyto-1
YJR104C	SOD1	cytoplasm	cyto-1
YAL005C	SSA1	cytoplasm	cyto-1
YNL209W	SSB2	cytoplasm	cyto-1
YPL106C	SSE1	cytoplasm	cyto-1
YLR150W	STM1	cytoplasm	cyto-1
YJR009C	TDH2	cytoplasm	cyto-1
YPR080W	TEF1	cytoplasm	cyto-1
YBR118W	TEF2	cytoplasm	cyto-1
YKL081W	TEF4	cytoplasm	cyto-1
YCR053W	THR4	cytoplasm	cyto-1
YJL138C	TIF2	cytoplasm	cyto-1
YKL056C	TMA19	cytoplasm	cyto-1
YDR050C	TPI1	cytoplasm	cyto-1
YML028W	TSA1	cytoplasm	cyto-1
YNL064C	YDJ1	cytoplasm	cyto-1
YLR249W	YEF3	cytoplasm	cyto-1
YKL071W	YKL071W	cytoplasm	cyto-1
YNR016C	ACC1	cytoplasm	cyto-2
YNL220W	ADE12	cytoplasm	cyto-2
YOR128C	ADE2	cytoplasm	cyto-2
YGR204W	ADE3	cytoplasm	cyto-2
YGL234W	ADE5,7	cytoplasm	cyto-2
YGR061C	ADE6	cytoplasm	cyto-2
YBR145W	ADH5	cytoplasm	cyto-2
YJR105W	ADO1	cytoplasm	cyto-2
YER036C	ARB1	cytoplasm	cyto-2
YGL105W	ARC1	cytoplasm	cyto-2
YJL088W	ARG3	cytoplasm	cyto-2
YDR127W	ARO1	cytoplasm	cyto-2
YGL202W	ARO8	cytoplasm	cyto-2
YGR124W	ASN2	cytoplasm	cyto-2
YAL060W	BDH1	cytoplasm	cyto-2
YER177W	BMH1	cytoplasm	cyto-2
YDR099W	BMH2	cytoplasm	cyto-2
YOR276W	CAF20	cytoplasm	cyto-2
YPL048W	CAM1	cytoplasm	cyto-2
YOL139C	CDC33	cytoplasm	cyto-2
YMR012W	CLU1	cytoplasm	cyto-2
YOR303W	CPA1	cytoplasm	cyto-2
YAL012W	CYS3	cytoplasm	cyto-2
YGR155W	CYS4	cytoplasm	cyto-2
YKL054C	DEF1	cytoplasm	cyto-2
YLL018C	DPS1	cytoplasm	cyto-2
YBR208C	DUR1,2	cytoplasm	cyto-2
YOR133W	EFT1	cytoplasm	cyto-2
YPL037C	EGD1	cytoplasm	cyto-2
YHR193C	EGD2	cytoplasm	cyto-2
YGR254W	ENO1	cytoplasm	cyto-2
YKL182W	FAS1	cytoplasm	cyto-2
YPL231W	FAS2	cytoplasm	cyto-2
YNL135C	FPR1	cytoplasm	cyto-2
YLR060W	FRS1	cytoplasm	cyto-2
YAL035W	FUN12	cytoplasm	cyto-2
YGL195W	GCN1	cytoplasm	cyto-2
YFR009W	GCN20	cytoplasm	cyto-2
YNL255C	GIS2	cytoplasm	cyto-2
YOR168W	GLN4	cytoplasm	cyto-2
YDL171C	GLT1	cytoplasm	cyto-2
YOL059W	GPD2	cytoplasm	cyto-2
YBR121C	GRS1	cytoplasm	cyto-2
YGL245W	GUS1	cytoplasm	cyto-2
YIL041W	GVP36	cytoplasm	cyto-2
YLR192C	HCR1	cytoplasm	cyto-2
YIL116W	HIS5	cytoplasm	cyto-2
YBR248C	HIS7	cytoplasm	cyto-2
YDR158W	HOM2	cytoplasm	cyto-2
YER052C	HOM3	cytoplasm	cyto-2
YPL240C	HSP82	cytoplasm	cyto-2
YPR033C	HTS1	cytoplasm	cyto-2
YLR432W	IMD3	cytoplasm	cyto-2
YBR011C	IPP1	cytoplasm	cyto-2
YOR298C-A	MBF1	cytoplasm	cyto-2
YGR264C	MES1	cytoplasm	cyto-2
YKR080W	MTD1	cytoplasm	cyto-2
YPL226W	NEW1	cytoplasm	cyto-2
YMR309C	NIP1	cytoplasm	cyto-2
YBR025C	OLA1	cytoplasm	cyto-2
YHR179W	OYE2	cytoplasm	cyto-2
YER165W	PAB1	cytoplasm	cyto-2
YNL055C	POR1	cytoplasm	cyto-2
YOR361C	PRT1	cytoplasm	cyto-2
YNL016W	PUB1	cytoplasm	cyto-2
YGL062W	PYC1	cytoplasm	cyto-2
YBR218C	PYC2	cytoplasm	cyto-2
YMR235C	RNA1	cytoplasm	cyto-2
YBR079C	RPG1	cytoplasm	cyto-2
YGR085C	RPL11B	cytoplasm	cyto-2
YEL054C	RPL12A	cytoplasm	cyto-2
YMR142C	RPL13B	cytoplasm	cyto-2
YKL006W	RPL14A	cytoplasm	cyto-2
YHL001W	RPL14B	cytoplasm	cyto-2
YIL133C	RPL16A	cytoplasm	cyto-2
YJL177W	RPL17B	cytoplasm	cyto-2
YNL301C	RPL18B	cytoplasm	cyto-2
YBR084C-A	RPL19A	cytoplasm	cyto-2
YBL027W	RPL19B	cytoplasm	cyto-2
YPL220W	RPL1A	cytoplasm	cyto-2
YMR242C	RPL20A	cytoplasm	cyto-2
YOR312C	RPL20B	cytoplasm	cyto-2
YPL079W	RPL21B	cytoplasm	cyto-2
YFL034C-A	RPL22B	cytoplasm	cyto-2
YDR471W	RPL27B	cytoplasm	cyto-2
YFR031C-A	RPL2A	cytoplasm	cyto-2
YLR406C	RPL31B	cytoplasm	cyto-2
YOR234C	RPL33B	cytoplasm	cyto-2
YER056C-A	RPL34A	cytoplasm	cyto-2
YIL052C	RPL34B	cytoplasm	cyto-2
YDL136W	RPL35B	cytoplasm	cyto-2
YMR194W	RPL36A	cytoplasm	cyto-2
YPL249C-A	RPL36B	cytoplasm	cyto-2
YLR185W	RPL37A	cytoplasm	cyto-2
YDR500C	RPL37B	cytoplasm	cyto-2
YLR325C	RPL38	cytoplasm	cyto-2
YNL162W	RPL42A	cytoplasm	cyto-2
YHR141C	RPL42B	cytoplasm	cyto-2
YJR094W-A	RPL43B	cytoplasm	cyto-2
YDR012W	RPL4B	cytoplasm	cyto-2
YML073C	RPL6A	cytoplasm	cyto-2
YLR448W	RPL6B	cytoplasm	cyto-2
YGL076C	RPL7A	cytoplasm	cyto-2
YPL198W	RPL7B	cytoplasm	cyto-2
YGL147C	RPL9A	cytoplasm	cyto-2
YFL036W	RPO41	cytoplasm	cyto-2
YMR230W	RPS10B	cytoplasm	cyto-2
YMR143W	RPS16A	cytoplasm	cyto-2
YOL121C	RPS19A	cytoplasm	cyto-2
YNL302C	RPS19B	cytoplasm	cyto-2
YML063W	RPS1B	cytoplasm	cyto-2
YGR118W	RPS23A	cytoplasm	cyto-2
YPR132W	RPS23B	cytoplasm	cyto-2
YER074W	RPS24A	cytoplasm	cyto-2
YIL069C	RPS24B	cytoplasm	cyto-2
YLR333C	RPS25B	cytoplasm	cyto-2
YKL156W	RPS27A	cytoplasm	cyto-2
YOR167C	RPS28A	cytoplasm	cyto-2
YDL061C	RPS29B	cytoplasm	cyto-2
YLR287C-A	RPS30A	cytoplasm	cyto-2
YOR182C	RPS30B	cytoplasm	cyto-2
YPL090C	RPS6A	cytoplasm	cyto-2
YNL096C	RPS7B	cytoplasm	cyto-2
YDR502C	SAM2	cytoplasm	cyto-2
YHL034C	SBP1	cytoplasm	cyto-2
YOR184W	SER1	cytoplasm	cyto-2
YER081W	SER3	cytoplasm	cyto-2
YDR023W	SES1	cytoplasm	cyto-2
YCL037C	SRO9	cytoplasm	cyto-2
YDL229W	SSB1	cytoplasm	cyto-2
YHR064C	SSZ1	cytoplasm	cyto-2
YOR027W	STI1	cytoplasm	cyto-2
YJR007W	SUI2	cytoplasm	cyto-2
YBR143C	SUP45	cytoplasm	cyto-2
YIL078W	THS1	cytoplasm	cyto-2
YKR059W	TIF1	cytoplasm	cyto-2
YPR163C	TIF3	cytoplasm	cyto-2
YGR162W	TIF4631	cytoplasm	cyto-2
YPR041W	TIF5	cytoplasm	cyto-2
YER090W	TRP2	cytoplasm	cyto-2
YKL211C	TRP3	cytoplasm	cyto-2
YGL026C	TRP5	cytoplasm	cyto-2
YDR353W	TRR1	cytoplasm	cyto-2
YGR185C	TYS1	cytoplasm	cyto-2
YJL130C	URA2	cytoplasm	cyto-2
YBL039C	URA7	cytoplasm	cyto-2
YGR094W	VAS1	cytoplasm	cyto-2
YOL097C	WRS1	cytoplasm	cyto-2
YLR257W	YLR257W	cytoplasm	cyto-2
YGR285C	ZUO1	cytoplasm	cyto-2
YIL044C	AGE2	cytoplasm	cyto-3
YOR112W	CEX1	cytoplasm	cyto-3
YLR436C	ECM30	cytoplasm	cyto-3
YDR358W	GGA1	cytoplasm	cyto-3
YOR070C	GYP1	cytoplasm	cyto-3
YJL044C	GYP6	cytoplasm	cyto-3
YDR202C	RAV2	cytoplasm	cyto-3
YDR108W	TRS85	cytoplasm	cyto-3
YMR304W	UBP15	cytoplasm	cyto-3
YLL040C	VPS13	cytoplasm	cyto-3
YLR397C	AFG2	cytoplasm	cyto-4
YHR013C	ARD1	cytoplasm	cyto-4
YGL180W	ATG1	cytoplasm	cyto-4
YLR412W	BER1	cytoplasm	cyto-4
YFL023W	BUD27	cytoplasm	cyto-4
YDL165W	CDC36	cytoplasm	cyto-4
YHR122W	CIA2	cytoplasm	cyto-4
YNL027W	CRZ1	cytoplasm	cyto-4
YGL110C	CUE3	cytoplasm	cyto-4
YER088C	DOT6	cytoplasm	cyto-4
YIL103W	DPH1	cytoplasm	cyto-4
YKL191W	DPH2	cytoplasm	cyto-4
YBL101C	ECM21	cytoplasm	cyto-4
YPL086C	ELP3	cytoplasm	cyto-4
YMR222C	FSH2	cytoplasm	cyto-4
YEL003W	GIM4	cytoplasm	cyto-4
YML094W	GIM5	cytoplasm	cyto-4
YOR262W	GPN2	cytoplasm	cyto-4
YKR084C	HBS1	cytoplasm	cyto-4
YPL116W	HOS3	cytoplasm	cyto-4
YOR267C	HRK1	cytoplasm	cyto-4
YPL015C	HST2	cytoplasm	cyto-4
YHR187W	IKI1	cytoplasm	cyto-4
YDR017C	KCS1	cytoplasm	cyto-4
YHR082C	KSP1	cytoplasm	cyto-4
YKL143W	LTV1	cytoplasm	cyto-4
YIL128W	MET18	cytoplasm	cyto-4
YOR232W	MGE1	cytoplasm	cyto-4
YJL042W	MHP1	cytoplasm	cyto-4
YGL178W	MPT5	cytoplasm	cyto-4
YPL190C	NAB3	cytoplasm	cyto-4
YML117W	NAB6	cytoplasm	cyto-4
YOR253W	NAT5	cytoplasm	cyto-4
YNL091W	NST1	cytoplasm	cyto-4
YNL056W	OCA2	cytoplasm	cyto-4
YHL029C	OCA5	cytoplasm	cyto-4
YHL013C	OTU2	cytoplasm	cyto-4
YMR165C	PAH1	cytoplasm	cyto-4
YKL025C	PAN3	cytoplasm	cyto-4
YJL128C	PBS2	cytoplasm	cyto-4
YDL065C	PEX19	cytoplasm	cyto-4
YER099C	PRS2	cytoplasm	cyto-4
YDR505C	PSP1	cytoplasm	cyto-4
YJR059W	PTK2	cytoplasm	cyto-4
YPR042C	PUF2	cytoplasm	cyto-4
YDR527W	RBA50	cytoplasm	cyto-4
YDR028C	REG1	cytoplasm	cyto-4
YGR250C	RIE1	cytoplasm	cyto-4
YMR139W	RIM11	cytoplasm	cyto-4
YOL039W	RPP2A	cytoplasm	cyto-4
YPL183C	RTT10	cytoplasm	cyto-4
YFR040W	SAP155	cytoplasm	cyto-4
YJL098W	SAP185	cytoplasm	cyto-4
YLR022C	SDO1	cytoplasm	cyto-4
YBL104C	SEA4	cytoplasm	cyto-4
YDR515W	SLF1	cytoplasm	cyto-4
YPL105C	SYH1	cytoplasm	cyto-4
YJL087C	TRL1	cytoplasm	cyto-4
YOL124C	TRM11	cytoplasm	cyto-4
YDL112W	TRM3	cytoplasm	cyto-4
YBR061C	TRM7	cytoplasm	cyto-4
YMR259C	TRM732	cytoplasm	cyto-4
YML100W	TSL1	cytoplasm	cyto-4
YOL022C	TSR4	cytoplasm	cyto-4
YGR072W	UPF3	cytoplasm	cyto-4
YNL212W	VID27	cytoplasm	cyto-4
YDL224C	WHI4	cytoplasm	cyto-4
YBR216C	YBP1	cytoplasm	cyto-4
YFR016C	YFR016C	cytoplasm	cyto-4
YGR117C	YGR117C	cytoplasm	cyto-4
YGR210C	YGR210C	cytoplasm	cyto-4
YLR200W	YKE2	cytoplasm	cyto-4
YKL023W	YKL023W	cytoplasm	cyto-4
YNL040W	YNL040W	cytoplasm	cyto-4
YBR028C	YPK3	cytoplasm	cyto-4
YPL109C	MCO76	cytoplasm	cyto-4
YGL164C	YRB30	cytoplasm	cyto-4
YIR026C	YVH1	cytoplasm	cyto-4
YKL206C	ADD66	cytoplasm	cyto-5
YKL157W	APE2	cytoplasm	cyto-5
YNR051C	BRE5	cytoplasm	cyto-5
YDL099W	BUG1	cytoplasm	cyto-5
YNL288W	CAF40	cytoplasm	cyto-5
YER168C	CCA1	cytoplasm	cyto-5
YAL021C	CCR4	cytoplasm	cyto-5
YCR093W	CDC39	cytoplasm	cyto-5
YBR155W	CNS1	cytoplasm	cyto-5
YOR236W	DFR1	cytoplasm	cyto-5
YDL160C	DHH1	cytoplasm	cyto-5
YDR068W	DOS2	cytoplasm	cyto-5
YKL204W	EAP1	cytoplasm	cyto-5
YJL201W	ECM25	cytoplasm	cyto-5
YOR260W	GCD1	cytoplasm	cyto-5
YGR083C	GCD2	cytoplasm	cyto-5
YDR211W	GCD6	cytoplasm	cyto-5
YKR026C	GCN3	cytoplasm	cyto-5
YDL226C	GCS1	cytoplasm	cyto-5
YMR255W	GFD1	cytoplasm	cyto-5
YPL091W	GLR1	cytoplasm	cyto-5
YBL032W	HEK2	cytoplasm	cyto-5
YLR309C	IMH1	cytoplasm	cyto-5
YPL263C	KEL3	cytoplasm	cyto-5
YJL124C	LSM1	cytoplasm	cyto-5
YER112W	LSM4	cytoplasm	cyto-5
YNL147W	LSM7	cytoplasm	cyto-5
YOL111C	MDY2	cytoplasm	cyto-5
YER068W	MOT2	cytoplasm	cyto-5
YPL184C	MRN1	cytoplasm	cyto-5
YJL123C	MTC1	cytoplasm	cyto-5
YOR326W	MYO2	cytoplasm	cyto-5
YAL029C	MYO4	cytoplasm	cyto-5
YMR080C	NAM7	cytoplasm	cyto-5
YLR351C	NIT3	cytoplasm	cyto-5
YLR363C	NMD4	cytoplasm	cyto-5
YOR056C	NOB1	cytoplasm	cyto-5
YIL038C	NOT3	cytoplasm	cyto-5
YPR072W	NOT5	cytoplasm	cyto-5
YCR077C	PAT1	cytoplasm	cyto-5
YBL051C	PIN4	cytoplasm	cyto-5
YNR052C	POP2	cytoplasm	cyto-5
YOL061W	PRS5	cytoplasm	cyto-5
YML017W	PSP2	cytoplasm	cyto-5
YLL013C	PUF3	cytoplasm	cyto-5
YGL014W	PUF4	cytoplasm	cyto-5
YDL189W	RBS1	cytoplasm	cyto-5
YPL010W	RET3	cytoplasm	cyto-5
YJL026W	RNR2	cytoplasm	cyto-5
YLR264W	RPS28B	cytoplasm	cyto-5
YPR129W	SCD6	cytoplasm	cyto-5
YBR130C	SHE3	cytoplasm	cyto-5
YLR398C	SKI2	cytoplasm	cyto-5
YPR189W	SKI3	cytoplasm	cyto-5
YGL213C	SKI8	cytoplasm	cyto-5
YBR172C	SMY2	cytoplasm	cyto-5
YHL007C	STE20	cytoplasm	cyto-5
YGL049C	TIF4632	cytoplasm	cyto-5
YIL138C	TPM2	cytoplasm	cyto-5
YHR111W	UBA4	cytoplasm	cyto-5
YER151C	UBP3	cytoplasm	cyto-5
YNL197C	WHI3	cytoplasm	cyto-5
YGL173C	XRN1	cytoplasm	cyto-5
YPL225W	YPL225W	cytoplasm	cyto-5
YPL204W	HRR25	cytoplasm	cyto-6
YBL026W	LSM2	cytoplasm	cyto-6
YLR438C-A	LSM3	cytoplasm	cyto-6
YGR178C	PBP1	cytoplasm	cyto-6
YDL053C	PBP4	cytoplasm	cyto-6
YMR308C	PSE1	cytoplasm	cyto-6
YLR421C	RPN13	cytoplasm	cyto-6
YNL141W	AAH1	cytoplasm	cyto-7
YHR047C	AAP1	cytoplasm	cyto-7
YGR037C	ACB1	cytoplasm	cyto-7
YLR028C	ADE16	cytoplasm	cyto-7
YDR408C	ADE8	cytoplasm	cyto-7
YMR318C	ADH6	cytoplasm	cyto-7
YDR214W	AHA1	cytoplasm	cyto-7
YML035C	AMD1	cytoplasm	cyto-7
YCL050C	APA1	cytoplasm	cyto-7
YML022W	APT1	cytoplasm	cyto-7
YHR018C	ARG4	cytoplasm	cyto-7
YPR060C	ARO7	cytoplasm	cyto-7
YFL028C	CAF16	cytoplasm	cyto-7
YLR438W	CAR2	cytoplasm	cyto-7
YMR038C	CCS1	cytoplasm	cyto-7
YDR168W	CDC37	cytoplasm	cyto-7
YLR133W	CKI1	cytoplasm	cyto-7
YOL016C	CMK2	cytoplasm	cyto-7
YML057W	CMP2	cytoplasm	cyto-7
YKL190W	CNB1	cytoplasm	cyto-7
YLL009C	COX17	cytoplasm	cyto-7
YLR216C	CPR6	cytoplasm	cyto-7
YPL260W	CUB1	cytoplasm	cyto-7
YML070W	DAK1	cytoplasm	cyto-7
YMR173W	DDR48	cytoplasm	cyto-7
YEL071W	DLD3	cytoplasm	cyto-7
YNL001W	DOM34	cytoplasm	cyto-7
YLR172C	DPH5	cytoplasm	cyto-7
YKR071C	DRE2	cytoplasm	cyto-7
YFR044C	DUG1	cytoplasm	cyto-7
YHR068W	DYS1	cytoplasm	cyto-7
YGR001C	EFM5	cytoplasm	cyto-7
YGR200C	ELP2	cytoplasm	cyto-7
YPR062W	FCY1	cytoplasm	cyto-7
YBR101C	FES1	cytoplasm	cyto-7
YLL029W	FRA1	cytoplasm	cyto-7
YEL047C	FRD1	cytoplasm	cyto-7
YHR049W	FSH1	cytoplasm	cyto-7
YER025W	GCD11	cytoplasm	cyto-7
YER136W	GDI1	cytoplasm	cyto-7
YNL153C	GIM3	cytoplasm	cyto-7
YDR152W	GIR2	cytoplasm	cyto-7
YDR272W	GLO2	cytoplasm	cyto-7
YBR244W	GPX2	cytoplasm	cyto-7
YCL035C	GRX1	cytoplasm	cyto-7
YDR454C	GUK1	cytoplasm	cyto-7
YJR069C	HAM1	cytoplasm	cyto-7
YNL281W	HCH1	cytoplasm	cyto-7
YGL040C	HEM2	cytoplasm	cyto-7
YDL205C	HEM3	cytoplasm	cyto-7
YGR187C	HGH1	cytoplasm	cyto-7
YBR034C	HMT1	cytoplasm	cyto-7
YDL125C	HNT1	cytoplasm	cyto-7
YJR139C	HOM6	cytoplasm	cyto-7
YDR399W	HPT1	cytoplasm	cyto-7
YLR301W	HRI1	cytoplasm	cyto-7
YLL026W	HSP104	cytoplasm	cyto-7
YOR025W	HST3	cytoplasm	cyto-7
YPL117C	IDI1	cytoplasm	cyto-7
YLR384C	IKI3	cytoplasm	cyto-7
YHR216W	IMD2	cytoplasm	cyto-7
YML056C	IMD4	cytoplasm	cyto-7
YPL145C	KES1	cytoplasm	cyto-7
YBL071W-A	KTI11	cytoplasm	cyto-7
YNL239W	LAP3	cytoplasm	cyto-7
YJR070C	LIA1	cytoplasm	cyto-7
YGR136W	LSB1	cytoplasm	cyto-7
YGL099W	LSG1	cytoplasm	cyto-7
YLR244C	MAP1	cytoplasm	cyto-7
YDL078C	MDH3	cytoplasm	cyto-7
YOL064C	MET22	cytoplasm	cyto-7
YOR241W	MET7	cytoplasm	cyto-7
YDR461W	MFA1	cytoplasm	cyto-7
YMR002W	MIX17	cytoplasm	cyto-7
YKL142W	MRP8	cytoplasm	cyto-7
YNR043W	MVD1	cytoplasm	cyto-7
YDL040C	NAT1	cytoplasm	cyto-7
YHR170W	NMD3	cytoplasm	cyto-7
YLR285W	NNT1	cytoplasm	cyto-7
YJR072C	NPA3	cytoplasm	cyto-7
YNL183C	NPR1	cytoplasm	cyto-7
YOR209C	NPT1	cytoplasm	cyto-7
YDR001C	NTH1	cytoplasm	cyto-7
YGR078C	PAC10	cytoplasm	cyto-7
YIL145C	PAN6	cytoplasm	cyto-7
YOR122C	PFY1	cytoplasm	cyto-7
YDL236W	PHO13	cytoplasm	cyto-7
YER003C	PMI40	cytoplasm	cyto-7
YKL128C	PMU1	cytoplasm	cyto-7
YGR123C	PPT1	cytoplasm	cyto-7
YHR201C	PPX1	cytoplasm	cyto-7
YCL057W	PRD1	cytoplasm	cyto-7
YDR300C	PRO1	cytoplasm	cyto-7
YOR323C	PRO2	cytoplasm	cyto-7
YER023W	PRO3	cytoplasm	cyto-7
YKL181W	PRS1	cytoplasm	cyto-7
YHL011C	PRS3	cytoplasm	cyto-7
YBL068W	PRS4	cytoplasm	cyto-7
YER089C	PTC2	cytoplasm	cyto-7
YBL056W	PTC3	cytoplasm	cyto-7
YNL098C	RAS2	cytoplasm	cyto-7
YAL036C	RBG1	cytoplasm	cyto-7
YGR173W	RBG2	cytoplasm	cyto-7
YLR387C	REH1	cytoplasm	cyto-7
YBR267W	REI1	cytoplasm	cyto-7
YBL033C	RIB1	cytoplasm	cyto-7
YDR487C	RIB3	cytoplasm	cyto-7
YNL207W	RIO2	cytoplasm	cyto-7
YOR095C	RKI1	cytoplasm	cyto-7
YCL028W	RNQ1	cytoplasm	cyto-7
YPR102C	RPL11A	cytoplasm	cyto-7
YKL180W	RPL17A	cytoplasm	cyto-7
YGR214W	RPS0A	cytoplasm	cyto-7
YDL083C	RPS16B	cytoplasm	cyto-7
YML026C	RPS18B	cytoplasm	cyto-7
YLR388W	RPS29A	cytoplasm	cyto-7
YBR181C	RPS6B	cytoplasm	cyto-7
YPL009C	RQC2	cytoplasm	cyto-7
YOL067C	RTG1	cytoplasm	cyto-7
YGL252C	RTG2	cytoplasm	cyto-7
YPL273W	SAM4	cytoplasm	cyto-7
YKL117W	SBA1	cytoplasm	cyto-7
YMR079W	SEC14	cytoplasm	cyto-7
YFL045C	SEC53	cytoplasm	cyto-7
YGR208W	SER2	cytoplasm	cyto-7
YIL074C	SER33	cytoplasm	cyto-7
YOR007C	SGT2	cytoplasm	cyto-7
YKR043C	SHB17	cytoplasm	cyto-7
YMR216C	SKY1	cytoplasm	cyto-7
YML058W	SML1	cytoplasm	cyto-7
YDR510W	SMT3	cytoplasm	cyto-7
YDR477W	SNF1	cytoplasm	cyto-7
YMR095C	SNO1	cytoplasm	cyto-7
YHR163W	SOL3	cytoplasm	cyto-7
YOL052C	SPE2	cytoplasm	cyto-7
YPR069C	SPE3	cytoplasm	cyto-7
YIR012W	SQT1	cytoplasm	cyto-7
YDR293C	SSD1	cytoplasm	cyto-7
YJR130C	STR2	cytoplasm	cyto-7
YDR346C	SVF1	cytoplasm	cyto-7
YHR025W	THR1	cytoplasm	cyto-7
YMR260C	TIF11	cytoplasm	cyto-7
YER007C-A	TMA20	cytoplasm	cyto-7
YJR014W	TMA22	cytoplasm	cyto-7
YLR262C-A	TMA7	cytoplasm	cyto-7
YER175C	TMT1	cytoplasm	cyto-7
YAL016W	TPD3	cytoplasm	cyto-7
YBR126C	TPS1	cytoplasm	cyto-7
YDR074W	TPS2	cytoplasm	cyto-7
YMR261C	TPS3	cytoplasm	cyto-7
YNR046W	TRM112	cytoplasm	cyto-7
YPL030W	TRM44	cytoplasm	cyto-7
YDR354W	TRP4	cytoplasm	cyto-7
YLR043C	TRX1	cytoplasm	cyto-7
YML085C	TUB1	cytoplasm	cyto-7
YLR212C	TUB4	cytoplasm	cyto-7
YKL210W	UBA1	cytoplasm	cyto-7
YDR092W	UBC13	cytoplasm	cyto-7
YBR082C	UBC4	cytoplasm	cyto-7
YGR019W	UGA1	cytoplasm	cyto-7
YKL035W	UGP1	cytoplasm	cyto-7
YKL216W	URA1	cytoplasm	cyto-7
YLR420W	URA4	cytoplasm	cyto-7
YML106W	URA5	cytoplasm	cyto-7
YKL024C	URA6	cytoplasm	cyto-7
YNL229C	URE2	cytoplasm	cyto-7
YLR410W	VIP1	cytoplasm	cyto-7
YOR089C	VPS21	cytoplasm	cyto-7
YFL010C	WWM1	cytoplasm	cyto-7
YPL239W	YAR1	cytoplasm	cyto-7
YBR085C-A	YBR085C-A	cytoplasm	cyto-7
YBR090C	YBR090C	cytoplasm	cyto-7
YCR018C-A	YCR018C-A	cytoplasm	cyto-7
YDR061W	YDR061W	cytoplasm	cyto-7
YGL039W	YGL039W	cytoplasm	cyto-7
YGR234W	YHB1	cytoplasm	cyto-7
YJL055W	LOG1	cytoplasm	cyto-7
YJL169W	YJL169W	cytoplasm	cyto-7
YKR018C	YKR018C	cytoplasm	cyto-7
YLR179C	YLR179C	cytoplasm	cyto-7
YMR027W	YMR027W	cytoplasm	cyto-7
YMR226C	YMR226C	cytoplasm	cyto-7
YKL067W	YNK1	cytoplasm	cyto-7
YNL010W	PYP1	cytoplasm	cyto-7
YNL247W	YNL247W	cytoplasm	cyto-7
YOR283W	YOR283W	cytoplasm	cyto-7
YOR302W	YOR302W	cytoplasm	cyto-7
YDL235C	YPD1	cytoplasm	cyto-7
YER031C	YPT31	cytoplasm	cyto-7
YKR014C	YPT52	cytoplasm	cyto-7
YML001W	YPT7	cytoplasm	cyto-7
YGR211W	ZPR1	cytoplasm	cyto-7
YBR046C	ZTA1	cytoplasm	cyto-7
YNL241C	ZWF1	cytoplasm	cyto-7
YMR300C	ADE4	cytoplasm	cyto-8
YKL103C	APE1	cytoplasm	cyto-8
YBR109C	CMD1	cytoplasm	cyto-8
YLR291C	GCD7	cytoplasm	cyto-8
YNL231C	PDR16	cytoplasm	cyto-8
YPL012W	RRP12	cytoplasm	cyto-8
YML124C	TUB3	cytoplasm	cyto-8
YBL074C	AAR2	cytoplasm	cyto-9
YNR033W	ABZ1	cytoplasm	cyto-9
YLR144C	ACF2	cytoplasm	cyto-9
YDL203C	ACK1	cytoplasm	cyto-9
YAL054C	ACS1	cytoplasm	cyto-9
YMR184W	ADD37	cytoplasm	cyto-9
YMR303C	ADH2	cytoplasm	cyto-9
YMR009W	ADI1	cytoplasm	cyto-9
YDR524C	AGE1	cytoplasm	cyto-9
YFL030W	AGX1	cytoplasm	cyto-9
YAL049C	AIM2	cytoplasm	cyto-9
YJL131C	AIM23	cytoplasm	cyto-9
YKR074W	AIM29	cytoplasm	cyto-9
YDR063W	AIM7	cytoplasm	cyto-9
YMR170C	ALD2	cytoplasm	cyto-9
YNL148C	ALF1	cytoplasm	cyto-9
YDR111C	ALT2	cytoplasm	cyto-9
YKR021W	ALY1	cytoplasm	cyto-9
YJL084C	ALY2	cytoplasm	cyto-9
YJR047C	ANB1	cytoplasm	cyto-9
YKL047W	ANR2	cytoplasm	cyto-9
YDR530C	APA2	cytoplasm	cyto-9
YBR151W	APD1	cytoplasm	cyto-9
YHR113W	APE4	cytoplasm	cyto-9
YNL094W	APP1	cytoplasm	cyto-9
YDR441C	APT2	cytoplasm	cyto-9
YBR149W	ARA1	cytoplasm	cyto-9
YDR173C	ARG82	cytoplasm	cyto-9
YGL157W	ARI1	cytoplasm	cyto-9
YDR380W	ARO10	cytoplasm	cyto-9
YHR137W	ARO9	cytoplasm	cyto-9
YHR129C	ARP1	cytoplasm	cyto-9
YLR085C	ARP6	cytoplasm	cyto-9
YBL069W	AST1	cytoplasm	cyto-9
YER101C	AST2	cytoplasm	cyto-9
YGL017W	ATE1	cytoplasm	cyto-9
YPR185W	ATG13	cytoplasm	cyto-9
YMR159C	ATG16	cytoplasm	cyto-9
YLR423C	ATG17	cytoplasm	cyto-9
YFR021W	ATG18	cytoplasm	cyto-9
YNL242W	ATG2	cytoplasm	cyto-9
YLR189C	ATG26	cytoplasm	cyto-9
YNR007C	ATG3	cytoplasm	cyto-9
YDR022C	ATG31	cytoplasm	cyto-9
YLR211C	ATG38	cytoplasm	cyto-9
YNL223W	ATG4	cytoplasm	cyto-9
YDR350C	ATP22	cytoplasm	cyto-9
YNL259C	ATX1	cytoplasm	cyto-9
YJL095W	BCK1	cytoplasm	cyto-9
YAL061W	BDH2	cytoplasm	cyto-9
YPL161C	BEM4	cytoplasm	cyto-9
YLR063W	BMT6	cytoplasm	cyto-9
YJR025C	BNA1	cytoplasm	cyto-9
YLR231C	BNA5	cytoplasm	cyto-9
YFR047C	BNA6	cytoplasm	cyto-9
YGL220W	BOL2	cytoplasm	cyto-9
YDL141W	BPL1	cytoplasm	cyto-9
YGR142W	BTN2	cytoplasm	cyto-9
YDR252W	BTT1	cytoplasm	cyto-9
YMR055C	BUB2	cytoplasm	cyto-9
YAR014C	BUD14	cytoplasm	cyto-9
YNR027W	BUD17	cytoplasm	cyto-9
YMR275C	BUL1	cytoplasm	cyto-9
YML111W	BUL2	cytoplasm	cyto-9
YDR531W	CAB1	cytoplasm	cyto-9
YIL083C	CAB2	cytoplasm	cyto-9
YGR277C	CAB4	cytoplasm	cyto-9
YDR423C	CAD1	cytoplasm	cyto-9
YGR134W	CAF130	cytoplasm	cyto-9
YLR215C	CDC123	cytoplasm	cyto-9
YBR160W	CDC28	cytoplasm	cyto-9
YGL155W	CDC43	cytoplasm	cyto-9
YGL190C	CDC55	cytoplasm	cyto-9
YJR057W	CDC8	cytoplasm	cyto-9
YLR245C	CDD1	cytoplasm	cyto-9
YDR267C	CIA1	cytoplasm	cyto-9
YOR349W	CIN1	cytoplasm	cyto-9
YPL241C	CIN2	cytoplasm	cyto-9
YMR138W	CIN4	cytoplasm	cyto-9
YPL014W	CIP1	cytoplasm	cyto-9
YCR005C	CIT2	cytoplasm	cyto-9
YGR108W	CLB1	cytoplasm	cyto-9
YMR199W	CLN1	cytoplasm	cyto-9
YPL256C	CLN2	cytoplasm	cyto-9
YBL059C-A	CMC2	cytoplasm	cyto-9
YFR014C	CMK1	cytoplasm	cyto-9
YLR433C	CNA1	cytoplasm	cyto-9
YFR046C	CNN1	cytoplasm	cyto-9
YLR218C	COA4	cytoplasm	cyto-9
YMR244C-A	COA6	cytoplasm	cyto-9
YPR105C	COG4	cytoplasm	cyto-9
YLL018C-A	COX19	cytoplasm	cyto-9
YHR116W	COX23	cytoplasm	cyto-9
YDL067C	COX9	cytoplasm	cyto-9
YHR057C	CPR2	cytoplasm	cyto-9
YJR032W	CPR7	cytoplasm	cyto-9
YDR179C	CSN9	cytoplasm	cyto-9
YCR054C	CTR86	cytoplasm	cyto-9
YDR371W	CTS2	cytoplasm	cyto-9
YMR264W	CUE1	cytoplasm	cyto-9
YHR053C	CUP1-1	cytoplasm	cyto-9
YHR055C	CUP1-2	cytoplasm	cyto-9
YNL155W	CUZ1	cytoplasm	cyto-9
YEL039C	CYC7	cytoplasm	cyto-9
YDL117W	CYK3	cytoplasm	cyto-9
YGR092W	DBF2	cytoplasm	cyto-9
YPR111W	DBF20	cytoplasm	cyto-9
YPL119C	DBP1	cytoplasm	cyto-9
YHR144C	DCD1	cytoplasm	cyto-9
YLR270W	DCS1	cytoplasm	cyto-9
YOR173W	DCS2	cytoplasm	cyto-9
YER143W	DDI1	cytoplasm	cyto-9
YOR163W	DDP1	cytoplasm	cyto-9
YDR051C	DET1	cytoplasm	cyto-9
YHR115C	DMA1	cytoplasm	cyto-9
YNL116W	DMA2	cytoplasm	cyto-9
YHR043C	DOG2	cytoplasm	cyto-9
YDR121W	DPB4	cytoplasm	cyto-9
YLR143W	DPH6	cytoplasm	cyto-9
YER124C	DSE1	cytoplasm	cyto-9
YOR264W	DSE3	cytoplasm	cyto-9
YBR007C	DSF2	cytoplasm	cyto-9
YPR017C	DSS4	cytoplasm	cyto-9
YDL219W	DTD1	cytoplasm	cyto-9
YBR281C	DUG2	cytoplasm	cyto-9
YNL191W	DUG3	cytoplasm	cyto-9
YLR405W	DUS4	cytoplasm	cyto-9
YBR252W	DUT1	cytoplasm	cyto-9
YKR054C	DYN1	cytoplasm	cyto-9
YMR299C	DYN3	cytoplasm	cyto-9
YMR171C	EAR1	cytoplasm	cyto-9
YBL001C	ECM15	cytoplasm	cyto-9
YER176W	ECM32	cytoplasm	cyto-9
YKR076W	ECM4	cytoplasm	cyto-9
YGR007W	ECT1	cytoplasm	cyto-9
YGL222C	EDC1	cytoplasm	cyto-9
YER035W	EDC2	cytoplasm	cyto-9
YHL039W	EFM1	cytoplasm	cyto-9
YBR271W	EFM2	cytoplasm	cyto-9
YJR129C	EFM3	cytoplasm	cyto-9
YIL064W	EFM4	cytoplasm	cyto-9
YNL024C	EFM6	cytoplasm	cyto-9
YIR007W	EGH1	cytoplasm	cyto-9
YNR034W-A	EGO4	cytoplasm	cyto-9
YDR147W	EKI1	cytoplasm	cyto-9
YLR186W	EMG1	cytoplasm	cyto-9
YDR516C	EMI2	cytoplasm	cyto-9
YNL313C	EMW1	cytoplasm	cyto-9
YMR049C	ERB1	cytoplasm	cyto-9
YMR208W	ERG12	cytoplasm	cyto-9
YMR220W	ERG8	cytoplasm	cyto-9
YBR026C	ETR1	cytoplasm	cyto-9
YDL045C	FAD1	cytoplasm	cyto-9
YKL187C	FAT3	cytoplasm	cyto-9
YER183C	FAU1	cytoplasm	cyto-9
YJL155C	FBP26	cytoplasm	cyto-9
YDR539W	FDC1	cytoplasm	cyto-9
YIL065C	FIS1	cytoplasm	cyto-9
YDR236C	FMN1	cytoplasm	cyto-9
YJL161W	FMP33	cytoplasm	cyto-9
YGR052W	FMP48	cytoplasm	cyto-9
YMR113W	FOL3	cytoplasm	cyto-9
YPL141C	FRK1	cytoplasm	cyto-9
YCL026C-A	FRM2	cytoplasm	cyto-9
YMR250W	GAD1	cytoplasm	cyto-9
YDR009W	GAL3	cytoplasm	cyto-9
YML051W	GAL80	cytoplasm	cyto-9
YER027C	GAL83	cytoplasm	cyto-9
YER163C	GCG1	cytoplasm	cyto-9
YDR283C	GCN2	cytoplasm	cyto-9
YPR184W	GDB1	cytoplasm	cyto-9
YPL110C	GDE1	cytoplasm	cyto-9
YOR164C	GET4	cytoplasm	cyto-9
YHR061C	GIC1	cytoplasm	cyto-9
YDR309C	GIC2	cytoplasm	cyto-9
YCL039W	GID7	cytoplasm	cyto-9
YLR094C	GIS3	cytoplasm	cyto-9
YML006C	GIS4	cytoplasm	cyto-9
YEL011W	GLC3	cytoplasm	cyto-9
YMR311C	GLC8	cytoplasm	cyto-9
YJL137C	GLG2	cytoplasm	cyto-9
YCL040W	GLK1	cytoplasm	cyto-9
YML004C	GLO1	cytoplasm	cyto-9
YFL017C	GNA1	cytoplasm	cyto-9
YNL274C	GOR1	cytoplasm	cyto-9
YOR371C	GPB1	cytoplasm	cyto-9
YAL056W	GPB2	cytoplasm	cyto-9
YDL022W	GPD1	cytoplasm	cyto-9
YDL021W	GPM2	cytoplasm	cyto-9
YOL056W	GPM3	cytoplasm	cyto-9
YER062C	GPP2	cytoplasm	cyto-9
YKL026C	GPX1	cytoplasm	cyto-9
YPL223C	GRE1	cytoplasm	cyto-9
YOL151W	GRE2	cytoplasm	cyto-9
YHR104W	GRE3	cytoplasm	cyto-9
YPR081C	GRS2	cytoplasm	cyto-9
YDR098C	GRX3	cytoplasm	cyto-9
YER174C	GRX4	cytoplasm	cyto-9
YLR364W	GRX8	cytoplasm	cyto-9
YJL101C	GSH1	cytoplasm	cyto-9
YFR015C	GSY1	cytoplasm	cyto-9
YLR258W	GSY2	cytoplasm	cyto-9
YIR038C	GTT1	cytoplasm	cyto-9
YLL060C	GTT2	cytoplasm	cyto-9
YDL238C	GUD1	cytoplasm	cyto-9
YHL032C	GUT1	cytoplasm	cyto-9
YDL234C	GYP7	cytoplasm	cyto-9
YCL026C-B	HBN1	cytoplasm	cyto-9
YDL223C	HBT1	cytoplasm	cyto-9
YKL017C	HCS1	cytoplasm	cyto-9
YDR266C	HEL2	cytoplasm	cyto-9
YDR047W	HEM12	cytoplasm	cyto-9
YDR044W	HEM13	cytoplasm	cyto-9
YOR227W	HER1	cytoplasm	cyto-9
YFR025C	HIS2	cytoplasm	cyto-9
YIL020C	HIS6	cytoplasm	cyto-9
YDR528W	HLR1	cytoplasm	cyto-9
YDR305C	HNT2	cytoplasm	cyto-9
YDL227C	HO	cytoplasm	cyto-9
YBR133C	HSL7	cytoplasm	cyto-9
YBR272C	HSM3	cytoplasm	cyto-9
YFL014W	HSP12	cytoplasm	cyto-9
YBR072W	HSP26	cytoplasm	cyto-9
YCR021C	HSP30	cytoplasm	cyto-9
YDR533C	HSP31	cytoplasm	cyto-9
YDR171W	HSP42	cytoplasm	cyto-9
YLR259C	HSP60	cytoplasm	cyto-9
YGR268C	HUA1	cytoplasm	cyto-9
YML058W-A	HUG1	cytoplasm	cyto-9
YFR053C	HXK1	cytoplasm	cyto-9
YKL189W	HYM1	cytoplasm	cyto-9
YIR037W	HYR1	cytoplasm	cyto-9
YNL164C	IBD2	cytoplasm	cyto-9
YFR017C	IGD1	cytoplasm	cyto-9
YNL157W	IGO1	cytoplasm	cyto-9
YHR132W-A	IGO2	cytoplasm	cyto-9
YJL082W	IML2	cytoplasm	cyto-9
YHR046C	INM1	cytoplasm	cyto-9
YNL152W	INN1	cytoplasm	cyto-9
YJL153C	INO1	cytoplasm	cyto-9
YIL002C	INP51	cytoplasm	cyto-9
YBR140C	IRA1	cytoplasm	cyto-9
YOL081W	IRA2	cytoplasm	cyto-9
YPL017C	IRC15	cytoplasm	cyto-9
YMR073C	IRC21	cytoplasm	cyto-9
YIR036C	IRC24	cytoplasm	cyto-9
YDR475C	JIP4	cytoplasm	cyto-9
YNL227C	JJJ1	cytoplasm	cyto-9
YJR097W	JJJ3	cytoplasm	cyto-9
YMR132C	JLP2	cytoplasm	cyto-9
YGL241W	KAP114	cytoplasm	cyto-9
YCL024W	KCC4	cytoplasm	cyto-9
YKL168C	KKQ8	cytoplasm	cyto-9
YKL110C	KTI12	cytoplasm	cyto-9
YNL045W	LAP2	cytoplasm	cyto-9
YHR156C	LIN1	cytoplasm	cyto-9
YLL007C	LMO1	cytoplasm	cyto-9
YLR011W	LOT6	cytoplasm	cyto-9
YOR084W	LPX1	cytoplasm	cyto-9
YCL034W	LSB5	cytoplasm	cyto-9
YHR121W	LSM12	cytoplasm	cyto-9
YKL176C	LST4	cytoplasm	cyto-9
YNL006W	LST8	cytoplasm	cyto-9
YPR073C	LTP1	cytoplasm	cyto-9
YJL030W	MAD2	cytoplasm	cyto-9
YLR427W	MAG2	cytoplasm	cyto-9
YEL053C	MAK10	cytoplasm	cyto-9
YBL091C	MAP2	cytoplasm	cyto-9
YOR197W	MCA1	cytoplasm	cyto-9
YJR024C	MDE1	cytoplasm	cyto-9
YGL197W	MDS3	cytoplasm	cyto-9
YFR030W	MET10	cytoplasm	cyto-9
YKL001C	MET14	cytoplasm	cyto-9
YJR010W	MET3	cytoplasm	cyto-9
YDR253C	MET32	cytoplasm	cyto-9
YJR137C	MET5	cytoplasm	cyto-9
YLR017W	MEU1	cytoplasm	cyto-9
YJR008W	MHO1	cytoplasm	cyto-9
YLL062C	MHT1	cytoplasm	cyto-9
YDR031W	MIX14	cytoplasm	cyto-9
YBL107C	MIX23	cytoplasm	cyto-9
YOR231W	MKK1	cytoplasm	cyto-9
YPL140C	MKK2	cytoplasm	cyto-9
YNL076W	MKS1	cytoplasm	cyto-9
YNL085W	MKT1	cytoplasm	cyto-9
YGL087C	MMS2	cytoplasm	cyto-9
YHR204W	MNL1	cytoplasm	cyto-9
YJR074W	MOG1	cytoplasm	cyto-9
YJL066C	MPM1	cytoplasm	cyto-9
YPR118W	MRI1	cytoplasm	cyto-9
YKL003C	MRP17	cytoplasm	cyto-9
YBL090W	MRP21	cytoplasm	cyto-9
YOR370C	MRS6	cytoplasm	cyto-9
YOL112W	MSB4	cytoplasm	cyto-9
YNL053W	MSG5	cytoplasm	cyto-9
YMR037C	MSN2	cytoplasm	cyto-9
YPR134W	MSS18	cytoplasm	cyto-9
YDR140W	MTQ2	cytoplasm	cyto-9
YOR160W	MTR10	cytoplasm	cyto-9
YBR057C	MUM2	cytoplasm	cyto-9
YER042W	MXR1	cytoplasm	cyto-9
YIL007C	NAS2	cytoplasm	cyto-9
YGR232W	NAS6	cytoplasm	cyto-9
YPR131C	NAT3	cytoplasm	cyto-9
YNL036W	NCE103	cytoplasm	cyto-9
YNL119W	NCS2	cytoplasm	cyto-9
YKR103W	NFT1	cytoplasm	cyto-9
YMR285C	NGL2	cytoplasm	cyto-9
YBR212W	NGR1	cytoplasm	cyto-9
YLR328W	NMA1	cytoplasm	cyto-9
YGR010W	NMA2	cytoplasm	cyto-9
YJR132W	NMD5	cytoplasm	cyto-9
YLR195C	NMT1	cytoplasm	cyto-9
YNL200C	NNR1	cytoplasm	cyto-9
YKL151C	NNR2	cytoplasm	cyto-9
YEL062W	NPR2	cytoplasm	cyto-9
YGL067W	NPY1	cytoplasm	cyto-9
YGR043C	NQM1	cytoplasm	cyto-9
YNL129W	NRK1	cytoplasm	cyto-9
YDL167C	NRP1	cytoplasm	cyto-9
YOL043C	NTG2	cytoplasm	cyto-9
YBR001C	NTH2	cytoplasm	cyto-9
YMR047C	NUP116	cytoplasm	cyto-9
YDL089W	NUR1	cytoplasm	cyto-9
YNL099C	OCA1	cytoplasm	cyto-9
YCR095C	OCA4	cytoplasm	cyto-9
YDR067C	OCA6	cytoplasm	cyto-9
YOL032W	OPI10	cytoplasm	cyto-9
YGL226C-A	OST5	cytoplasm	cyto-9
YKL215C	OXP1	cytoplasm	cyto-9
YDR071C	PAA1	cytoplasm	cyto-9
YMR174C	PAI3	cytoplasm	cyto-9
YHR063C	PAN5	cytoplasm	cyto-9
YNL015W	PBI2	cytoplasm	cyto-9
YBR233W	PBP2	cytoplasm	cyto-9
YBR094W	PBY1	cytoplasm	cyto-9
YIL071C	PCI8	cytoplasm	cyto-9
YGL134W	PCL10	cytoplasm	cyto-9
YER059W	PCL6	cytoplasm	cyto-9
YIL050W	PCL7	cytoplasm	cyto-9
YEL058W	PCM1	cytoplasm	cyto-9
YGR101W	PCP1	cytoplasm	cyto-9
YBR222C	PCS60	cytoplasm	cyto-9
YGR058W	PEF1	cytoplasm	cyto-9
YCR020C	PET18	cytoplasm	cyto-9
YJL179W	PFD1	cytoplasm	cyto-9
YIL107C	PFK26	cytoplasm	cyto-9
YOL136C	PFK27	cytoplasm	cyto-9
YKL127W	PGM1	cytoplasm	cyto-9
YMR105C	PGM2	cytoplasm	cyto-9
YNL316C	PHA2	cytoplasm	cyto-9
YER037W	PHM8	cytoplasm	cyto-9
YCR037C	PHO87	cytoplasm	cyto-9
YHR034C	PIH1	cytoplasm	cyto-9
YNL267W	PIK1	cytoplasm	cyto-9
YPR154W	PIN3	cytoplasm	cyto-9
YDR183W	PLP1	cytoplasm	cyto-9
YOR281C	PLP2	cytoplasm	cyto-9
YER132C	PMD1	cytoplasm	cyto-9
YDR276C	PMP3	cytoplasm	cyto-9
YPL096W	PNG1	cytoplasm	cyto-9
YPL144W	POC4	cytoplasm	cyto-9
YBR088C	POL30	cytoplasm	cyto-9
YJR043C	POL32	cytoplasm	cyto-9
YNL221C	POP1	cytoplasm	cyto-9
YIL160C	POT1	cytoplasm	cyto-9
YNR032W	PPG1	cytoplasm	cyto-9
YDL134C	PPH21	cytoplasm	cyto-9
YDL188C	PPH22	cytoplasm	cyto-9
YDR075W	PPH3	cytoplasm	cyto-9
YOL141W	PPM2	cytoplasm	cyto-9
YPL179W	PPQ1	cytoplasm	cyto-9
YFR050C	PRE4	cytoplasm	cyto-9
YNL279W	PRM1	cytoplasm	cyto-9
YMR278W	PRM15	cytoplasm	cyto-9
YPL192C	PRM3	cytoplasm	cyto-9
YKL116C	PRR1	cytoplasm	cyto-9
YAL017W	PSK1	cytoplasm	cyto-9
YOL045W	PSK2	cytoplasm	cyto-9
YBR125C	PTC4	cytoplasm	cyto-9
YDL230W	PTP1	cytoplasm	cyto-9
YER075C	PTP3	cytoplasm	cyto-9
YNL292W	PUS4	cytoplasm	cyto-9
YOR347C	PYK2	cytoplasm	cyto-9
YFR033C	QCR6	cytoplasm	cyto-9
YDL103C	QRI1	cytoplasm	cyto-9
YER095W	RAD51	cytoplasm	cyto-9
YDL090C	RAM1	cytoplasm	cyto-9
YOR101W	RAS1	cytoplasm	cyto-9
YCR036W	RBK1	cytoplasm	cyto-9
YOR220W	RCN2	cytoplasm	cyto-9
YJL204C	RCY1	cytoplasm	cyto-9
YDL135C	RDI1	cytoplasm	cyto-9
YJL217W	REE1	cytoplasm	cyto-9
YDR379W	RGA2	cytoplasm	cyto-9
YER067W	RGI1	cytoplasm	cyto-9
YIL057C	RGI2	cytoplasm	cyto-9
YPL066W	RGL1	cytoplasm	cyto-9
YCR027C	RHB1	cytoplasm	cyto-9
YOL066C	RIB2	cytoplasm	cyto-9
YOL143C	RIB4	cytoplasm	cyto-9
YBR256C	RIB5	cytoplasm	cyto-9
YHL027W	RIM101	cytoplasm	cyto-9
YFL033C	RIM15	cytoplasm	cyto-9
YOR275C	RIM20	cytoplasm	cyto-9
YMR283C	RIT1	cytoplasm	cyto-9
YDR465C	RMT2	cytoplasm	cyto-9
YMR234W	RNH1	cytoplasm	cyto-9
YOR018W	ROD1	cytoplasm	cyto-9
YLR371W	ROM2	cytoplasm	cyto-9
YJL121C	RPE1	cytoplasm	cyto-9
YIL148W	RPL40A	cytoplasm	cyto-9
YHR200W	RPN10	cytoplasm	cyto-9
YGL004C	RPN14	cytoplasm	cyto-9
YER021W	RPN3	cytoplasm	cyto-9
YDR025W	RPS11A	cytoplasm	cyto-9
YBR048W	RPS11B	cytoplasm	cyto-9
YLR441C	RPS1A	cytoplasm	cyto-9
YDR333C	RQC1	cytoplasm	cyto-9
YIL153W	RRD1	cytoplasm	cyto-9
YPL152W	RRD2	cytoplasm	cyto-9
YDL216C	RRI1	cytoplasm	cyto-9
YDR303C	RSC3	cytoplasm	cyto-9
YGR152C	RSR1	cytoplasm	cyto-9
YOL138C	RTC1	cytoplasm	cyto-9
YHR087W	RTC3	cytoplasm	cyto-9
YOR118W	RTC5	cytoplasm	cyto-9
YBL103C	RTG3	cytoplasm	cyto-9
YDL204W	RTN2	cytoplasm	cyto-9
YER139C	RTR1	cytoplasm	cyto-9
YDR066C	RTR2	cytoplasm	cyto-9
YGR161C	RTS3	cytoplasm	cyto-9
YER104W	RTT105	cytoplasm	cyto-9
YDR139C	RUB1	cytoplasm	cyto-9
YOR138C	RUP1	cytoplasm	cyto-9
YER129W	SAK1	cytoplasm	cyto-9
YER047C	SAP1	cytoplasm	cyto-9
YGL229C	SAP4	cytoplasm	cyto-9
YHR103W	SBE22	cytoplasm	cyto-9
YMR074C	SDD2	cytoplasm	cyto-9
YKL193C	SDS22	cytoplasm	cyto-9
YBR214W	SDS24	cytoplasm	cyto-9
YHR207C	SET5	cytoplasm	cyto-9
YDL168W	SFA1	cytoplasm	cyto-9
YOR315W	SFG1	cytoplasm	cyto-9
YKL006C-A	SFT1	cytoplasm	cyto-9
YIR001C	SGN1	cytoplasm	cyto-9
YOR057W	SGT1	cytoplasm	cyto-9
YKL130C	SHE2	cytoplasm	cyto-9
YOR035C	SHE4	cytoplasm	cyto-9
YDR422C	SIP1	cytoplasm	cyto-9
YNL032W	SIW14	cytoplasm	cyto-9
YOR076C	SKI7	cytoplasm	cyto-9
YOL113W	SKM1	cytoplasm	cyto-9
YDR328C	SKP1	cytoplasm	cyto-9
YNL311C	SKP2	cytoplasm	cyto-9
YPL026C	SKS1	cytoplasm	cyto-9
YBL061C	SKT5	cytoplasm	cyto-9
YGR271W	SLH1	cytoplasm	cyto-9
YHR030C	SLT2	cytoplasm	cyto-9
YDR186C	SND1	cytoplasm	cyto-9
YGL115W	SNF4	cytoplasm	cyto-9
YPL002C	SNF8	cytoplasm	cyto-9
YOR353C	SOG2	cytoplasm	cyto-9
YNR034W	SOL1	cytoplasm	cyto-9
YCR073W-A	SOL2	cytoplasm	cyto-9
YGR248W	SOL4	cytoplasm	cyto-9
YEL059C-A	SOM1	cytoplasm	cyto-9
YKL184W	SPE1	cytoplasm	cyto-9
YLR146C	SPE4	cytoplasm	cyto-9
YER150W	SPI1	cytoplasm	cyto-9
YDR523C	SPS1	cytoplasm	cyto-9
YNL224C	SQS1	cytoplasm	cyto-9
YCR081W	SRB8	cytoplasm	cyto-9
YKL086W	SRX1	cytoplasm	cyto-9
YER103W	SSA4	cytoplasm	cyto-9
YBR169C	SSE2	cytoplasm	cyto-9
YLR006C	SSK1	cytoplasm	cyto-9
YNR031C	SSK2	cytoplasm	cyto-9
YLR452C	SST2	cytoplasm	cyto-9
YLR362W	STE11	cytoplasm	cyto-9
YDR103W	STE5	cytoplasm	cyto-9
YCL032W	STE50	cytoplasm	cyto-9
YDL159W	STE7	cytoplasm	cyto-9
YGR008C	STF2	cytoplasm	cyto-9
YDL048C	STP4	cytoplasm	cyto-9
YGL184C	STR3	cytoplasm	cyto-9
YAL014C	SYN8	cytoplasm	cyto-9
YLR316C	TAD3	cytoplasm	cyto-9
YBR261C	TAE1	cytoplasm	cyto-9
YCR060W	TAH1	cytoplasm	cyto-9
YIL129C	TAO3	cytoplasm	cyto-9
YPR140W	TAZ1	cytoplasm	cyto-9
YMR291W	TDA1	cytoplasm	cyto-9
YGR205W	TDA10	cytoplasm	cyto-9
YHR159W	TDA11	cytoplasm	cyto-9
YHR009C	TDA3	cytoplasm	cyto-9
YJL052W	TDH1	cytoplasm	cyto-9
YIL039W	TED1	cytoplasm	cyto-9
YGR024C	THG1	cytoplasm	cyto-9
YOL055C	THI20	cytoplasm	cyto-9
YPL214C	THI6	cytoplasm	cyto-9
YOR143C	THI80	cytoplasm	cyto-9
YJL143W	TIM17	cytoplasm	cyto-9
YPR040W	TIP41	cytoplasm	cyto-9
YER011W	TIR1	cytoplasm	cyto-9
YLR136C	TIS11	cytoplasm	cyto-9
YBR117C	TKL2	cytoplasm	cyto-9
YIL137C	TMA108	cytoplasm	cyto-9
YDL110C	TMA17	cytoplasm	cyto-9
YOR091W	TMA46	cytoplasm	cyto-9
YOR045W	TOM6	cytoplasm	cyto-9
YJL016W	TPH3	cytoplasm	cyto-9
YOL102C	TPT1	cytoplasm	cyto-9
YML005W	TRM12	cytoplasm	cyto-9
YML014W	TRM9	cytoplasm	cyto-9
YDR007W	TRP1	cytoplasm	cyto-9
YOR115C	TRS33	cytoplasm	cyto-9
YDR453C	TSA2	cytoplasm	cyto-9
YDL060W	TSR1	cytoplasm	cyto-9
YOR006C	TSR3	cytoplasm	cyto-9
YKL033W	TTI1	cytoplasm	cyto-9
YJR136C	TTI2	cytoplasm	cyto-9
YBR166C	TYR1	cytoplasm	cyto-9
YDR059C	UBC5	cytoplasm	cyto-9
YEL012W	UBC8	cytoplasm	cyto-9
YLL039C	UBI4	cytoplasm	cyto-9
YDL122W	UBP1	cytoplasm	cyto-9
YBL067C	UBP13	cytoplasm	cyto-9
YOR124C	UBP2	cytoplasm	cyto-9
YIL156W	UBP7	cytoplasm	cyto-9
YMR067C	UBX4	cytoplasm	cyto-9
YKL010C	UFD4	cytoplasm	cyto-9
YML088W	UFO1	cytoplasm	cyto-9
YBR006W	UGA2	cytoplasm	cyto-9
YIL031W	ULP2	cytoplasm	cyto-9
YMR271C	URA10	cytoplasm	cyto-9
YJR103W	URA8	cytoplasm	cyto-9
YDR400W	URH1	cytoplasm	cyto-9
YIL008W	URM1	cytoplasm	cyto-9
YJR049C	UTR1	cytoplasm	cyto-9
YEL038W	UTR4	cytoplasm	cyto-9
YDR247W	VHS1	cytoplasm	cyto-9
YBR105C	VID24	cytoplasm	cyto-9
YDR049W	VMS1	cytoplasm	cyto-9
YPL065W	VPS28	cytoplasm	cyto-9
YLR417W	VPS36	cytoplasm	cyto-9
YDR372C	VPS74	cytoplasm	cyto-9
YML097C	VPS9	cytoplasm	cyto-9
YIL101C	XBP1	cytoplasm	cyto-9
YLR090W	XDJ1	cytoplasm	cyto-9
YGR194C	XKS1	cytoplasm	cyto-9
YJR133W	XPT1	cytoplasm	cyto-9
YJR067C	YAE1	cytoplasm	cyto-9
YPL252C	YAH1	cytoplasm	cyto-9
YML007W	YAP1	cytoplasm	cyto-9
YHL009C	YAP3	cytoplasm	cyto-9
YAR009C	YAR009C	cytoplasm	cyto-9
YER024W	YAT2	cytoplasm	cyto-9
YBL029W	YBL029W	cytoplasm	cyto-9
YBL036C	YBL036C	cytoplasm	cyto-9
YBL055C	YBL055C	cytoplasm	cyto-9
YBL111C	YBL111C	cytoplasm	cyto-9
YGL060W	YBP2	cytoplasm	cyto-9
YBR071W	YBR071W	cytoplasm	cyto-9
YBR137W	YBR137W	cytoplasm	cyto-9
YBR225W	YBR225W	cytoplasm	cyto-9
YBR238C	YBR238C	cytoplasm	cyto-9
YBR242W	YBR242W	cytoplasm	cyto-9
YBR259W	YBR259W	cytoplasm	cyto-9
YGR203W	YCH1	cytoplasm	cyto-9
YHR135C	YCK1	cytoplasm	cyto-9
YNL154C	YCK2	cytoplasm	cyto-9
YCR090C	YCR090C	cytoplasm	cyto-9
YDL124W	YDL124W	cytoplasm	cyto-9
YDL144C	YDL144C	cytoplasm	cyto-9
YDL211C	YDL211C	cytoplasm	cyto-9
YDR222W	YDR222W	cytoplasm	cyto-9
YDR248C	YDR248C	cytoplasm	cyto-9
YDR250C	YDR250C	cytoplasm	cyto-9
YDR344C	YDR344C	cytoplasm	cyto-9
YDR391C	YDR391C	cytoplasm	cyto-9
YDR514C	YDR514C	cytoplasm	cyto-9
YEL008W	YEL008W	cytoplasm	cyto-9
YEL014C	YEL014C	cytoplasm	cyto-9
YER034W	YER034W	cytoplasm	cyto-9
YER079W	YER079W	cytoplasm	cyto-9
YER084W	YER084W	cytoplasm	cyto-9
YER134C	YER134C	cytoplasm	cyto-9
YER152C	YER152C	cytoplasm	cyto-9
YFR006W	YFR006W	cytoplasm	cyto-9
YDR319C	YFT2	cytoplasm	cyto-9
YGL036W	YGL036W	cytoplasm	cyto-9
YGL082W	YGL082W	cytoplasm	cyto-9
YGL101W	YGK1	cytoplasm	cyto-9
YGL185C	YGL185C	cytoplasm	cyto-9
YGR015C	EAT1	cytoplasm	cyto-9
YGR017W	YGR017W	cytoplasm	cyto-9
YGR111W	YGR111W	cytoplasm	cyto-9
YGR237C	YGR237C	cytoplasm	cyto-9
YGR269W	YGR269W	cytoplasm	cyto-9
YHR097C	YHR097C	cytoplasm	cyto-9
YHR112C	YHR112C	cytoplasm	cyto-9
YHR131C	YHR131C	cytoplasm	cyto-9
YHR182W	YHR182W	cytoplasm	cyto-9
YCR059C	YIH1	cytoplasm	cyto-9
YIL001W	YIL001W	cytoplasm	cyto-9
YIL055C	YIL055C	cytoplasm	cyto-9
YIL108W	YIL108W	cytoplasm	cyto-9
YIL161W	YIL161W	cytoplasm	cyto-9
YGL161C	YIP5	cytoplasm	cyto-9
YIR014W	VLD1	cytoplasm	cyto-9
YIR035C	NRE1	cytoplasm	cyto-9
YJL068C	YJL068C	cytoplasm	cyto-9
YJL070C	YJL070C	cytoplasm	cyto-9
YJL107C	YJL107C	cytoplasm	cyto-9
YJR011C	YJR011C	cytoplasm	cyto-9
YJR096W	YJR096W	cytoplasm	cyto-9
YJR098C	YJR098C	cytoplasm	cyto-9
YJR146W	YJR146W	cytoplasm	cyto-9
YJR149W	YJR149W	cytoplasm	cyto-9
YJR154W	YJR154W	cytoplasm	cyto-9
YKL069W	YKL069W	cytoplasm	cyto-9
YKL075C	YKL075C	cytoplasm	cyto-9
YKL102C	YKL102C	cytoplasm	cyto-9
YKL162C	YKL162C	cytoplasm	cyto-9
YKL169C	YKL169C	cytoplasm	cyto-9
YKL222C	YKL222C	cytoplasm	cyto-9
YKR023W	RQT4	cytoplasm	cyto-9
YKR078W	YKR078W	cytoplasm	cyto-9
YLL032C	YLL032C	cytoplasm	cyto-9
YLL054C	YLL054C	cytoplasm	cyto-9
YLR035C-A	YLR035C-A	cytoplasm	cyto-9
YLR036C	YLR036C	cytoplasm	cyto-9
YLR118C	TML25	cytoplasm	cyto-9
YLR126C	YLR126C	cytoplasm	cyto-9
YLR149C	YLR149C	cytoplasm	cyto-9
YLR177W	YLR177W	cytoplasm	cyto-9
YLR225C	YLR225C	cytoplasm	cyto-9
YLR287C	YLR287C	cytoplasm	cyto-9
YLR345W	YLR345W	cytoplasm	cyto-9
YML020W	YML020W	cytoplasm	cyto-9
YML079W	YML079W	cytoplasm	cyto-9
YML082W	YML082W	cytoplasm	cyto-9
YML096W	YML096W	cytoplasm	cyto-9
YML131W	YML131W	cytoplasm	cyto-9
YMR090W	YMR090W	cytoplasm	cyto-9
YJR110W	YMR1	cytoplasm	cyto-9
YMR178W	FPY1	cytoplasm	cyto-9
YMR196W	YMR196W	cytoplasm	cyto-9
YMR315W	YMR315W	cytoplasm	cyto-9
YNL108C	YNL108C	cytoplasm	cyto-9
YNL134C	YNL134C	cytoplasm	cyto-9
YNL143C	YNL143C	cytoplasm	cyto-9
YNL234W	YNL234W	cytoplasm	cyto-9
YNR014W	YNR014W	cytoplasm	cyto-9
YNR029C	YNR029C	cytoplasm	cyto-9
YOL057W	YOL057W	cytoplasm	cyto-9
YOL134C	YOL134C	cytoplasm	cyto-9
YOR131C	YOR131C	cytoplasm	cyto-9
YOR238W	YOR238W	cytoplasm	cyto-9
YOR289W	YOR289W	cytoplasm	cyto-9
YOR296W	YOR296W	cytoplasm	cyto-9
YOR385W	YOR385W	cytoplasm	cyto-9
YMR104C	YPK2	cytoplasm	cyto-9
YPL067C	HTC1	cytoplasm	cyto-9
YPL108W	YPL108W	cytoplasm	cyto-9
YPL191C	YPL191C	cytoplasm	cyto-9
YPL229W	YPL229W	cytoplasm	cyto-9
YPR097W	YPR097W	cytoplasm	cyto-9
YDR368W	YPR1	cytoplasm	cyto-9
YPR127W	YPR127W	cytoplasm	cyto-9
YPR147C	YPR147C	cytoplasm	cyto-9
YPR172W	YPR172W	cytoplasm	cyto-9
YBR264C	YPT10	cytoplasm	cyto-9
YNL304W	YPT11	cytoplasm	cyto-9
YGL210W	YPT32	cytoplasm	cyto-9
YBR111C	YSA1	cytoplasm	cyto-9
YPL074W	YTA6	cytoplasm	cyto-9
YML109W	ZDS2	cytoplasm	cyto-9
YGL249W	ZIP2	cytoplasm	cyto-9
YOL154W	ZPS1	cytoplasm	cyto-9
YER033C	ZRG8	cytoplasm	cyto-9
YJR083C	ACF4	cytoplasm	cyto-10
YBR059C	AKL1	cytoplasm	cyto-10
YGL021W	ALK1	cytoplasm	cyto-10
YJR058C	APS2	cytoplasm	cyto-10
YLR392C	ART10	cytoplasm	cyto-10
YGR068C	ART5	cytoplasm	cyto-10
YER155C	BEM2	cytoplasm	cyto-10
YPL115C	BEM3	cytoplasm	cyto-10
YKL092C	BUD2	cytoplasm	cyto-10
YLR380W	CSR1	cytoplasm	cyto-10
YJL005W	CYR1	cytoplasm	cyto-10
YOL087C	DUF1	cytoplasm	cyto-10
YLL038C	ENT4	cytoplasm	cyto-10
YNR047W	FPK1	cytoplasm	cyto-10
YPL137C	GIP3	cytoplasm	cyto-10
YMR192W	GYL1	cytoplasm	cyto-10
YPL249C	GYP5	cytoplasm	cyto-10
YPR008W	HAA1	cytoplasm	cyto-10
YLR113W	HOG1	cytoplasm	cyto-10
YIL154C	IMP2'	cytoplasm	cyto-10
YHR102W	KIC1	cytoplasm	cyto-10
YLR096W	KIN2	cytoplasm	cyto-10
YHR155W	LAM1	cytoplasm	cyto-10
YOR322C	LDB19	cytoplasm	cyto-10
YGR100W	MDR1	cytoplasm	cyto-10
YNL074C	MLF3	cytoplasm	cyto-10
YLR190W	MMR1	cytoplasm	cyto-10
YIL106W	MOB1	cytoplasm	cyto-10
YFL034C-B	MOB2	cytoplasm	cyto-10
YDL028C	MPS1	cytoplasm	cyto-10
YNL293W	MSB3	cytoplasm	cyto-10
YNR049C	MSO1	cytoplasm	cyto-10
YJL050W	MTR4	cytoplasm	cyto-10
YPL070W	MUK1	cytoplasm	cyto-10
YBR129C	OPY1	cytoplasm	cyto-10
YDR348C	PAL1	cytoplasm	cyto-10
YNL264C	PDR17	cytoplasm	cyto-10
YOR265W	RBL2	cytoplasm	cyto-10
YLR248W	RCK2	cytoplasm	cyto-10
YPR115W	RGC1	cytoplasm	cyto-10
YBR260C	RGD1	cytoplasm	cyto-10
YOR014W	RTS1	cytoplasm	cyto-10
YDR389W	SAC7	cytoplasm	cyto-10
YJL145W	SFH5	cytoplasm	cyto-10
YMR140W	SIP5	cytoplasm	cyto-10
YKR072C	SIS2	cytoplasm	cyto-10
YKR031C	SPO14	cytoplasm	cyto-10
YPR032W	SRO7	cytoplasm	cyto-10
YOR212W	STE4	cytoplasm	cyto-10
YIL135C	VHS2	cytoplasm	cyto-10
YDR239C	YDR239C	cytoplasm	cyto-10
YDR444W	YDR444W	cytoplasm	cyto-10
YBL060W	YEL1	cytoplasm	cyto-10
YHL026C	YHL026C	cytoplasm	cyto-10
YKR045C	YKR045C	cytoplasm	cyto-10
YNR048W	YNR048W	cytoplasm	cyto-10
YKL126W	YPK1	cytoplasm	cyto-10
YMR273C	ZDS1	cytoplasm	cyto-10
YKL060C	FBA1	cytoplasm	-
YMR286W	MRPL33	cytoplasm	-
YKR048C	NAP1	cytoplasm	-
YLR044C	PDC1	cytoplasm	-
YDL055C	PSA1	cytoplasm	-
YNL272C	SEC2	cytoplasm	-
YCR004C	YCP4	cytoplasm	-
YJL024C	APS3	endosome	-
YPL100W	ATG21	endosome	-
YKL061W	BLI1	endosome	-
YLR408C	BLS1	endosome	-
YPL084W	BRO1	endosome	-
YBR131W	CCZ1	endosome	-
YKL002W	DID4	endosome	-
YHL002W	HSE1	endosome	-
YNL265C	IST1	endosome	-
YMR004W	MVP1	endosome	-
YLR148W	PEP3	endosome	-
YMR231W	PEP5	endosome	-
YDR323C	PEP7	endosome	-
YLR073C	RFU1	endosome	-
YNL086W	SNN1	endosome	-
YOR357C	SNX3	endosome	-
YJL036W	SNX4	endosome	-
YDR425W	SNX41	endosome	-
YBR097W	VPS15	endosome	-
YOR132W	VPS17	endosome	-
YMR077C	VPS20	endosome	-
YDR495C	VPS3	endosome	-
YPL120W	VPS30	endosome	-
YLR396C	VPS33	endosome	-
YLR360W	VPS38	endosome	-
YOR069W	VPS5	endosome	-
YLR181C	VTA1	endosome	-
YHR105W	YPT35	endosome	-
YER166W	DNF1	ER	ER-1
YHR192W	LNP1	ER	ER-1
YML059C	NTE1	ER	ER-1
YLR324W	PEX30	ER	ER-1
YPL085W	SEC16	ER	ER-1
YIL109C	SEC24	ER	ER-1
YDL195W	SEC31	ER	ER-1
YCR067C	SED4	ER	ER-1
YHR098C	SFB3	ER	ER-1
YHR036W	BRL1	ER	ER-2
YKL179C	COY1	ER	ER-2
YDR424C	DYN2	ER	ER-2
YOR246C	ENV9	ER	ER-2
YCL005W	LDB16	ER	ER-2
YHR004C	NEM1	ER	ER-2
YCL001W	RER1	ER	ER-2
YLR404W	SEI1	ER	ER-2
YCR011C	ADP1	ER	ER-3
YOR175C	ALE1	ER	ER-3
YBR110W	ALG1	ER	ER-3
YNL048W	ALG11	ER	ER-3
YNR030W	ALG12	ER	ER-3
YBR070C	ALG14	ER	ER-3
YPL227C	ALG5	ER	ER-3
YOR002W	ALG6	ER	ER-3
YIL040W	APQ12	ER	ER-3
YCR048W	ARE1	ER	ER-3
YKL146W	AVT3	ER	ER-3
YIL088C	AVT7	ER	ER-3
YHR101C	BIG1	ER	ER-3
YDR196C	CAB5	ER	ER-3
YGR036C	CAX4	ER	ER-3
YIL043C	CBR1	ER	ER-3
YHL048W	COS8	ER	ER-3
YHR175W	CTR2	ER	ER-3
YML101C	CUE4	ER	ER-3
YCR017C	CWH43	ER	ER-3
YPL170W	DAP1	ER	ER-3
YKL046C	DCW1	ER	ER-3
YMR238W	DFG5	ER	ER-3
YOR245C	DGA1	ER	ER-3
YOR311C	DGK1	ER	ER-3
YNL258C	DSL1	ER	ER-3
YBR177C	EHT1	ER	ER-3
YGL231C	EMC4	ER	ER-3
YLL014W	EMC6	ER	ER-3
YER140W	EMP65	ER	ER-3
YLR065C	SND2	ER	ER-3
YHR123W	EPT1	ER	ER-3
YGL001C	ERG26	ER	ER-3
YER044C	ERG28	ER	ER-3
YMR134W	ERG29	ER	ER-3
YGL012W	ERG4	ER	ER-3
YFR041C	ERJ5	ER	ER-3
YAL007C	ERP2	ER	ER-3
YDL018C	ERP3	ER	ER-3
YOR016C	ERP4	ER	ER-3
YML067C	ERV41	ER	ER-3
YOR244W	ESA1	ER	ER-3
YMR029C	FAR8	ER	ER-3
YER004W	FMP52	ER	ER-3
YLR088W	GAA1	ER	ER-3
YMR215W	GAS3	ER	ER-3
YER083C	GET2	ER	ER-3
YMR292W	GOT1	ER	ER-3
YLL031C	GPI13	ER	ER-3
YJR013W	GPI14	ER	ER-3
YDR437W	GPI19	ER	ER-3
YPL076W	GPI2	ER	ER-3
YDR331W	GPI8	ER	ER-3
YKR067W	GPT2	ER	ER-3
YML048W	GSF2	ER	ER-3
YDR221W	GTB1	ER	ER-3
YGL084C	GUP1	ER	ER-3
YJL091C	GWT1	ER	ER-3
YMR161W	HLJ1	ER	ER-3
YMR032W	HOF1	ER	ER-3
YOL013C	HRD1	ER	ER-3
YOR044W	IRC23	ER	ER-3
YLR023C	IZH3	ER	ER-3
YJL062W	LAS21	ER	ER-3
YDR062W	LCB2	ER	ER-3
YNL323W	LEM3	ER	ER-3
YLL061W	MMP1	ER	ER-3
YJR131W	MNS1	ER	ER-3
YGL010W	MPO1	ER	ER-3
YDR205W	MSC2	ER	ER-3
YLR194C	NCW2	ER	ER-3
YIL048W	NEO1	ER	ER-3
YGR089W	NNF2	ER	ER-3
YNL156C	NSG2	ER	ER-3
YGR038W	ORM1	ER	ER-3
YLR350W	ORM2	ER	ER-3
YCL052C	PBN1	ER	ER-3
YNL181W	PBR1	ER	ER-3
YCR044C	PER1	ER	ER-3
YDR479C	PEX29	ER	ER-3
YBR296C	PHO89	ER	ER-3
YJL198W	PHO90	ER	ER-3
YNR013C	PHO91	ER	ER-3
YPR113W	PIS1	ER	ER-3
YDL095W	PMT1	ER	ER-3
YAL023C	PMT2	ER	ER-3
YDR307W	PMT7	ER	ER-3
YEL060C	PRB1	ER	ER-3
YDR055W	PST1	ER	ER-3
YBR002C	RER2	ER	ER-3
YPL274W	SAM3	ER	ER-3
YER120W	SCS2	ER	ER-3
YGL126W	SCS3	ER	ER-3
YMR272C	SCS7	ER	ER-3
YBL011W	SCT1	ER	ER-3
YIR022W	SEC11	ER	ER-3
YNR026C	SEC12	ER	ER-3
YDR498C	SEC20	ER	ER-3
YLR440C	SEC39	ER	ER-3
YML105C	SEC65	ER	ER-3
YOR154W	SLP1	ER	ER-3
YOR307C	SLY41	ER	ER-3
YJR010C-A	SPC1	ER	ER-3
YLR066W	SPC3	ER	ER-3
YDL092W	SRP14	ER	ER-3
YKL122C	SRP21	ER	ER-3
YPL210C	SRP72	ER	ER-3
YIL030C	SSM4	ER	ER-3
YDR086C	SSS1	ER	ER-3
YDR410C	STE14	ER	ER-3
YHR181W	SVP26	ER	ER-3
YLR426W	TDA5	ER	ER-3
YGL145W	TIP20	ER	ER-3
YJL171C	TOH1	ER	ER-3
YGL186C	TPN1	ER	ER-3
YBR265W	TSC10	ER	ER-3
YPL207W	TYW1	ER	ER-3
YER100W	UBC6	ER	ER-3
YML013W	UBX2	ER	ER-3
YBR273C	UBX7	ER	ER-3
YOR075W	UFE1	ER	ER-3
YKR044W	UIP5	ER	ER-3
YML029W	USA1	ER	ER-3
YGL098W	USE1	ER	ER-3
YDL128W	VCX1	ER	ER-3
YHR060W	VMA22	ER	ER-3
YKL119C	VPH2	ER	ER-3
YBR287W	YBR287W	ER	ER-3
YEL043W	YEL043W	ER	ER-3
YER087C-A	YER087C-A	ER	ER-3
YGL140C	YGL140C	ER	ER-3
YGR125W	YGR125W	ER	ER-3
YHR045W	YHR045W	ER	ER-3
YMR152W	YIM1	ER	ER-3
YJR015W	YJR015W	ER	ER-3
YLR050C	EMA19	ER	ER-3
YMR209C	YMR209C	ER	ER-3
YNL095C	YNL095C	ER	ER-3
YNL146W	YNL146W	ER	ER-3
YOR291W	YPK9	ER	ER-3
YPR063C	YPR063C	ER	ER-3
YPR071W	YPR071W	ER	ER-3
YLR120C	YPS1	ER	ER-3
YBR162W-A	YSY6	ER	ER-3
YNR039C	ZRG17	ER	ER-3
YLR130C	ZRT2	ER	ER-3
YCL025C	AGP1	ER	ER-4
YLR110C	CCW12	ER	ER-4
YGR175C	ERG1	ER	ER-4
YCR024C-A	PMP1	ER	ER-4
YEL017C-A	PMP2	ER	ER-4
YJL080C	SCP160	ER	ER-4
YEL031W	SPF1	ER	ER-4
YOR198C	BFR1	ER	ER-5
YLR390W-A	CCW14	ER	ER-5
YGR157W	CHO2	ER	ER-5
YKL096W-A	CWP2	ER	ER-5
YNL111C	CYB5	ER	ER-5
YDR294C	DPL1	ER	ER-5
YPR183W	DPM1	ER	ER-5
YNL327W	EGT2	ER	ER-5
YJL196C	ELO1	ER	ER-5
YCR034W	ELO2	ER	ER-5
YLR372W	ELO3	ER	ER-5
YCL045C	EMC1	ER	ER-5
YDR056C	EMC10	ER	ER-5
YJR088C	EMC2	ER	ER-5
YIL027C	EMC5	ER	ER-5
YBL040C	ERD2	ER	ER-5
YHR007C	ERG11	ER	ER-5
YGR060W	ERG25	ER	ER-5
YLR056W	ERG3	ER	ER-5
YMR015C	ERG5	ER	ER-5
YML012W	ERV25	ER	ER-5
YGR284C	ERV29	ER	ER-5
YOR317W	FAA1	ER	ER-5
YGL020C	GET1	ER	ER-5
YDL100C	GET3	ER	ER-5
YDR302W	GPI11	ER	ER-5
YMR251W-A	HOR7	ER	ER-5
YIL090W	ICE2	ER	ER-5
YBR159W	IFA38	ER	ER-5
YEL001C	IRC22	ER	ER-5
YNL322C	KRE1	ER	ER-5
YKL008C	LAC1	ER	ER-5
YHL003C	LAG1	ER	ER-5
YMR296C	LCB1	ER	ER-5
YHR039C	MSC7	ER	ER-5
YHR042W	NCP1	ER	ER-5
YDL193W	NUS1	ER	ER-5
YGL055W	OLE1	ER	ER-5
YJR073C	OPI3	ER	ER-5
YJL002C	OST1	ER	ER-5
YDL232W	OST4	ER	ER-5
YLR064W	PER33	ER	ER-5
YNL149C	PGA2	ER	ER-5
YML125C	PGA3	ER	ER-5
YJL117W	PHO86	ER	ER-5
YBR106W	SND3	ER	ER-5
YMR123W	PKR1	ER	ER-5
YGL167C	PMR1	ER	ER-5
YJL078C	PRY3	ER	ER-5
YMR200W	ROT1	ER	ER-5
YKL212W	SAC1	ER	ER-5
YER019C-A	SBH2	ER	ER-5
YLR378C	SEC61	ER	ER-5
YPL094C	SEC62	ER	ER-5
YOR254C	SEC63	ER	ER-5
YBR171W	SEC66	ER	ER-5
YLR292C	SEC72	ER	ER-5
YDL212W	SHR3	ER	ER-5
YDL052C	SLC1	ER	ER-5
YIL016W	SNL1	ER	ER-5
YJL192C	SOP4	ER	ER-5
YML055W	SPC2	ER	ER-5
YKL154W	SRP102	ER	ER-5
YBR283C	SSH1	ER	ER-5
YJR117W	STE24	ER	ER-5
YGL022W	STT3	ER	ER-5
YDR297W	SUR2	ER	ER-5
YMR149W	SWP1	ER	ER-5
YBR067C	TIP1	ER	ER-5
YGR260W	TNA1	ER	ER-5
YNL300W	TOS6	ER	ER-5
YDL015C	TSC13	ER	ER-5
YEL040W	UTR2	ER	ER-5
YER072W	VTC1	ER	ER-5
YFL004W	VTC2	ER	ER-5
YJL012C	VTC4	ER	ER-5
YEL002C	WBP1	ER	ER-5
YDL121C	EXP1	ER	ER-5
YDR476C	YDR476C	ER	ER-5
YKL065C	YET1	ER	ER-5
YDL072C	YET3	ER	ER-5
YNR021W	YNR021W	ER	ER-5
YPR028W	YOP1	ER	ER-5
YPR114W	YPR114W	ER	ER-5
YKL094W	YJU3	ER	-
YEL036C	ANP1	Golgi	-
YBR164C	ARL1	Golgi	-
YJR075W	HOC1	Golgi	-
YNL238W	KEX2	Golgi	-
YJL183W	MNN11	Golgi	-
YBR015C	MNN2	Golgi	-
YJL186W	MNN5	Golgi	-
YPL050C	MNN9	Golgi	-
YGL038C	OCH1	Golgi	-
YDR189W	SLY1	Golgi	-
YLR250W	SSP120	Golgi	-
YER113C	TMN3	Golgi	-
YDR100W	TVP15	Golgi	-
YMR071C	TVP18	Golgi	-
YDL058W	USO1	Golgi	-
YML115C	VAN1	Golgi	-
YKL063C	YKL063C	Golgi	-
YMR056C	AAC1	mitochondrion	mito-1
YBL015W	ACH1	mitochondrion	mito-1
YGL256W	ADH4	mitochondrion	mito-1
YER170W	ADK2	mitochondrion	mito-1
YMR064W	AEP1	mitochondrion	mito-1
YMR282C	AEP2	mitochondrion	mito-1
YPL005W	AEP3	mitochondrion	mito-1
YHR198C	AIM18	mitochondrion	mito-1
YMR157C	AIM36	mitochondrion	mito-1
YHL019C	APM2	mitochondrion	mito-1
YDL137W	ARF2	mitochondrion	mito-1
YPL051W	ARL3	mitochondrion	mito-1
YLR356W	ATG33	mitochondrion	mito-1
YLR393W	ATP10	mitochondrion	mito-1
YPR020W	ATP20	mitochondrion	mito-1
YMR098C	ATP25	mitochondrion	mito-1
YGR286C	BIO2	mitochondrion	mito-1
YJL060W	BNA3	mitochondrion	mito-1
YOL137W	BSC6	mitochondrion	mito-1
YOR299W	BUD7	mitochondrion	mito-1
YJL209W	CBP1	mitochondrion	mito-1
YGR174C	CBP4	mitochondrion	mito-1
YDR197W	CBS2	mitochondrion	mito-1
YKL208W	CBT1	mitochondrion	mito-1
YKL011C	CCE1	mitochondrion	mito-1
YJL099W	CHS6	mitochondrion	mito-1
YNR041C	COQ2	mitochondrion	mito-1
YOL096C	COQ3	mitochondrion	mito-1
YDR204W	COQ4	mitochondrion	mito-1
YML110C	COQ5	mitochondrion	mito-1
YPL172C	COX10	mitochondrion	mito-1
YGR062C	COX18	mitochondrion	mito-1
YML078W	CPR3	mitochondrion	mito-1
YDL142C	CRD1	mitochondrion	mito-1
YJR048W	CYC1	mitochondrion	mito-1
YOR037W	CYC2	mitochondrion	mito-1
YAL039C	CYC3	mitochondrion	mito-1
YOR022C	DDL1	mitochondrion	mito-1
YDL174C	DLD1	mitochondrion	mito-1
YMR287C	DSS1	mitochondrion	mito-1
YDR125C	ECM18	mitochondrion	mito-1
YLR390W	ECM19	mitochondrion	mito-1
YBR176W	ECM31	mitochondrion	mito-1
YIL098C	FMC1	mitochondrion	mito-1
YER182W	FMP10	mitochondrion	mito-1
YFL046W	FMP32	mitochondrion	mito-1
YPL222W	FMP40	mitochondrion	mito-1
YKR049C	FMP46	mitochondrion	mito-1
YBL013W	FMT1	mitochondrion	mito-1
YAL008W	FUN14	mitochondrion	mito-1
YOR205C	GEP3	mitochondrion	mito-1
YLR091W	GEP5	mitochondrion	mito-1
YDR434W	GPI17	mitochondrion	mito-1
YGR102C	GTF1	mitochondrion	mito-1
YLR289W	GUF1	mitochondrion	mito-1
YFL027C	GYP8	mitochondrion	mito-1
YDL119C	HEM25	mitochondrion	mito-1
YMR293C	HER2	mitochondrion	mito-1
YMR207C	HFA1	mitochondrion	mito-1
YHR067W	HTD2	mitochondrion	mito-1
YJR122W	IBA57	mitochondrion	mito-1
YPR006C	ICL2	mitochondrion	mito-1
YIR024C	INA22	mitochondrion	mito-1
YDL181W	INH1	mitochondrion	mito-1
YDR332W	IRC3	mitochondrion	mito-1
YPR061C	JID1	mitochondrion	mito-1
YDR148C	KGD2	mitochondrion	mito-1
YPL155C	KIP2	mitochondrion	mito-1
YJL207C	LAA1	mitochondrion	mito-1
YGL085W	LCL3	mitochondrion	mito-1
YLR239C	LIP2	mitochondrion	mito-1
YOR228C	MCP1	mitochondrion	mito-1
YKL150W	MCR1	mitochondrion	mito-1
YNL328C	MDJ2	mitochondrion	mito-1
YLR188W	MDL1	mitochondrion	mito-1
YHR194W	MDM31	mitochondrion	mito-1
YOR147W	MDM32	mitochondrion	mito-1
YJL102W	MEF2	mitochondrion	mito-1
YPL060W	MFM1	mitochondrion	mito-1
YCL044C	MGR1	mitochondrion	mito-1
YMR115W	MGR3	mitochondrion	mito-1
YMR036C	MIH1	mitochondrion	mito-1
YOR350C	MNE1	mitochondrion	mito-1
YGL124C	MON1	mitochondrion	mito-1
YDL045W-A	MRP10	mitochondrion	mito-1
YNL252C	MRPL17	mitochondrion	mito-1
YMR225C	MRPL44	mitochondrion	mito-1
YPL013C	MRPS16	mitochondrion	mito-1
YDR337W	MRPS28	mitochondrion	mito-1
YIR021W	MRS1	mitochondrion	mito-1
YOR334W	MRS2	mitochondrion	mito-1
YJL133W	MRS3	mitochondrion	mito-1
YBL095W	MRX3	mitochondrion	mito-1
YPL168W	MRX4	mitochondrion	mito-1
YJL147C	SMT1	mitochondrion	mito-1
YNL211C	MRX7	mitochondrion	mito-1
YDL027C	MRX9	mitochondrion	mito-1
YPL104W	MSD1	mitochondrion	mito-1
YOL033W	MSE1	mitochondrion	mito-1
YHR120W	MSH1	mitochondrion	mito-1
YNL073W	MSK1	mitochondrion	mito-1
YMR097C	MTG1	mitochondrion	mito-1
YGR257C	MTM1	mitochondrion	mito-1
YNL063W	MTQ1	mitochondrion	mito-1
YDR493W	MZM1	mitochondrion	mito-1
YLR382C	NAM2	mitochondrion	mito-1
YOL042W	NGL1	mitochondrion	mito-1
YGL221C	NIF3	mitochondrion	mito-1
YJR062C	NTA1	mitochondrion	mito-1
YJL208C	NUC1	mitochondrion	mito-1
YKL055C	OAR1	mitochondrion	mito-1
YPL134C	ODC1	mitochondrion	mito-1
YBR230C	OM14	mitochondrion	mito-1
YIL136W	OM45	mitochondrion	mito-1
YKR087C	OMA1	mitochondrion	mito-1
YOR130C	ORT1	mitochondrion	mito-1
YJR051W	OSM1	mitochondrion	mito-1
YDR538W	PAD1	mitochondrion	mito-1
YMR257C	PET111	mitochondrion	mito-1
YER153C	PET122	mitochondrion	mito-1
YLR067C	PET309	mitochondrion	mito-1
YNR045W	PET494	mitochondrion	mito-1
YGR222W	PET54	mitochondrion	mito-1
YNL003C	PET8	mitochondrion	mito-1
YAL055W	PEX22	mitochondrion	mito-1
YOR193W	PEX27	mitochondrion	mito-1
YER053C	PIC2	mitochondrion	mito-1
YMR267W	PPA2	mitochondrion	mito-1
YNL169C	PSD1	mitochondrion	mito-1
YCR079W	PTC6	mitochondrion	mito-1
YHR189W	PTH1	mitochondrion	mito-1
YBL057C	PTH2	mitochondrion	mito-1
YLR204W	QRI5	mitochondrion	mito-1
YDL104C	QRI7	mitochondrion	mito-1
YJR033C	RAV1	mitochondrion	mito-1
YDR137W	RGP1	mitochondrion	mito-1
YDR065W	RRG1	mitochondrion	mito-1
YOR305W	RRG7	mitochondrion	mito-1
YPR116W	RRG8	mitochondrion	mito-1
YNL213C	RRG9	mitochondrion	mito-1
YNL083W	SAL1	mitochondrion	mito-1
YMR060C	SAM37	mitochondrion	mito-1
YGR049W	SCM4	mitochondrion	mito-1
YGL083W	SCY1	mitochondrion	mito-1
YDR178W	SDH4	mitochondrion	mito-1
YOL071W	SDH5	mitochondrion	mito-1
YDR379C-A	SDH6	mitochondrion	mito-1
YDR511W	SDH7	mitochondrion	mito-1
YMR059W	SEN15	mitochondrion	mito-1
YLR105C	SEN2	mitochondrion	mito-1
YPL083C	SEN54	mitochondrion	mito-1
YDL033C	SLM3	mitochondrion	mito-1
YCR024C	SLM5	mitochondrion	mito-1
YMR066W	SOV1	mitochondrion	mito-1
YEL048C	TCA17	mitochondrion	mito-1
YOR297C	TIM18	mitochondrion	mito-1
YGR096W	TPC1	mitochondrion	mito-1
YHR106W	TRR2	mitochondrion	mito-1
YMR218C	TRS130	mitochondrion	mito-1
YGR166W	TRS65	mitochondrion	mito-1
YCR083W	TRX3	mitochondrion	mito-1
YDR084C	TVP23	mitochondrion	mito-1
YPL072W	UBP16	mitochondrion	mito-1
YLR193C	UPS1	mitochondrion	mito-1
YDR185C	UPS3	mitochondrion	mito-1
YKL041W	VPS24	mitochondrion	mito-1
YKR020W	VPS51	mitochondrion	mito-1
YBL010C	YBL010C	mitochondrion	mito-1
YBL059W	IAI11	mitochondrion	mito-1
YDL157C	YDL157C	mitochondrion	mito-1
YEL006W	YEA6	mitochondrion	mito-1
YHL018W	MCO14	mitochondrion	mito-1
YIL077C	RCI37	mitochondrion	mito-1
YJL043W	YJL043W	mitochondrion	mito-1
YJR085C	TMH11	mitochondrion	mito-1
YKR070W	YKR070W	mitochondrion	mito-1
YLR281C	RSO55	mitochondrion	mito-1
YLR283W	YLR283W	mitochondrion	mito-1
YML037C	YML037C	mitochondrion	mito-1
YMR252C	MLO1	mitochondrion	mito-1
YNL198C	YNL198C	mitochondrion	mito-1
YOL150C	YOL150C	mitochondrion	mito-1
YPR011C	YPR011C	mitochondrion	mito-1
YPR098C	TMH18	mitochondrion	mito-1
YLR121C	YPS3	mitochondrion	mito-1
YBR085W	AAC3	mitochondrion	mito-2
YKL106W	AAT1	mitochondrion	mito-2
YEL052W	AFG1	mitochondrion	mito-2
YER017C	AFG3	mitochondrion	mito-2
YJR080C	AIM24	mitochondrion	mito-2
YMR003W	AIM34	mitochondrion	mito-2
YOR215C	AIM41	mitochondrion	mito-2
YHR199C	AIM46	mitochondrion	mito-2
YER080W	AIM9	mitochondrion	mito-2
YJL071W	ARG2	mitochondrion	mito-2
YDR376W	ARH1	mitochondrion	mito-2
YMR301C	ATM1	mitochondrion	mito-2
YNL315C	ATP11	mitochondrion	mito-2
YOL077W-A	ATP19	mitochondrion	mito-2
YKL016C	ATP7	mitochondrion	mito-2
YPL069C	BTS1	mitochondrion	mito-2
YKR036C	CAF4	mitochondrion	mito-2
YHL038C	CBP2	mitochondrion	mito-2
YPL215W	CBP3	mitochondrion	mito-2
YBR120C	CBP6	mitochondrion	mito-2
YGR150C	CCM1	mitochondrion	mito-2
YKR066C	CCP1	mitochondrion	mito-2
YER061C	CEM1	mitochondrion	mito-2
YCL064C	CHA1	mitochondrion	mito-2
YOR356W	CIR2	mitochondrion	mito-2
YNR001C	CIT1	mitochondrion	mito-2
YBR003W	COQ1	mitochondrion	mito-2
YLR290C	COQ11	mitochondrion	mito-2
YGL119W	COQ8	mitochondrion	mito-2
YLR201C	COQ9	mitochondrion	mito-2
YDR231C	COX20	mitochondrion	mito-2
YIL111W	COX5B	mitochondrion	mito-2
YLR395C	COX8	mitochondrion	mito-2
YBR291C	CTP1	mitochondrion	mito-2
YDR430C	CYM1	mitochondrion	mito-2
YOR065W	CYT1	mitochondrion	mito-2
YLR348C	DIC1	mitochondrion	mito-2
YDR036C	EHD3	mitochondrion	mito-2
YDR070C	FMP16	mitochondrion	mito-2
YBR047W	FMP23	mitochondrion	mito-2
YNL168C	FMP41	mitochondrion	mito-2
YOR271C	FSF1	mitochondrion	mito-2
YHR059W	FYV4	mitochondrion	mito-2
YBR179C	FZO1	mitochondrion	mito-2
YPL059W	GRX5	mitochondrion	mito-2
YIL155C	GUT2	mitochondrion	mito-2
YER014W	HEM14	mitochondrion	mito-2
YOR176W	HEM15	mitochondrion	mito-2
YER078C	ICP55	mitochondrion	mito-2
YNL037C	IDH1	mitochondrion	mito-2
YCR046C	IMG1	mitochondrion	mito-2
YCR071C	IMG2	mitochondrion	mito-2
YGR031W	IMO32	mitochondrion	mito-2
YLL027W	ISA1	mitochondrion	mito-2
YPR067W	ISA2	mitochondrion	mito-2
[truncated: 1,246 more rows]

## Sheet: GO enrichments
Sub-compartmental group	Ontology
CP-1	P, F. C	No significant GO terms were found.
CP-2	P	GOID	TERM	CORRECTED_PVALUE	UNCORRECTED_PVALUE	NUM_LIST_ANNOTATIONS	LIST_SIZE	TOTAL_NUM_ANNOTATIONS	POPULATION_SIZE	FOLD_ENRICHMENT	FDR_RATE	EXPECTED_FALSE_POSITIVES	ANNOTATED_GENES
		GO:0007029	endoplasmic reticulum organization	0.00822553	0.000112679	5	12	5	63	5.25	0	0	TCB3, TCB2, TCB1, IST2, YGR026W
		GO:0010256	endomembrane system organization	0.00822553	0.000112679	5	12	5	63	5.25	0	0	TCB3, TCB1, TCB2, IST2, YGR026W
CP-2	F, C	No significant GO terms were found.
CP-3	P, F. C	No significant GO terms were found.
cyto-1	P	GOID	TERM	CORRECTED_PVALUE	UNCORRECTED_PVALUE	NUM_LIST_ANNOTATIONS	LIST_SIZE	TOTAL_NUM_ANNOTATIONS	POPULATION_SIZE	FOLD_ENRICHMENT	FDR_RATE	EXPECTED_FALSE_POSITIVES	ANNOTATED_GENES
		GO:1901566	organonitrogen compound biosynthetic process	1.47612e-15	3.23002e-18	66	88	420	1340	2.39286	0	0	RPL5, RPL26B, RPS21A, ADE1, RPL22A, RPL9B, SSA1, TEF2, RPS4B, MET6, RPL26A, LYS1, RPS0B, CDC60, LYS2, ARG1, GLN1, THR4, RPS25A, RPL8A, RPP1B, RPP2B, TIF2, LEU1, TEF4, SIS1, RPL41A, RPS26B, RPS9B, RPS4A, CAR1, ADK1, RPS26A, ILS1, RPL3, ASN1, RPP1A, GDH1, TMA19, ALA1, RPL12B, RPL24A, TEF1, BAT2, RPS17B, RPL41B, RPL29, ARO4, RPS9A, HIS4, SHM2, RPS8A, RPL24B, CPA2, SAH1, RPL43A, SSB2, RPS8B, YEF3, LY…
		GO:0043604	amide biosynthetic process	4.40435e-12	9.63752e-15	48	88	255	1340	2.86631	0	0	TMA19, ALA1, RPL3, RPP1A, ASN1, RPL41B, RPL29, RPS17B, TEF1, RPL24A, RPL12B, RPL43A, YEF3, RPS8B, SSB2, RPS9A, RPL24B, RPS8A, RPL1B, RPL8B, RPL10, TIF3, TEF2, SSA1, RPL9B, RPL22A, RPL26B, RPL5, RPS21A, ARG1, CDC60, RPS4B, RPS0B, RPL26A, RPP2B, RPP1B, SIS1, TEF4, TIF2, RPS25A, RPL8A, ILS1, RPS26A, RPL41A, RPS9B, CAR1, RPS4A, RPS26B
		GO:0002181	cytoplasmic translation	1.63773e-11	3.58366e-14	35	88	140	1340	3.80682	0	0	TMA19, SSA1, RPL22A, RPL9B, RPL26B, RPL5, RPP1A, RPS21A, RPL41B, RPL29, RPS17B, RPL12B, RPL24A, RPS4B, RPS0B, RPL26A, RPP2B, RPP1B, RPL43A, RPS8B, TIF2, SSB2, RPS25A, RPS9A, RPL24B, RPL8A, RPS8A, RPS26A, RPL1B, RPL41A, RPL8B, RPS4A, RPL10, RPS26B, TIF3
		GO:0043603	cellular amide metabolic process	2.39231e-11	5.23482e-14	49	88	276	1340	2.70339	0	0	RPS0B, RPL26A, RPS4B, ARG1, CDC60, RPS21A, RPL26B, RPL5, TEF2, RPL9B, RPL22A, SSA1, RPS26B, RPS4A, RPS9B, CAR1, RPL41A, ILS1, RPS26A, RPL8A, RPS25A, TEF4, SIS1, TIF2, RPP1B, RPP2B, TEF1, RPL12B, RPL24A, RPL29, RPL41B, RPS17B, RPP1A, ASN1, RPL3, ALA1, TMA19, RPL8B, TIF3, RPL10, RPL1B, RPL24B, RPS8A, SHM2, RPS9A, YEF3, SSB2, RPS8B, RPL43A
		GO:0006412	translation	2.99804e-11	6.56027e-14	45	88	235	1340	2.91586	0	0	TIF3, RPL10, RPL8B, RPL1B, RPS8A, RPL24B, RPS9A, SSB2, RPS8B, YEF3, RPL43A, RPL12B, RPL24A, TEF1, RPS17B, RPL41B, RPL29, RPP1A, RPL3, ALA1, TMA19, RPS26B, RPS4A, RPS9B, RPL41A, RPS26A, ILS1, RPL8A, RPS25A, TIF2, TEF4, SIS1, RPP1B, RPP2B, RPL26A, RPS0B, RPS4B, CDC60, RPS21A, RPL5, RPL26B, RPL9B, RPL22A, SSA1, TEF2
		GO:0043043	peptide biosynthetic process	3.56458e-11	7.79995e-14	45	88	236	1340	2.90351	0	0	RPL10, TIF3, RPL8B, RPL1B, RPS8B, SSB2, YEF3, RPL43A, RPS8A, RPL24B, RPS9A, RPS17B, RPL29, RPL41B, RPL24A, RPL12B, TEF1, ALA1, TMA19, RPP1A, RPL3, RPS26A, ILS1, RPS9B, RPS4A, RPS26B, RPL41A, TIF2, SIS1, TEF4, RPP2B, RPP1B, RPL8A, RPS25A, CDC60, RPL26A, RPS0B, RPS4B, SSA1, RPL22A, RPL9B, TEF2, RPS21A, RPL5, RPL26B
		GO:0006518	peptide metabolic process	4.24825e-10	9.29596e-13	45	88	251	1340	2.72999	0	0	RPL8A, RPS25A, SIS1, TEF4, TIF2, RPP2B, RPP1B, RPS9B, RPS4A, RPS26B, RPL41A, ILS1, RPS26A, RPS21A, RPL26B, RPL5, TEF2, SSA1, RPL9B, RPL22A, RPS0B, RPL26A, RPS4B, CDC60, RPL24B, RPS8A, RPS9A, YEF3, RPS8B, SSB2, RPL43A, RPL8B, RPL10, TIF3, RPL1B, RPP1A, RPL3, ALA1, TMA19, TEF1, RPL24A, RPL12B, RPL29, RPL41B, RPS17B
		GO:0019752	carboxylic acid metabolic process	1.53395e-06	3.35656e-09	33	88	181	1340	2.77624	0	0	ILS1, GPM1, ALD6, PFK1, GLY1, HXK2, CAR1, GND1, CDC19, LYS9, LEU1, HIS4, PGI1, THR4, GLN1, SAH1, CPA2, SHM2, LYS2, ARG1, ARO4, CDC60, BAT2, PGK1, MET6, LYS1, GDH1, TPI1, ALA1, SAM1, TDH2, GDH2, ASN1
		GO:0043436	oxoacid metabolic process	2.81344e-06	6.15633e-09	33	88	185	1340	2.71622	0	0	CPA2, SAH1, SHM2, PGI1, HIS4, GLN1, THR4, LYS9, LEU1, GND1, CDC19, CAR1, GLY1, PFK1, ALD6, HXK2, GPM1, ILS1, TDH2, GDH2, ASN1, SAM1, ALA1, TPI1, GDH1, LYS1, MET6, PGK1, ARO4, ARG1, LYS2, BAT2, CDC60
		GO:0006082	organic acid metabolic process	3.26418e-06	7.14263e-09	33	88	186	1340	2.70161	0	0	ASN1, TDH2, GDH2, TPI1, GDH1, ALA1, SAM1, MET6, LYS1, CDC60, BAT2, ARG1, LYS2, ARO4, PGK1, THR4, GLN1, HIS4, PGI1, SHM2, CPA2, SAH1, CDC19, GND1, LEU1, LYS9, HXK2, ALD6, GLY1, PFK1, CAR1, ILS1, GPM1
		GO:0006520	cellular amino acid metabolic process	0.000583172	1.27609e-06	23	88	124	1340	2.82441	0	0	ILS1, ARG1, ARO4, LYS2, CDC60, BAT2, GLY1, MET6, LYS1, CAR1, GDH1, LYS9, ALA1, LEU1, SAM1, HIS4, THR4, GLN1, CPA2, SAH1, GDH2, SHM2, ASN1
		GO:0046031	ADP metabolic process	0.0010625	2.32494e-06	9	88	21	1340	6.52597	0	0	PGK1, CDC19, TPI1, GPM1, TDH2, ADK1, HXK2, PGI1, PFK1
		GO:0044283	small molecule biosynthetic process	0.00111651	2.44313e-06	24	88	138	1340	2.64822	0	0	LYS1, GLY1, GPP1, ALD6, MET6, PGK1, GPM1, ARO4, ARG1, LYS2, BAT2, TDH2, CPA2, ASN1, SHM2, PGI1, HIS4, GLN1, THR4, LYS9, LEU1, TSA1, TPI1, GDH1
		GO:1901605	alpha-amino acid metabolic process	0.00157724	3.45129e-06	19	88	94	1340	3.07785	0	0	HIS4, THR4, GLN1, CPA2, SAH1, GDH2, SHM2, ASN1, GDH1, LYS9, LEU1, SAM1, GLY1, MET6, CAR1, LYS1, LYS2, ARG1, BAT2
		GO:0009135	purine nucleoside diphosphate metabolic process	0.00170194	3.72415e-06	9	88	22	1340	6.22934	0	0	TPI1, CDC19, GPM1, PGK1, HXK2, PFK1, PGI1, ADK1, TDH2
		GO:0009179	purine ribonucleoside diphosphate metabolic process	0.00170194	3.72415e-06	9	88	22	1340	6.22934	0	0	PGK1, GPM1, CDC19, TPI1, TDH2, ADK1, PFK1, PGI1, HXK2
		GO:0009185	ribonucleoside diphosphate metabolic process	0.00264654	5.79112e-06	9	88	23	1340	5.9585	0	0	HXK2, PGI1, PFK1, TDH2, ADK1, CDC19, TPI1, GPM1, PGK1
		GO:0008652	cellular amino acid biosynthetic process	0.00291798	6.38507e-06	16	88	72	1340	3.38384	0	0	HIS4, GLN1, THR4, CPA2, ASN1, SHM2, GDH1, LYS9, LEU1, GLY1, MET6, LYS1, LYS2, ARO4, ARG1, BAT2
		GO:0042273	ribosomal large subunit biogenesis	0.00398384	8.71737e-06	12	88	43	1340	4.24947	0	0	RPL8A, RPL26B, RPL3, RPL5, NSA2, RPL8B, RPL26A, RPS26B, RPL10, RPL1B, RPL12B, RPS26A
		GO:0022613	ribonucleoprotein complex biogenesis	0.00474464	1.03821e-05	23	88	139	1340	2.51962	0	0	RPS26A, RPL1B, TIF3, RPS26B, RPL10, RPS9B, RPL8B, TIF2, SSB2, RPS8B, NSA2, RPS9A, RPS8A, RPL8A, RPS17B, RPL12B, RPL26A, RPS0B, HSC82, RPL5, RPL26B, RPL3, RPS21A
		GO:0006096	glycolytic process	0.00480995	1.05251e-05	8	88	19	1340	6.41148	0	0	PGK1, TPI1, CDC19, GPM1, TDH2, HXK2, PGI1, PFK1
		GO:0006757	ATP generation from ADP	0.00480995	1.05251e-05	8	88	19	1340	6.41148	0	0	TDH2, PGI1, PFK1, HXK2, PGK1, GPM1, CDC19, TPI1
		GO:1901607	alpha-amino acid biosynthetic process	0.00539289	1.18006e-05	15	88	67	1340	3.40909	0	0	GDH1, LYS9, LEU1, HIS4, THR4, GLN1, CPA2, SHM2, ASN1, ARG1, LYS2, BAT2, GLY1, MET6, LYS1
		GO:0042254	ribosome biogenesis	0.0054881	1.2009e-05	20	88	111	1340	2.74365	0	0	RPS8A, RPL8A, RPS21A, RPL5, RPS9A, RPL3, RPL26B, RPS8B, SSB2, NSA2, RPS9B, RPL10, RPL26A, RPS26B, RPL8B, RPS0B, RPL12B, RPL1B, RPS17B, RPS26A
		GO:0009132	nucleoside diphosphate metabolic process	0.00592772	1.29709e-05	9	88	25	1340	5.48182	0	0	PGK1, TPI1, CDC19, GPM1, ADK1, TDH2, HXK2, PGI1, PFK1
		GO:0046034	ATP metabolic process	0.00592772	1.29709e-05	9	88	25	1340	5.48182	0	0	ADK1, TDH2, HXK2, PGI1, PFK1, PGK1, TPI1, CDC19, GPM1
cyto-1	F	GOID	TERM	CORRECTED_PVALUE	UNCORRECTED_PVALUE	NUM_LIST_ANNOTATIONS	LIST_SIZE	TOTAL_NUM_ANNOTATIONS	POPULATION_SIZE	FOLD_ENRICHMENT	FDR_RATE	EXPECTED_FALSE_POSITIVES	ANNOTATED_GENES
		GO:0003735	structural constituent of ribosome	3.16696e-14	2.41753e-16	32	88	100	1340	4.87273	0	0	RPS21A, RPL43A, RPL8B, RPL41B, RPS4A, RPL41A, RPP1B, RPL8A, RPL5, RPL12B, RPS26B, RPS9B, RPS17B, RPS25A, RPS8B, RPL9B, RPL26A, RPS4B, RPL22A, RPL26B, RPS26A, RPP1A, RPS9A, RPL24A, RPS8A, RPL10, RPL29, RPL24B, RPL1B, RPS0B, RPP2B, RPL3
		GO:0005198	structural molecule activity	1.35733e-12	1.03613e-14	32	88	112	1340	4.35065	0	0	RPL24A, RPP1A, RPS26A, RPS9A, RPL22A, RPL26B, RPL9B, RPL26A, RPS4B, RPS25A, RPS8B, RPS17B, RPL3, RPP2B, RPS0B, RPL10, RPL29, RPL1B, RPL24B, RPS8A, RPL8A, RPP1B, RPL41A, RPS4A, RPL41B, RPL8B, RPL43A, RPS21A, RPS9B, RPS26B, RPL12B, RPL5
		GO:0003723	RNA binding	0.00959476	7.32424e-05	28	88	211	1340	2.02068	0	0	TEF1, RPL26A, RPL9B, RPS4B, RPL22A, RPL26B, TIF2, RPS26A, RPS9A, RPL24A, RPL24B, RPL1B, RPL3, TIF3, ALA1, RPL8B, YEF3, RPS4A, TEF2, LYS1, TEF4, RPL8A, RPL5, RPL12B, SSA1, ILS1, RPS9B, RPS26B
cyto-1	C	GOID	TERM	CORRECTED_PVALUE	UNCORRECTED_PVALUE	NUM_LIST_ANNOTATIONS	LIST_SIZE	TOTAL_NUM_ANNOTATIONS	POPULATION_SIZE	FOLD_ENRICHMENT	FDR_RATE	EXPECTED_FALSE_POSITIVES	ANNOTATED_GENES
		GO:0044445	cytosolic part	1.22507e-15	1.55072e-17	37	88	127	1340	4.43629	0	0	RPS21A, RPL24B, RPS8A, RPS17B, RPS25A, RPL22A, RPS26B, RPL1B, RPS4B, SIS1, RPL12B, RPS9A, RPL5, RPL10, RPL9B, RPL8A, RPL26A, RPP2B, RPP1B, RPL8B, YEF3, RPL43A, RPP1A, RPL24A, YDJ1, RPL41A, RPL29, LEU1, RPS26A, RPL26B, RPL41B, RPS9B, RPS0B, RPL3, PFK1, RPS8B, RPS4A
		GO:0022626	cytosolic ribosome	2.77565e-15	3.51348e-17	34	88	108	1340	4.79377	0	0	RPL9B, RPL8A, RPL26A, RPS9A, RPL5, RPL10, SIS1, RPL12B, RPS21A, RPL24B, RPS17B, RPS8A, RPS25A, RPL22A, RPS26B, RPL1B, RPS4B, RPL26B, RPL41B, RPS9B, RPS0B, RPL3, RPS8B, RPS4A, RPL41A, RPL29, RPS26A, RPL43A, RPP1A, RPL24A, RPP2B, RPP1B, RPL8B, YEF3
		GO:0005829	cytosol	3.25638e-15	4.122e-17	67	88	452	1340	2.25714	0	0	SAH1, PGI1, RPL8A, RPL26A, RPS26B, RPS4B, RPS21A, RPL24B, HIS4, RPS17B, RPL22A, ASN1, ALD6, ILS1, RPS26A, CPA2, GND1, RPL41A, CAR1, HSC82, RPL3, TDH2, PFK1, RPS8B, RPL26B, GDH1, SSA1, RPS0B, RPP2B, RPP1B, TEF1, YDJ1, RPP1A, RPL24A, RPS9A, RPL5, RPL10, RPL9B, GLY1, SAM1, RPL1B, PGK1, ADE17, RPS8A, TPI1, RPS25A, ARG1, TMA19, RPL12B, SIS1, LEU1, SOD1, RPL29, RPS4A, ADK1, RPL41B, TSA1, RPS9B, GPM1, R…
		GO:0044391	ribosomal subunit	1.02403e-14	1.29624e-16	33	88	105	1340	4.78571	0	0	RPP2B, RPP1B, RPL8B, RPL43A, RPP1A, RPL24A, RPL41A, RPL29, RPS26A, RPL26B, RPL41B, RPS9B, RPS0B, RPL3, RPS4A, RPS8B, RPS21A, RPL24B, RPS17B, RPS8A, RPS25A, RPL22A, RPS26B, RPL1B, RPS4B, SIS1, RPL12B, RPS9A, RPL5, RPL10, RPL9B, RPL8A, RPL26A
		GO:0005840	ribosome	1.28211e-14	1.62293e-16	35	88	120	1340	4.44129	0	0	RPL10, RPL5, RPS9A, RPL9B, RPL26A, RPL8A, RPL22A, RPS25A, RPS17B, RPS8A, RPL24B, RPS21A, RPS4B, RPL1B, RPS26B, SIS1, RPL12B, RPL29, RPL41A, RPS26A, RPS9B, RPS0B, RPL41B, RPL26B, RPS4A, RPS8B, RPL3, TEF4, RPP1B, RPP2B, YEF3, RPL8B, RPL24A, RPP1A, RPL43A
		GO:0030529	intracellular ribonucleoprotein complex	1.02937e-11	1.303e-13	45	88	239	1340	2.86706	0	0	RPP1A, RPL24A, RPL43A, RPP1B, TEF4, SSE1, RPP2B, YEF3, RPL8B, RPS0B, RPS9B, RPL26B, RPL41B, TSA1, SSA1, RPS8B, RPS4A, RPL3, RPL29, RPL41A, SSB2, NSA2, LEU1, RPS26A, SIS1, RPL12B, TMA19, TIF2, RPS17B, RPS8A, RPL22A, RPS25A, RPS21A, RPL24B, TIF3, RPS4B, RPS26B, SAM1, RPL1B, RPL9B, RPL8A, RPL26A, RPL5, RPL10, RPS9A
		GO:1990904	ribonucleoprotein complex	1.21894e-11	1.54296e-13	45	88	240	1340	2.85511	0	0	RPL22A, RPS25A, RPS17B, RPS8A, TIF3, RPL24B, RPS21A, RPS4B, RPL1B, SAM1, RPS26B, SIS1, RPL12B, TIF2, TMA19, RPL10, RPL5, RPS9A, RPL9B, RPL26A, RPL8A, TEF4, RPP1B, RPP2B, SSE1, YEF3, RPL8B, RPL24A, RPP1A, RPL43A, RPL29, RPL41A, NSA2, LEU1, RPS26A, SSB2, RPS0B, RPS9B, SSA1, TSA1, RPL41B, RPL26B, RPS8B, RPS4A, RPL3
		GO:0022625	cytosolic large ribosomal subunit	1.51127e-08	1.913e-10	20	88	61	1340	4.99255	0	0	RPL26B, RPL41B, RPL9B, RPL8A, RPL26A, RPL3, RPL29, RPL41A, RPL5, RPL10, RPP1A, RPL24A, RPL43A, RPL12B, RPP1B, RPL22A, RPL24B, RPP2B, RPL1B, RPL8B
		GO:0015934	large ribosomal subunit	2.11876e-08	2.68198e-10	20	88	62	1340	4.91202	0	0	RPL24A, RPP1A, RPL43A, RPL12B, RPL22A, RPP1B, RPP2B, RPL24B, RPL1B, RPL8B, RPL9B, RPL41B, RPL26B, RPL26A, RPL8A, RPL3, RPL29, RPL41A, RPL10, RPL5
		GO:0043228	non-membrane-bounded organelle	8.24511e-07	1.04368e-08	45	88	322	1340	2.12804	0	0	RPL43A, RPP1A, RPL24A, RPL8B, YEF3, RPP2B, RPP1B, TEF2, TEF4, TEF1, RPL3, RPS8B, TDH2, RPS4A, RPL26B, RPL41B, RPS0B, RPS9B, SSB2, RPS26A, NSA2, LEU1, RPL41A, RPL29, TMA19, TIF2, RPL12B, SIS1, RPS26B, RPL1B, SAM1, RPS4B, RPS21A, TIF3, RPL24B, RPS17B, RPS8A, RPS25A, RPL22A, RPL8A, RPL26A, RPL9B, RPS9A, RPL5, RPL10
		GO:0043232	intracellular non-membrane-bounded organelle	8.24511e-07	1.04368e-08	45	88	322	1340	2.12804	0	0	RPP2B, TEF1, TEF4, RPP1B, TEF2, RPL8B, YEF3, RPL43A, RPL24A, RPP1A, RPL41A, RPL29, LEU1, NSA2, RPS26A, SSB2, RPL26B, RPL41B, RPS9B, RPS0B, RPL3, TDH2, RPS8B, RPS4A, TIF3, RPL24B, RPS21A, RPL22A, RPS25A, RPS8A, RPS17B, RPL1B, SAM1, RPS26B, RPS4B, SIS1, TIF2, TMA19, RPL12B, RPS9A, RPL10, RPL5, RPL9B, RPL26A, RPL8A
		GO:0022627	cytosolic small ribosomal subunit	5.3847e-05	6.81607e-07	13	88	41	1340	4.82816	0	0	RPS0B, RPS9B, RPS8B, RPS4A, RPS9A, RPS26A, SIS1, RPS8A, RPS17B, RPS25A, RPS21A, RPS4B, RPS26B
		GO:0015935	small ribosomal subunit	0.000100232	1.26876e-06	13	88	43	1340	4.60359	0	0	RPS26A, RPS9A, RPS0B, RPS9B, RPS8B, RPS4A, RPS21A, RPS25A, RPS8A, RPS17B, RPS26B, RPS4B, SIS1
		GO:0030686	90S preribosome	0.00131188	1.6606e-05	8	88	20	1340	6.09091	0	0	RPS4B, RPS26A, RPS9A, RPS26B, RPS8A, RPS4A, RPS8B, RPS9B
cyto-2	P	GOID	TERM	CORRECTED_PVALUE	UNCORRECTED_PVALUE	NUM_LIST_ANNOTATIONS	LIST_SIZE	TOTAL_NUM_ANNOTATIONS	POPULATION_SIZE	FOLD_ENRICHMENT	FDR_RATE	EXPECTED_FALSE_POSITIVES	ANNOTATED_GENES
		GO:1901566	organonitrogen compound biosynthetic process	4.74748e-37	7.6449e-40	119	147	420	1340	2.58277	0	0	RPL38, TRP2, URA7, GLN4, WRS1, RPL43B, HIS7, ADE6, FPR1, RPL36B, RPL34A, CDC33, RPL42A, RPL12A, RPL4B, DPS1, RPL13B, SER1, ADE3, SUP45, RPS24B, RPL14B, RPL2A, PAB1, RPS29B, GCN1, HIS5, ARC1, RPS19B, RPL27B, PRT1, SRO9, RPL21B, CAF20, HTS1, RPS27A, CYS3, EFT1, CPA1, FRS1, RPL22B, RPL31B, GCN20, RPS30B, RPL16A, RPL14A, GLT1, THS1, RPS16A, RPS6A, VAS1, RPS23A, SES1, TRP3, RPG1, FUN12, RPL35B, TIF3, …
		GO:0006412	translation	8.32181e-34	1.34007e-36	89	147	235	1340	3.45231	0	0	RPL21B, PRT1, SRO9, CAF20, HTS1, EFT1, RPS27A, SUP45, RPS24B, RPL2A, RPL14B, RPS29B, PAB1, GCN1, ARC1, RPS19B, RPL27B, RPL36B, RPL34A, CDC33, RPL12A, RPL42A, RPL13B, DPS1, RPL4B, RPL38, GLN4, WRS1, RPL43B, RPS23B, RPL19B, RPS25B, RPL20B, SSZ1, RPS23A, SES1, RPG1, FUN12, RPL35B, TIF3, RPL16A, RPL14A, THS1, RPS16A, RPS6A, VAS1, FRS1, RPL22B, GCN20, RPL31B, RPS30B, ZUO1, RPS19A, GIS2, RPL19A, RPS1B,…
		GO:0043043	peptide biosynthetic process	1.26686e-33	2.04004e-36	89	147	236	1340	3.43768	0	0	RPL18B, RPL11B, RPL6B, RPL20A, RPS24A, RPL6A, CAM1, TIF1, SBP1, RPL9A, RPS7B, RPL17B, RPL33B, MES1, GUS1, TYS1, GRS1, NIP1, RPL42B, HCR1, RPL34B, RPS30A, ZUO1, GIS2, RPS19A, RPS1B, RPL19A, RPL7B, RPL1A, TIF5, RPS10B, RPL7A, RPS28A, PUB1, SUI2, NEW1, TIF4631, RPL36A, SES1, RPS23A, RPL35B, FUN12, RPG1, TIF3, RPL19B, RPS23B, RPL20B, RPS25B, SSZ1, FRS1, RPL22B, RPS30B, GCN20, RPL31B, RPL16A, RPL14A, …
		GO:0043604	amide biosynthetic process	2.42418e-32	3.90366e-35	91	147	255	1340	3.25303	0	0	HCR1, RPS30A, RPL34B, GIS2, RPS19A, ZUO1, RPS1B, RPL19A, TIF5, RPL7B, RPL1A, RPL7A, RPS10B, SUI2, RPS28A, PUB1, RPL36A, TIF4631, NEW1, RPL11B, RPL18B, RPL20A, RPS24A, RPL6B, CAM1, TIF1, RPL6A, RPS7B, SBP1, RPL9A, RPL17B, GUS1, RPL33B, MES1, GRS1, TYS1, RPL42B, NIP1, RPS24B, SUP45, ARC1, RPS19B, RPL27B, GCN1, RPS29B, PAB1, RPL2A, RPL14B, RPL21B, PRT1, SRO9, EFT1, RPS27A, CAF20, HTS1, GLN4, RPL38, …
		GO:1901576	organic substance biosynthetic process	2.79764e-31	4.50506e-34	132	147	597	1340	2.01552	0	0	FPR1, ADE6, HIS7, RPL43B, WRS1, GLN4, URA7, TRP2, RPL38, RPL13B, RPL4B, DPS1, RPL12A, RPL42A, CDC33, RPL34A, RPL36B, RPS19B, ARC1, RPL27B, HIS5, ACC1, GCN1, RNA1, RPS29B, PAB1, RPL2A, RPL14B, RPS24B, PYC2, SUP45, ADE3, SER1, CPA1, EFT1, RPS27A, CYS3, CAF20, HTS1, RPL21B, PRT1, SRO9, RPS30B, GCN20, RPL31B, RPL22B, FRS1, SFA1, VAS1, RPS6A, RPS16A, THS1, GLT1, RPL14A, RPL16A, DEF1, TIF3, RPL35B, FUN…
		GO:0006518	peptide metabolic process	5.14437e-31	8.28401e-34	89	147	251	1340	3.23224	0	0	TIF1, CAM1, RPL6A, RPS7B, SBP1, RPL9A, RPL11B, RPL18B, RPS24A, RPL20A, RPL6B, GRS1, TYS1, NIP1, RPL42B, RPL17B, RPL33B, MES1, GUS1, RPS19A, GIS2, ZUO1, RPL19A, RPS1B, HCR1, RPL34B, RPS30A, SUI2, PUB1, RPS28A, RPL36A, NEW1, TIF4631, TIF5, RPL7B, RPL1A, RPL7A, RPS10B, RPL20B, RPS25B, RPS23B, RPL19B, SSZ1, FUN12, RPG1, RPL35B, RPS23A, SES1, TIF3, RPL14A, RPL16A, RPS6A, VAS1, THS1, RPS16A, RPL22B, FR…
		GO:0043603	cellular amide metabolic process	6.33701e-31	1.02045e-33	93	147	276	1340	3.07158	0	0	SRO9, PRT1, RPL21B, RPS27A, EFT1, HTS1, CAF20, RPS24B, SUP45, ADE3, ARC1, RPS19B, RPL27B, GCN1, PAB1, RPS29B, RPL14B, RPL2A, RPL34A, RPL36B, RPL4B, DPS1, RPL13B, RPL42A, RPL12A, CDC33, GLN4, RPL38, RPL43B, WRS1, ASN2, RPL20B, RPS25B, RPL19B, RPS23B, MTD1, SSZ1, RPL35B, FUN12, RPG1, SES1, RPS23A, TIF3, RPL14A, RPL16A, VAS1, RPS6A, RPS16A, THS1, RPL22B, FRS1, RPS30B, GCN20, RPL31B, GIS2, RPS19A, ZU…
		GO:0044271	cellular nitrogen compound biosynthetic process	6.33223e-27	1.01968e-29	112	147	446	1340	2.28913	0	0	TRP5, RPS30A, RPL34B, HCR1, MBF1, RPS1B, ADE12, RPL19A, GIS2, RPS19A, ZUO1, ADE2, RPL7A, RPS10B, TIF5, RPL7B, RPL1A, RPL36A, TIF4631, NEW1, SUI2, RPS28A, PUB1, RPL20A, BMH1, RPS24A, RPL6B, HSP82, IMD3, RPL11B, RPL18B, RPS7B, RPL9A, SBP1, CAM1, ADO1, TIF1, RPO41, RPL6A, GUS1, RPL33B, MES1, RPL17B, URA2, RPL42B, NIP1, GRS1, TYS1, RPL27B, RPS19B, ARC1, RNA1, GCN1, RPS29B, PAB1, RPL2A, RPL14B, RPS24B…
		GO:0002181	cytoplasmic translation	3.22097e-26	5.18674e-29	63	147	140	1340	4.10204	0	0	TIF3, RPL6B, RPS24A, RPL20A, RPL18B, RPL11B, FUN12, RPG1, RPL35B, SSZ1, RPL9A, RPS7B, RPL6A, RPL19B, RPL20B, TIF1, RPS25B, RPL33B, RPL31B, RPS30B, RPL22B, RPL17B, RPS16A, NIP1, RPL42B, RPS6A, RPL16A, RPL14A, RPL14B, RPL2A, RPL34B, RPS30A, RPS29B, RPS19B, RPL27B, SUP45, HCR1, RPS24B, RPL19A, RPS27A, RPS1B, RPS19A, PRT1, RPL21B, GIS2, RPS10B, RPL43B, RPL7A, RPL38, RPL1A, RPL7B, TIF5, TIF4631, CDC33…
		GO:0034645	cellular macromolecule biosynthetic process	1.01025e-22	1.62681e-25	97	147	366	1340	2.4159	0	0	RPL4B, DPS1, RPL13B, RPL42A, RPL12A, CDC33, RPL34A, RPL36B, FPR1, RPL43B, WRS1, GLN4, RPL38, RPS27A, EFT1, CAF20, HTS1, PRT1, SRO9, RPL21B, ARC1, RPS19B, RPL27B, RNA1, GCN1, PAB1, RPS29B, RPL14B, RPL2A, RPS24B, SUP45, VAS1, RPS6A, RPS16A, THS1, RPL14A, RPL16A, RPS30B, RPL31B, GCN20, RPL22B, FRS1, SSZ1, RPL20B, RPS25B, RPL19B, RPS23B, TIF3, DEF1, RPL35B, RPG1, FUN12, SES1, RPS23A, RPL36A, NEW1, TI…
		GO:0009059	macromolecule biosynthetic process	1.68086e-22	2.70669e-25	97	147	368	1340	2.40277	0	0	RPL17B, GUS1, RPL33B, MES1, GRS1, TYS1, RPL42B, NIP1, RPL11B, RPL18B, RPL20A, RPS24A, BMH1, RPL6B, HSP82, CAM1, TIF1, RPO41, RPL6A, RPS7B, SBP1, RPL9A, TIF5, BMH2, RPL1A, RPL7B, RPL7A, RPS10B, SUI2, RPS28A, PUB1, RPL36A, TIF4631, NEW1, HCR1, RPS30A, RPL34B, GIS2, RPS19A, ZUO1, MBF1, RPS1B, RPL19A, RPL22B, FRS1, RPS30B, GCN20, RPL31B, RPL14A, RPL16A, VAS1, RPS6A, RPS16A, THS1, RPL35B, FUN12, RPG1,…
		GO:0010467	gene expression	2.51425e-17	4.04871e-20	96	147	412	1340	2.12403	0	0	RPS30B, RPL31B, GCN20, RPL22B, FRS1, VAS1, RPS6A, RPS16A, THS1, RPL14A, RPL16A, TIF3, DEF1, RPL35B, FUN12, RPG1, SES1, RPS23A, SSZ1, RPS25B, RPL20B, RPL19B, RPS23B, FPR1, RPL43B, WRS1, GLN4, RPL38, RPL13B, RPL4B, DPS1, RPL12A, RPL42A, CDC33, RPL34A, RPL36B, RPS19B, RPL27B, ARC1, RNA1, GCN1, RPS29B, PAB1, RPL2A, RPL14B, RPS24B, SUP45, EFT1, RPS27A, HTS1, CAF20, RPL21B, PRT1, SRO9, GUS1, MES1, RPL3…
		GO:0022613	ribonucleoprotein complex biogenesis	1.29915e-13	2.09203e-16	49	147	139	1340	3.21343	0	0	RPS24B, HCR1, RPS19B, RNA1, RPL34B, RPL14B, RPL2A, PRT1, RPS19A, ARB1, ZUO1, RPS27A, RPS1B, CAF20, TIF5, RPL7B, RPL1A, RPL38, RPL7A, RPS10B, SUI2, RPL34A, RPS28A, PUB1, RPL12A, NEW1, CDC33, TIF4631, RPL35B, RPL11B, FUN12, RPG1, RPS23A, RPS24A, HSP82, RPL6B, TIF3, TIF1, RPL6A, RPS23B, RPS7B, SSZ1, RPL17B, RPL33B, RPL14A, RPL16A, RPS6A, RPS16A, NIP1
		GO:0042254	ribosome biogenesis	2.39552e-09	3.85752e-12	38	147	111	1340	3.12067	0	0	SSZ1, RPS27A, RPS1B, RPS7B, RPL6A, RPS23B, ZUO1, RPS19A, ARB1, RPL14B, RPL2A, RPL34B, RPL6B, RNA1, RPS24A, RPS19B, RPS23A, RPL11B, FUN12, HCR1, RPL35B, RPS24B, NEW1, TIF4631, RPS16A, RPL12A, RPS6A, RPS28A, RPL16A, RPL34A, RPL14A, RPS10B, RPL33B, RPL7A, RPL7B, RPL1A, RPL17B, TIF5
		GO:0006520	cellular amino acid metabolic process	5.21437e-07	8.39674e-10	37	147	124	1340	2.71999	0	0	CPA1, CYS3, HTS1, ASN2, ARO1, ARC1, HIS5, TRP5, ARG3, HOM3, TRP3, SES1, ADE3, SER1, VAS1, DPS1, URA2, CYS4, THS1, ARO8, GLT1, GRS1, SER3, TYS1, FPR1, ADE6, HIS7, SAM2, GUS1, MES1, HOM2, WRS1, GLN4, URA7, FRS1, TRP2, SFA1
		GO:0006418	tRNA aminoacylation for protein translation	6.65204e-07	1.07118e-09	13	147	18	1340	6.58352	0	0	ARC1, GUS1, MES1, WRS1, GLN4, SES1, FRS1, VAS1, DPS1, THS1, HTS1, GRS1, TYS1
		GO:0043038	amino acid activation	1.90881e-06	3.07377e-09	13	147	19	1340	6.23702	0	0	GLN4, SES1, FRS1, ARC1, WRS1, GUS1, MES1, GRS1, TYS1, DPS1, VAS1, THS1, HTS1
		GO:0043039	tRNA aminoacylation	1.90881e-06	3.07377e-09	13	147	19	1340	6.23702	0	0	WRS1, GUS1, MES1, ARC1, FRS1, SES1, GLN4, THS1, HTS1, DPS1, VAS1, TYS1, GRS1
		GO:0019752	carboxylic acid metabolic process	1.31766e-05	2.12183e-08	44	147	181	1340	2.21596	0	0	GLN4, PYC1, URA7, TRP2, FAS2, FRS1, SFA1, ADE6, FPR1, HIS7, SAM2, MES1, GUS1, WRS1, HOM2, ARO8, GLT1, SER3, GRS1, TYS1, VAS1, DPS1, CYS4, URA2, THS1, ARG3, HOM3, PYC2, TRP3, ENO1, SES1, SER1, ADE3, HIS5, ACC1, ARC1, TRP5, ASN2, FAS1, ARO1, CPA1, MTD1, CYS3, HTS1
		GO:0022618	ribonucleoprotein complex assembly	2.10809e-05	3.39466e-08	23	147	63	1340	3.32793	0	0	TIF5, RPL38, SUI2, PUB1, RPS28A, CDC33, TIF4631, RPL12A, NIP1, RPL11B, HCR1, FUN12, RPG1, RPS19B, HSP82, RPL6B, TIF3, RPS19A, PRT1, TIF1, RPL6A, CAF20, RPS27A
		GO:0043436	oxoacid metabolic process	2.75443e-05	4.43547e-08	44	147	185	1340	2.16805	0	0	MES1, GUS1, WRS1, HOM2, ADE6, FPR1, SAM2, HIS7, TRP2, FAS2, FRS1, SFA1, GLN4, PYC1, URA7, URA2, CYS4, THS1, VAS1, DPS1, TYS1, ARO8, GLT1, SER3, GRS1, HIS5, ACC1, ARC1, TRP5, SES1, SER1, ADE3, HOM3, ARG3, PYC2, TRP3, ENO1, CYS3, HTS1, CPA1, MTD1, ARO1, ASN2, FAS1
		GO:0006082	organic acid metabolic process	3.2974e-05	5.30982e-08	44	147	186	1340	2.15639	0	0	ARO1, ASN2, FAS1, HTS1, CYS3, MTD1, CPA1, SER1, ADE3, SES1, TRP3, PYC2, ENO1, HOM3, ARG3, TRP5, ACC1, HIS5, ARC1, TYS1, SER3, GRS1, ARO8, GLT1, THS1, CYS4, URA2, DPS1, VAS1, SFA1, TRP2, FAS2, FRS1, URA7, PYC1, GLN4, WRS1, HOM2, MES1, GUS1, SAM2, HIS7, ADE6, FPR1
		GO:0071826	ribonucleoprotein complex subunit organization	8.08359e-05	1.30171e-07	23	147	67	1340	3.12925	0	0	SUI2, RPS28A, PUB1, RPL12A, NIP1, TIF4631, CDC33, TIF5, RPL38, TIF1, PRT1, RPS19A, RPL6A, RPS27A, CAF20, FUN12, RPG1, HCR1, RPL11B, RPS19B, TIF3, RPL6B, HSP82
		GO:0034660	ncRNA metabolic process	0.000157699	2.53943e-07	33	147	125	1340	2.40653	0	0	ARC1, RPS24A, RPS24B, RPL35B, FUN12, HCR1, SES1, RPS23A, RPS7B, RPS27A, RPS1B, HTS1, SSZ1, ZUO1, RPS23B, RPL7A, MES1, GUS1, WRS1, GLN4, RPL17B, RPL7B, RPL1A, FRS1, VAS1, DPS1, RPS6A, RPS16A, THS1, GRS1, RPS28A, RPL16A, TYS1
		GO:0002183	cytoplasmic translational initiation	0.00160908	2.59111e-06	11	147	21	1340	4.77486	0	0	TIF3, HCR1, FUN12, RPG1, TIF5, NIP1, TIF4631, CDC33, SUI2, TIF1, PRT1
		GO:0001732	formation of cytoplasmic translation initiation complex	0.00628362	1.01186e-05	6	147	7	1340	7.81341	0	0	HCR1, RPG1, FUN12, PRT1, TIF5, NIP1
cyto-2	F	GOID	TERM	CORRECTED_PVALUE	UNCORRECTED_PVALUE	NUM_LIST_ANNOTATIONS	LIST_SIZE	TOTAL_NUM_ANNOTATIONS	POPULATION_SIZE	FOLD_ENRICHMENT	FDR_RATE	EXPECTED_FALSE_POSITIVES	ANNOTATED_GENES
		GO:0003735	structural constituent of ribosome	5.06217e-24	3.37478e-26	51	147	100	1340	4.64898	0	0	RPS23B, RPL4B, RPS6A, RPL27B, RPS10B, RPS27A, RPL7B, RPL7A, RPL36B, RPL36A, RPL20B, RPS30B, RPS30A, RPS29B, RPS19A, RPL11B, RPL34B, RPL20A, RPL6A, RPL22B, RPL34A, RPS16A, RPS28A, RPL2A, RPL19A, RPS23A, RPL42B, RPL31B, RPL13B, RPL33B, RPL17B, RPL42A, RPL12A, RPL9A, RPS24A, RPS7B, RPS19B, RPL1A, RPL35B, RPS24B, RPL21B, RPL38, RPL14B, RPS25B, RPL43B, RPL6B, RPL14A, RPL19B, RPL18B, RPS1B, RPL16A
		GO:0005198	structural molecule activity	4.96744e-21	3.31163e-23	51	147	112	1340	4.15087	0	0	RPL11B, RPS19A, RPL34B, RPL6A, RPL20A, RPL20B, RPS30A, RPS30B, RPS29B, RPL36B, RPL7A, RPL7B, RPL36A, RPS23B, RPL4B, RPS10B, RPS27A, RPL27B, RPS6A, RPL38, RPL21B, RPL14B, RPL6B, RPL14A, RPL43B, RPS25B, RPS1B, RPL18B, RPL16A, RPL19B, RPS24A, RPL9A, RPL1A, RPS19B, RPS7B, RPL35B, RPS24B, RPL19A, RPL31B, RPL42B, RPS23A, RPL33B, RPL13B, RPL12A, RPL17B, RPL42A, RPL34A, RPL22B, RPS28A, RPS16A, RPL2A
		GO:0003723	RNA binding	2.45679e-12	1.63786e-14	59	147	211	1340	2.54892	0	0	RPL6A, CYS4, RPL11B, RPS19A, IMD3, CAM1, TIF3, TIF1, CLU1, RPL36A, RPL36B, RPL7A, RPL7B, RPS10B, RPS27A, PUB1, PRT1, ARC1, SUI2, FUN12, RPL4B, RPL14A, RPL6B, PAB1, RPL18B, RPL16A, RPL19B, GUS1, TYS1, RPL14B, RPL1A, RPS19B, NEW1, RPL35B, GIS2, HCR1, STI1, DPS1, EFT1, CAF20, RPL9A, SRO9, NIP1, RPL13B, SUP45, RPL12A, RPL19A, TIF5, SBP1, CDC33, RPS16A, RPL2A, RPG1, HTS1, TIF4631, SES1, GLN4, FRS1, RP…
		GO:0003676	nucleic acid binding	6.12726e-12	4.08484e-14	66	147	260	1340	2.31397	0	0	CYS4, RPL11B, RPS19A, RPL6A, TIF1, IMD3, CAM1, TIF3, DEF1, RPL7A, RPO41, RPL36B, RPL7B, CLU1, RPL36A, RPL4B, FUN12, ARC1, SUI2, PUB1, RPS10B, RPS27A, PRT1, TYS1, ZUO1, RPL14B, GUS1, RPL18B, RPL16A, RPL19B, RPL6B, RPL14A, PAB1, DPS1, STI1, NIP1, SRO9, EFT1, BMH2, CAF20, RPL9A, HCR1, BMH1, GIS2, MBF1, RPL35B, RPL1A, RPS19B, NEW1, SBP1, TIF5, RPL19A, RPL12A, SUP45, RPL13B, GLN4, SES1, FRS1, RPL22B, …
		GO:0016874	ligase activity	1.16508e-08	7.7672e-11	24	147	53	1340	4.12784	0	0	GUS1, TYS1, DUR1,2, ADE6, URA7, ACC1, CPA1, DPS1, ASN2, URA2, ADE3, VAS1, ADE5,7, THS1, HTS1, PYC1, WRS1, FRS1, GLN4, SES1, ADE12, MES1, GRS1, PYC2
		GO:0004812	aminoacyl-tRNA ligase activity	3.10226e-06	2.06817e-08	12	147	18	1340	6.0771	0	0	DPS1, SES1, FRS1, GLN4, WRS1, MES1, HTS1, VAS1, GRS1, TYS1, THS1, GUS1
		GO:0016875	ligase activity, forming carbon-oxygen bonds	3.10226e-06	2.06817e-08	12	147	18	1340	6.0771	0	0	TYS1, THS1, GUS1, VAS1, GRS1, WRS1, GLN4, DPS1, SES1, FRS1, MES1, HTS1
		GO:0008135	translation factor activity, RNA binding	1.95116e-05	1.30077e-07	16	147	35	1340	4.16715	0	0	SUP45, TIF5, RPG1, SUI2, TIF3, NEW1, CDC33, PRT1, CAM1, NIP1, EFT1, CAF20, FUN12, TIF1, HCR1, TIF4631
		GO:0003743	translation initiation factor activity	0.000250142	1.66761e-06	12	147	24	1340	4.55782	0	0	TIF5, RPG1, SUI2, TIF3, CDC33, PRT1, TIF1, FUN12, NIP1, CAF20, TIF4631, HCR1
cyto-2	C	GOID	TERM	CORRECTED_PVALUE	UNCORRECTED_PVALUE	NUM_LIST_ANNOTATIONS	LIST_SIZE	TOTAL_NUM_ANNOTATIONS	POPULATION_SIZE	FOLD_ENRICHMENT	FDR_RATE	EXPECTED_FALSE_POSITIVES	ANNOTATED_GENES
		GO:0030529	intracellular ribonucleoprotein complex	5.90305e-31	7.28772e-33	86	147	239	1340	3.28011	0	0	SUP45, GUS1, OLA1, RPL17B, NIP1, RPL19B, RPL31B, SES1, PAB1, CLU1, RPL36A, TYS1, RPL43B, SRO9, GIS2, GCN20, RPL7B, RPL34A, SAM2, NEW1, RPL34B, RPL35B, RPL1A, RPS1B, PRT1, RPS24B, RPS30A, TIF4631, RPS16A, RPS29B, RPS19A, RPL14A, CDC33, RPS10B, RPL13B, RPS25B, RPS7B, SBP1, CPA1, PUB1, BMH1, RPL9A, MES1, RPS6A, RPS30B, RPL12A, RPL38, RPS23B, ZUO1, RPL18B, RPL11B, RPL33B, RPG1, RPS24A, RPS23A, RPL19A…
		GO:1990904	ribonucleoprotein complex	8.6973e-31	1.07374e-32	86	147	240	1340	3.26644	0	0	PAB1, CLU1, SES1, RPL31B, RPL19B, RPL17B, OLA1, NIP1, GUS1, SUP45, NEW1, SAM2, RPL34A, RPL7B, GCN20, GIS2, SRO9, TYS1, RPL36A, RPL43B, RPS25B, RPL13B, CPA1, RPS7B, SBP1, RPS10B, RPS19A, RPS29B, CDC33, RPL14A, TIF4631, RPS16A, RPS24B, RPS30A, RPS1B, PRT1, RPL34B, RPL35B, RPL1A, RPL38, RPL12A, RPS23B, RPS6A, RPS30B, MES1, RPL9A, BMH1, PUB1, TIF3, RPS23A, RPL19A, RPS24A, RPG1, RPL33B, RPL18B, RPL11B…
		GO:0005840	ribosome	1.27783e-26	1.57757e-28	58	147	120	1340	4.4059	0	0	RPS23A, RPL19A, RPS24A, RPL33B, RPL18B, RPL11B, ZUO1, RPL42A, RPS19B, RPL16A, FUN12, RPS27A, RPL6A, RPL27B, RPL20B, RPL20A, RPL22B, RPL21B, RPL2A, RPL6B, RPS28A, RPL36B, RPL7A, RPL14B, EGD1, RPL4B, GCN1, RPL42B, PAB1, RPL31B, RPL19B, RPL17B, RPL34A, RPL7B, GCN20, GIS2, RPL36A, RPL43B, RPS25B, RPL13B, RPS7B, RPS10B, RPS29B, RPS19A, RPL14A, RPS16A, RPS24B, RPS30A, RPS1B, RPL34B, RPL35B, RPL1A, RPL3…
		GO:0022626	cytosolic ribosome	2.09586e-25	2.58748e-27	54	147	108	1340	4.55782	0	0	GCN1, RPL4B, RPL42B, RPL14B, RPL7A, RPL36B, RPL6B, RPS28A, RPL2A, RPL21B, RPL22B, RPL20A, RPL27B, RPL20B, RPS27A, FUN12, RPL6A, RPL42A, RPL16A, RPS19B, RPL11B, RPL18B, RPL33B, RPS24A, RPL19A, RPS23A, RPL9A, RPS23B, RPL38, RPL12A, RPS30B, RPS6A, RPS1B, RPL34B, RPL1A, RPL35B, RPS16A, RPS30A, RPS24B, RPS19A, RPL14A, RPS29B, RPS7B, RPL13B, RPS25B, RPS10B, RPL43B, RPL36A, RPL7B, RPL34A, GCN20, RPL31B,…
		GO:0044391	ribosomal subunit	4.89757e-24	6.04639e-26	52	147	105	1340	4.51442	0	0	RPL42A, RPS19B, RPL16A, FUN12, RPS27A, RPL6A, RPL27B, RPL20B, RPS23A, RPL19A, RPS24A, RPL33B, RPL18B, RPL11B, RPL36B, RPL7A, RPL14B, RPL4B, RPL42B, RPL20A, RPL22B, RPL21B, RPL2A, RPL6B, RPS28A, RPL7B, RPL34A, RPL36A, RPL43B, RPL31B, RPL19B, RPL17B, RPL38, RPL12A, RPS23B, RPS30B, RPS6A, RPL9A, RPS25B, RPL13B, RPS7B, RPS10B, RPL14A, RPS19A, RPS29B, RPS16A, RPS24B, RPS30A, RPS1B, RPL35B, RPL34B, RPL…
		GO:0044445	cytosolic part	6.53482e-24	8.06768e-26	57	147	127	1340	4.09127	0	0	FAS1, FAS2, RPL17B, RPL31B, RPL19B, GCN20, RPL7B, RPL34A, RPL43B, RPL36A, RPS19A, RPL14A, RPS29B, RPS10B, RPS7B, RPS25B, RPL13B, RPL1A, RPL34B, RPL35B, RPS1B, RPS30A, RPS24B, RPS16A, ENO1, RPS30B, RPS6A, RPS23B, RPL38, RPL12A, RPL9A, RPS24A, RPL19A, RPS23A, RPL11B, RPL18B, RPL33B, RPL6A, RPS27A, FUN12, RPS19B, RPL16A, RPL42A, RPL20B, RPL27B, RPL21B, RPL22B, RPL20A, RPS28A, RPL6B, RPL2A, RPL14B, R…
		GO:0043228	non-membrane-bounded organelle	1.64563e-20	2.03164e-22	87	147	322	1340	2.46292	0	0	RPL14B, RPL7A, RPL36B, GCN1, RPL4B, EGD1, RPL42B, TIF1, HCR1, RPL21B, CYS4, RPL20A, RPL22B, RPS28A, RPL6B, RNA1, CAM1, RPL2A, RPS27A, FUN12, RPL6A, SUI2, RPL42A, RPL16A, RPS19B, ARC1, RPL27B, RPL20B, RPS24A, TIF3, RPL19A, RPS23A, RPL11B, RPL18B, ZUO1, RPG1, RPL33B, MES1, RPS23B, RPL38, RPL12A, RPS6A, RPS30B, PUB1, RPO41, RPL9A, BMH1, RPS19A, RPL14A, CDC33, RPS29B, SBP1, RPS7B, CPA1, RPS25B, RPL13…
		GO:0043232	intracellular non-membrane-bounded organelle	1.64563e-20	2.03164e-22	87	147	322	1340	2.46292	0	0	MES1, RPS6A, RPS30B, RPS23B, RPL38, RPL12A, PUB1, BMH1, RPO41, RPL9A, RPS19A, RPS29B, RPL14A, CDC33, RPS10B, CPA1, RPS7B, SBP1, RPL13B, RPS25B, RPL34B, RPL35B, RPL1A, PRT1, RPS1B, RPS30A, RPS24B, TIF4631, RPS16A, GCN20, RPL7B, RPL34A, DEF1, SAM2, RPL43B, RPL36A, TYS1, SRO9, GIS2, SES1, FAS1, CLU1, PAB1, SUP45, GUS1, NIP1, RPL17B, OLA1, RPL31B, RPL19B, RPL14B, RPL7A, RPL36B, RPL42B, TIF1, GCN1, RP…
		GO:0032991	macromolecular complex	6.32926e-17	7.8139e-19	99	147	451	1340	2.001	0	0	SUP45, GUS1, NIP1, GPD2, OLA1, RPL31B, FAS2, CLU1, RPL43B, GIS2, GCN20, RPL34A, RPL7B, HSP82, PRT1, RPS30A, RPS29B, CDC33, RPL14A, RPS10B, SBP1, CPA1, RPS25B, BMH1, RPO41, RPL9A, MES1, RPS6A, RPL12A, ZUO1, RPL33B, POR1, RPL19A, TIF3, CAF20, RPL20B, ARC1, RPL27B, RPS27A, RPL16A, SSZ1, RPL6B, CAM1, HCR1, RPL21B, CYS4, RPL20A, RPL42B, DPS1, TRP3, RPL7A, RPL17B, RPL19B, SES1, FAS1, PAB1, TYS1, RPL36A…
		GO:0022625	cytosolic large ribosomal subunit	6.5853e-17	8.13e-19	34	147	61	1340	5.08085	0	0	RPL20B, RPL27B, RPL43B, RPL36A, RPL16A, RPL42A, RPL6A, RPL7B, RPL34A, RPL33B, RPL17B, RPL31B, RPL19B, RPL11B, RPL18B, RPL19A, RPL9A, RPL42B, RPL4B, RPL36B, RPL12A, RPL38, RPL14B, RPL7A, RPL2A, RPL34B, RPL1A, RPL35B, RPL6B, RPL22B, RPL20A, RPL13B, RPL21B, RPL14A
		GO:0015934	large ribosomal subunit	1.33339e-16	1.64616e-18	34	147	62	1340	4.9989	0	0	RPL16A, RPL42A, RPL6A, RPL34A, RPL7B, RPL20B, RPL27B, RPL36A, RPL43B, RPL19A, RPL17B, RPL33B, RPL19B, RPL31B, RPL18B, RPL11B, RPL36B, RPL12A, RPL38, RPL7A, RPL14B, RPL9A, RPL42B, RPL4B, RPL20A, RPL22B, RPL13B, RPL14A, RPL21B, RPL2A, RPL35B, RPL34B, RPL1A, RPL6B
		GO:0010494	cytoplasmic stress granule	8.94764e-09	1.10465e-10	29	147	76	1340	3.47834	0	0	SAM2, FUN12, SUI2, ARC1, GIS2, SRO9, TYS1, TIF3, CLU1, PAB1, SES1, RPG1, NIP1, OLA1, GUS1, SUP45, MES1, BMH1, PUB1, TIF1, CPA1, SBP1, CYS4, HCR1, CDC33, CAM1, TIF4631, RPS30A, PRT1
		GO:0022627	cytosolic small ribosomal subunit	3.49219e-06	4.31135e-08	18	147	41	1340	4.00199	0	0	RPS25B, RPS7B, RPS23A, RPS10B, RPS29B, RPS19A, RPS24A, RPS16A, RPS24B, RPS30A, RPS1B, RPS28A, RPS23B, RPS19B, RPS6A, RPS30B, FUN12, RPS27A
		GO:0035770	ribonucleoprotein granule	8.46475e-06	1.04503e-07	29	147	98	1340	2.69749	0	0	TIF1, PUB1, BMH1, MES1, PRT1, RPS30A, TIF4631, CAM1, CDC33, HCR1, CYS4, CPA1, SBP1, TYS1, SRO9, GIS2, ARC1, SUI2, FUN12, SAM2, SUP45, GUS1, OLA1, NIP1, RPG1, SES1, CLU1, PAB1, TIF3
		GO:0036464	cytoplasmic ribonucleoprotein granule	8.46475e-06	1.04503e-07	29	147	98	1340	2.69749	0	0	PRT1, CAM1, TIF4631, RPS30A, HCR1, CDC33, SBP1, CPA1, CYS4, PUB1, TIF1, BMH1, MES1, GUS1, SUP45, RPG1, NIP1, OLA1, PAB1, CLU1, SES1, TIF3, TYS1, ARC1, GIS2, SRO9, FUN12, SUI2, SAM2
		GO:0015935	small ribosomal subunit	8.6415e-06	1.06685e-07	18	147	43	1340	3.81585	0	0	RPS23B, RPS19B, RPS6A, RPS30B, FUN12, RPS27A, RPS16A, RPS24B, RPS30A, RPS1B, RPS28A, RPS25B, RPS7B, RPS23A, RPS10B, RPS29B, RPS19A, RPS24A
		GO:0033290	eukaryotic 48S preinitiation complex	0.000404042	4.98817e-06	7	147	9	1340	7.08995	0	0	SUI2, PRT1, HCR1, TIF5, FUN12, NIP1, RPG1
		GO:0070993	translation preinitiation complex	0.000404042	4.98817e-06	7	147	9	1340	7.08995	0	0	RPG1, NIP1, PRT1, HCR1, TIF5, FUN12, SUI2
		GO:0043614	multi-eIF complex	0.00661887	8.17145e-05	5	147	6	1340	7.59637	0.0057	0.12	RPG1, NIP1, PRT1, TIF5, SUI2
cyto-3	P	GOID	TERM	CORRECTED_PVALUE	UNCORRECTED_PVALUE	NUM_LIST_ANNOTATIONS	LIST_SIZE	TOTAL_NUM_ANNOTATIONS	POPULATION_SIZE	FOLD_ENRICHMENT	FDR_RATE	EXPECTED_FALSE_POSITIVES	ANNOTATED_GENES
		GO:0046907	intracellular transport	2.96322e-05	2.93388e-07	8	10	133	1340	8.06015	0	0	GGA1, AGE2, TRS85, GYP1, CEX1, GYP6, VPS13, UBP15
		GO:0051649	establishment of localization in cell	3.98344e-05	3.944e-07	8	10	138	1340	7.76812	0	0	TRS85, GYP1, GGA1, AGE2, UBP15, VPS13, GYP6, CEX1
		GO:0006810	transport	9.365e-05	9.27228e-07	9	10	229	1340	5.26638	0	0	GYP6, CEX1, UBP15, VPS13, RAV2, GGA1, AGE2, TRS85, GYP1
		GO:0051234	establishment of localization	0.000127443	1.26181e-06	9	10	237	1340	5.08861	0	0	GYP1, TRS85, AGE2, RAV2, GGA1, UBP15, VPS13, GYP6, CEX1
		GO:0051179	localization	0.000422478	4.18295e-06	9	10	271	1340	4.45018	0	0	GGA1, RAV2, AGE2, TRS85, GYP1, GYP6, CEX1, VPS13, UBP15
		GO:0008104	protein localization	0.000696963	6.90062e-06	8	10	198	1340	5.41414	0	0	VPS13, UBP15, GYP6, CEX1, GYP1, TRS85, RAV2, GGA1
		GO:0051641	cellular localization	0.00102511	1.01496e-05	8	10	208	1340	5.15385	0	0	UBP15, VPS13, CEX1, GYP6, TRS85, GYP1, GGA1, AGE2
		GO:0006886	intracellular protein transport	0.00161573	1.59974e-05	6	10	93	1340	8.64516	0	0	CEX1, GYP6, VPS13, UBP15, GGA1, GYP1
		GO:0033036	macromolecule localization	0.00182715	1.80906e-05	8	10	224	1340	4.78571	0	0	RAV2, GGA1, GYP1, TRS85, CEX1, GYP6, VPS13, UBP15
		GO:0015031	protein transport	0.00260269	2.57692e-05	7	10	159	1340	5.89937	0	0	CEX1, GYP6, UBP15, VPS13, GGA1, RAV2, GYP1
		GO:0015833	peptide transport	0.00260269	2.57692e-05	7	10	159	1340	5.89937	0	0	UBP15, VPS13, CEX1, GYP6, GYP1, RAV2, GGA1
		GO:0042886	amide transport	0.00271584	2.68895e-05	7	10	160	1340	5.8625	0	0	GYP6, CEX1, VPS13, UBP15, RAV2, GGA1, GYP1
		GO:0034613	cellular protein localization	0.00308042	3.04992e-05	7	10	163	1340	5.7546	0	0	GYP1, TRS85, GGA1, UBP15, VPS13, GYP6, CEX1
		GO:0045184	establishment of protein localization	0.00308042	3.04992e-05	7	10	163	1340	5.7546	0	0	GYP6, CEX1, UBP15, VPS13, RAV2, GGA1, GYP1
		GO:0071705	nitrogen compound transport	0.00393399	3.89504e-05	7	10	169	1340	5.5503	0	0	UBP15, VPS13, CEX1, GYP6, GYP1, RAV2, GGA1
		GO:0070727	cellular macromolecule localization	0.00478946	4.74204e-05	7	10	174	1340	5.3908	0	0	GGA1, GYP1, TRS85, GYP6, CEX1, VPS13, UBP15
		GO:0071702	organic substance transport	0.00672359	6.65702e-05	7	10	183	1340	5.12568	0.0047	0.08	VPS13, UBP15, CEX1, GYP6, GYP1, GGA1, RAV2
cyto-3	F	No significant GO terms were found.
cyto-3	C	GOID	TERM	CORRECTED_PVALUE	UNCORRECTED_PVALUE	NUM_LIST_ANNOTATIONS	LIST_SIZE	TOTAL_NUM_ANNOTATIONS	POPULATION_SIZE	FOLD_ENRICHMENT	FDR_RATE	EXPECTED_FALSE_POSITIVES	ANNOTATED_GENES
		GO:0012505	endomembrane system	4.24208e-10	1.36841e-11	10	10	114	1340	11.7544	0	0	VPS13, ECM30, GGA1, RAV2, CEX1, AGE2, UBP15, GYP1, GYP6, TRS85
		GO:0005794	Golgi apparatus	1.56149e-08	5.03707e-10	7	10	35	1340	26.8	0	0	TRS85, GYP6, GYP1, ECM30, VPS13, GGA1, AGE2
		GO:0044431	Golgi apparatus part	6.95159e-06	2.24245e-07	5	10	23	1340	29.1304	0	0	GYP6, TRS85, GYP1, ECM30, GGA1
		GO:0031410	cytoplasmic vesicle	0.000263232	8.49136e-06	5	10	46	1340	14.5652	0	0	GYP6, TRS85, RAV2, VPS13, AGE2
		GO:0097708	intracellular vesicle	0.000263232	8.49136e-06	5	10	46	1340	14.5652	0	0	AGE2, VPS13, GYP6, TRS85, RAV2
		GO:0031982	vesicle	0.000293629	9.47189e-06	5	10	47	1340	14.2553	0	0	VPS13, RAV2, GYP6, TRS85, AGE2
		GO:0098791	Golgi subcompartment	0.000333644	1.07627e-05	4	10	22	1340	24.3636	0	0	GYP6, ECM30, GYP1, GGA1
		GO:0031984	organelle subcompartment	0.00624872	0.000201571	4	10	45	1340	11.9111	0	0	GGA1, GYP1, ECM30, GYP6
		GO:0030136	clathrin-coated vesicle	0.00925552	0.000298565	2	10	4	1340	67	0	0	GYP6, AGE2
cyto-4	P, F, C	No significant GO terms were found.
cyto-5	P	GOID	TERM	CORRECTED_PVALUE	UNCORRECTED_PVALUE	NUM_LIST_ANNOTATIONS	LIST_SIZE	TOTAL_NUM_ANNOTATIONS	POPULATION_SIZE	FOLD_ENRICHMENT	FDR_RATE	EXPECTED_FALSE_POSITIVES	ANNOTATED_GENES
		GO:0006402	mRNA catabolic process	4.95504e-17	1.07252e-19	24	63	55	1340	9.28139	0	0	SKI2, CDC39, NMD4, LSM7, EAP1, WHI3, NOT3, MOT2, DHH1, NOT5, RPS28B, NAM7, CAF40, HEK2, PUF4, PUF3, LSM1, PIN4, SKI8, CCR4, LSM4, POP2, XRN1, SKI3
		GO:0006401	RNA catabolic process	1.41195e-16	3.05617e-19	24	63	57	1340	8.95572	0	0	SKI8, PIN4, CAF40, HEK2, PUF4, PUF3, LSM1, XRN1, SKI3, CCR4, LSM4, POP2, NMD4, LSM7, SKI2, CDC39, DHH1, NOT5, NAM7, RPS28B, EAP1, WHI3, NOT3, MOT2
		GO:0016071	mRNA metabolic process	1.71759e-15	3.71772e-18	25	63	69	1340	7.70646	0	0	CAF40, HEK2, PUF4, PUF3, PIN4, SKI3, SKI2, CDC39, WHI3, MOT2, DHH1, NOT5, NAM7, RPS28B, LSM1, SKI8, CCR4, LSM4, POP2, XRN1, MRN1, NMD4, LSM7, EAP1, NOT3
		GO:0000956	nuclear-transcribed mRNA catabolic process	9.13358e-15	1.97697e-17	21	63	47	1340	9.50355	0	0	SKI8, PIN4, PUF4, PUF3, LSM1, SKI3, XRN1, CCR4, POP2, LSM4, NMD4, LSM7, SKI2, CDC39, DHH1, NAM7, RPS28B, NOT5, EAP1, MOT2, NOT3
		GO:0034655	nucleobase-containing compound catabolic process	9.56079e-14	2.06943e-16	24	63	72	1340	7.08995	0	0	DHH1, NOT5, RPS28B, NAM7, EAP1, NOT3, WHI3, MOT2, NMD4, LSM7, SKI2, CDC39, XRN1, SKI3, CCR4, LSM4, POP2, SKI8, PIN4, CAF40, HEK2, LSM1, PUF4, PUF3
		GO:0044270	cellular nitrogen compound catabolic process	4.11389e-13	8.90453e-16	25	63	84	1340	6.33031	0	0	SKI2, CDC39, DHH1, NOT5, RPS28B, NAM7, WHI3, MOT2, PIN4, CAF40, HEK2, PUF3, PUF4, SKI3, NMD4, LSM7, EAP1, NOT3, SKI8, LSM1, XRN1, CCR4, LSM4, NIT3, POP2
		GO:0010629	negative regulation of gene expression	1.20271e-12	2.60328e-15	26	63	96	1340	5.76058	0	0	HEK2, CAF40, PUF3, PUF4, PIN4, SKI3, SCD6, SKI2, CDC39, MOT2, WHI3, DHH1, RPS28B, NAM7, NOT5, LSM1, SKI8, CCR4, POP2, LSM4, XRN1, NMD4, LSM7, EAP1, STE20, NOT3
		GO:0046700	heterocycle catabolic process	2.11775e-12	4.58388e-15	24	63	81	1340	6.30218	0	0	LSM7, NMD4, CDC39, SKI2, NOT5, NAM7, RPS28B, DHH1, NOT3, WHI3, MOT2, EAP1, PIN4, SKI8, PUF3, PUF4, LSM1, HEK2, CAF40, XRN1, SKI3, LSM4, POP2, CCR4
		GO:0019439	aromatic compound catabolic process	3.9663e-12	8.58507e-15	24	63	83	1340	6.15032	0	0	NMD4, LSM7, SKI2, CDC39, DHH1, NAM7, RPS28B, NOT5, EAP1, MOT2, NOT3, WHI3, SKI8, PIN4, CAF40, HEK2, PUF3, PUF4, LSM1, SKI3, XRN1, CCR4, POP2, LSM4
		GO:1901361	organic cyclic compound catabolic process	1.31394e-11	2.84402e-14	24	63	87	1340	5.86754	0	0	CAF40, HEK2, PUF4, PUF3, LSM1, PIN4, SKI8, CCR4, LSM4, POP2, XRN1, SKI3, SKI2, CDC39, NMD4, LSM7, EAP1, WHI3, NOT3, MOT2, DHH1, NOT5, RPS28B, NAM7
		GO:0000288	nuclear-transcribed mRNA catabolic process, deadenylation-dependent decay	9.1245e-11	1.975e-13	15	63	30	1340	10.6349	0	0	CDC39, SKI2, NOT5, NAM7, RPS28B, DHH1, NOT3, EAP1, SKI8, PUF4, PUF3, LSM1, SKI3, POP2, CCR4
		GO:0010605	negative regulation of macromolecule metabolic process	1.48099e-10	3.2056e-13	26	63	115	1340	4.80883	0	0	PUF3, PUF4, CAF40, HEK2, PIN4, SKI3, SCD6, CDC39, SKI2, MOT2, WHI3, NAM7, RPS28B, NOT5, DHH1, LSM1, SKI8, POP2, LSM4, CCR4, XRN1, LSM7, NMD4, NOT3, EAP1, STE20
		GO:0044265	cellular macromolecule catabolic process	2.06017e-09	4.45924e-12	25	63	117	1340	4.54484	0	0	DHH1, RPS28B, NAM7, NOT5, MOT2, WHI3, SKI2, CDC39, SKI3, PIN4, HEK2, CAF40, UBP3, PUF3, PUF4, EAP1, NOT3, NMD4, LSM7, XRN1, CCR4, POP2, LSM4, SKI8, LSM1
		GO:0009892	negative regulation of metabolic process	2.77986e-09	6.01702e-12	26	63	129	1340	4.28694	0	0	EAP1, STE20, NOT3, NMD4, LSM7, XRN1, CCR4, POP2, LSM4, SKI8, LSM1, DHH1, NAM7, RPS28B, NOT5, MOT2, WHI3, SKI2, CDC39, SKI3, SCD6, PIN4, HEK2, CAF40, PUF3, PUF4
		GO:0010468	regulation of gene expression	3.42707e-09	7.4179e-12	32	63	202	1340	3.36948	0	0	GCD6, NOT3, EAP1, STE20, LSM7, NMD4, MRN1, XRN1, POP2, LSM4, CCR4, SKI8, GCD2, LSM1, GCD1, NAM7, RPS28B, NOT5, DHH1, MOT2, WHI3, TIF4632, CDC39, SKI2, SKI3, SCD6, GCN3, PIN4, PUF3, PUF4, CAF40, HEK2
		GO:0009057	macromolecule catabolic process	8.43455e-09	1.82566e-11	25	63	124	1340	4.28827	0	0	LSM1, SKI8, CCR4, POP2, LSM4, XRN1, NMD4, LSM7, EAP1, NOT3, HEK2, CAF40, UBP3, PUF4, PUF3, PIN4, SKI3, SKI2, CDC39, MOT2, WHI3, DHH1, RPS28B, NAM7, NOT5
		GO:0048519	negative regulation of biological process	2.11279e-06	4.57314e-09	27	63	183	1340	3.13817	0	0	DHH1, NOT5, GCD1, RPS28B, NAM7, WHI3, MOT2, SKI2, CDC39, SCD6, SKI3, PIN4, HEK2, CAF40, PUF4, PUF3, STE20, EAP1, NOT3, NMD4, LSM7, XRN1, CCR4, LSM4, POP2, SKI8, LSM1
		GO:0010608	posttranscriptional regulation of gene expression	2.55796e-06	5.53671e-09	19	63	91	1340	4.44096	0	0	PIN4, GCD2, PUF3, PUF4, HEK2, CAF40, MRN1, XRN1, SCD6, GCN3, TIF4632, CDC39, SKI2, NAM7, GCD1, DHH1, GCD6, WHI3, EAP1
		GO:0060255	regulation of macromolecule metabolic process	6.96696e-06	1.508e-08	32	63	265	1340	2.56843	0	0	GCN3, SKI3, SCD6, PUF4, PUF3, HEK2, CAF40, PIN4, MOT2, WHI3, GCD1, NAM7, RPS28B, NOT5, DHH1, CDC39, SKI2, TIF4632, POP2, LSM4, CCR4, MRN1, XRN1, LSM1, SKI8, GCD2, GCD6, NOT3, EAP1, STE20, LSM7, NMD4
		GO:0006417	regulation of translation	1.02547e-05	2.21964e-08	18	63	88	1340	4.35065	0	0	GCN3, SCD6, XRN1, MRN1, PUF3, PUF4, HEK2, CAF40, GCD2, WHI3, GCD6, EAP1, GCD1, NAM7, DHH1, CDC39, SKI2, TIF4632
		GO:0034248	regulation of cellular amide metabolic process	1.02547e-05	2.21964e-08	18	63	88	1340	4.35065	0	0	GCN3, MRN1, SCD6, XRN1, CAF40, HEK2, PUF3, PUF4, GCD2, EAP1, GCD6, WHI3, DHH1, NAM7, GCD1, SKI2, CDC39, TIF4632
		GO:0032968	positive regulation of transcription elongation from RNA polymerase II promoter	3.50957e-05	7.59648e-08	8	63	15	1340	11.3439	0	0	XRN1, NOT5, CCR4, POP2, MOT2, NOT3, CAF40, CDC39
		GO:0034243	regulation of transcription elongation from RNA polymerase II promoter	3.50957e-05	7.59648e-08	8	63	15	1340	11.3439	0	0	XRN1, NOT5, CCR4, MOT2, POP2, NOT3, CAF40, CDC39
		GO:0006368	transcription elongation from RNA polymerase II promoter	6.76119e-05	1.46346e-07	8	63	16	1340	10.6349	0	0	CDC39, CAF40, NOT3, MOT2, POP2, CCR4, NOT5, XRN1
		GO:0032784	regulation of DNA-templated transcription, elongation	6.76119e-05	1.46346e-07	8	63	16	1340	10.6349	0	0	CDC39, CAF40, NOT5, XRN1, NOT3, POP2, MOT2, CCR4
		GO:0032786	positive regulation of DNA-templated transcription, elongation	6.76119e-05	1.46346e-07	8	63	16	1340	10.6349	0	0	XRN1, NOT5, CCR4, POP2, MOT2, NOT3, CAF40, CDC39
		GO:0016070	RNA metabolic process	0.000112199	2.42856e-07	30	63	263	1340	2.42622	0	0	EAP1, STE20, NOT3, UBA4, NMD4, LSM7, CCR4, POP2, LSM4, MRN1, XRN1, PSP2, LSM1, SKI8, MOT2, WHI3, DHH1, RPS28B, NAM7, NOT5, SKI2, NOB1, CDC39, CCA1, SKI3, CAF40, HEK2, PUF4, PUF3, PIN4
		GO:0006354	DNA-templated transcription, elongation	0.000123017	2.66271e-07	8	63	17	1340	10.0093	0	0	CDC39, CAF40, POP2, MOT2, NOT3, CCR4, NOT5, XRN1
		GO:0019222	regulation of metabolic process	0.00013456	2.91255e-07	32	63	297	1340	2.2917	0	0	GCD6, NOT3, EAP1, STE20, LSM7, NMD4, POP2, LSM4, CCR4, MRN1, XRN1, LSM1, SKI8, GCD2, MOT2, WHI3, GCD1, NAM7, RPS28B, NOT5, DHH1, CDC39, SKI2, TIF4632, GCN3, SKI3, SCD6, PUF4, PUF3, HEK2, CAF40, PIN4
		GO:0000291	nuclear-transcribed mRNA catabolic process, exonucleolytic	0.000296516	6.41809e-07	6	63	9	1340	14.1799	0	0	SKI3, XRN1, NAM7, SKI8, SKI2, POP2
		GO:2000112	regulation of cellular macromolecule biosynthetic process	0.000314104	6.79878e-07	24	63	185	1340	2.75933	0	0	CDC39, SKI2, TIF4632, MOT2, WHI3, NAM7, GCD1, NOT5, DHH1, PUF3, PUF4, HEK2, CAF40, GCN3, SCD6, GCD6, NOT3, EAP1, STE20, GCD2, POP2, CCR4, MRN1, XRN1
		GO:0010556	regulation of macromolecule biosynthetic process	0.000387785	8.39361e-07	24	63	187	1340	2.72982	0	0	SKI2, CDC39, TIF4632, MOT2, WHI3, DHH1, GCD1, NAM7, NOT5, HEK2, CAF40, PUF3, PUF4, GCN3, SCD6, EAP1, STE20, GCD6, NOT3, GCD2, CCR4, POP2, MRN1, XRN1
		GO:0090304	nucleic acid metabolic process	0.000410168	8.87809e-07	31	63	294	1340	2.24274	0	0	PUF3, PUF4, CAF40, HEK2, PIN4, CCA1, SKI3, CDC39, NOB1, SKI2, WHI3, MOT2, NOT5, RPS28B, NAM7, DHH1, LSM1, PSP2, SKI8, LSM4, POP2, RNR2, CCR4, XRN1, MRN1, LSM7, NMD4, NOT3, STE20, EAP1, UBA4
		GO:0044248	cellular catabolic process	0.000801584	1.73503e-06	28	63	254	1340	2.34471	0.0006	0.02	LSM7, NMD4, NOT3, EAP1, SKI8, LSM1, XRN1, LSM4, NIT3, POP2, CCR4, CDC39, SKI2, NOT5, RPS28B, NAM7, DHH1, WHI3, MOT2, PIN4, PUF4, PUF3, UBP3, HEK2, CAF40, BRE5, SKI3, APE2
		GO:0008298	intracellular mRNA localization	0.00151363	3.27625e-06	6	63	11	1340	11.6017	0.0006	0.02	HEK2, PUF3, TPM2, MYO4, NAM7, SHE3
		GO:1901575	organic substance catabolic process	0.00158215	3.42456e-06	26	63	231	1340	2.39401	0.0005	0.02	APE2, SKI3, PIN4, UBP3, CAF40, HEK2, PUF3, PUF4, DHH1, NOT5, RPS28B, NAM7, WHI3, MOT2, SKI2, CDC39, XRN1, CCR4, LSM4, POP2, SKI8, LSM1, EAP1, NOT3, NMD4, LSM7
		GO:0031326	regulation of cellular biosynthetic process	0.00170739	3.69564e-06	24	63	202	1340	2.52711	0.0005	0.02	MOT2, WHI3, GCD1, NAM7, NOT5, DHH1, CDC39, SKI2, TIF4632, GCN3, SCD6, PUF3, PUF4, CAF40, HEK2, GCD6, NOT3, EAP1, STE20, POP2, CCR4, MRN1, XRN1, GCD2
		GO:0043928	exonucleolytic nuclear-transcribed mRNA catabolic process involved in deadenylation-dependent decay	0.00177265	3.83691e-06	5	63	7	1340	15.1927	0.0005	0.02	POP2, SKI2, NAM7, SKI8, SKI3
		GO:0009889	regulation of biosynthetic process	0.00187386	4.05598e-06	24	63	203	1340	2.51466	0.0005	0.02	PUF3, PUF4, HEK2, CAF40, GCN3, SCD6, CDC39, SKI2, TIF4632, MOT2, WHI3, NAM7, GCD1, NOT5, DHH1, GCD2, POP2, CCR4, MRN1, XRN1, GCD6, NOT3, EAP1, STE20
		GO:0000289	nuclear-transcribed mRNA poly(A) tail shortening	0.00455609	9.86166e-06	5	63	8	1340	13.2937	0.0005	0.02	CCR4, CDC39, POP2, NOT3, NOT5
		GO:0032268	regulation of cellular protein metabolic process	0.0055576	1.20294e-05	19	63	144	1340	2.80644	0.0005	0.02	GCD2, CAF40, HEK2, PUF4, PUF3, XRN1, SCD6, MRN1, GCN3, TIF4632, SKI2, CDC39, DHH1, NAM7, GCD1, STE20, EAP1, WHI3, GCD6
		GO:0051246	regulation of protein metabolic process	0.00760512	1.64613e-05	19	63	147	1340	2.74916	0.0005	0.02	GCD2, PUF3, PUF4, CAF40, HEK2, XRN1, SCD6, MRN1, GCN3, TIF4632, CDC39, SKI2, NAM7, GCD1, DHH1, WHI3, GCD6, STE20, EAP1
		GO:0017148	negative regulation of translation	0.00803548	1.73928e-05	7	63	20	1340	7.44444	0.0004	0.02	PUF4, CAF40, DHH1, SCD6, XRN1, WHI3, EAP1
		GO:0034249	negative regulation of cellular amide metabolic process	0.00803548	1.73928e-05	7	63	20	1340	7.44444	0.0004	0.02	DHH1, SCD6, XRN1, EAP1, WHI3, CAF40, PUF4
cyto-5	F	GOID	TERM	CORRECTED_PVALUE	UNCORRECTED_PVALUE	NUM_LIST_ANNOTATIONS	LIST_SIZE	TOTAL_NUM_ANNOTATIONS	POPULATION_SIZE	FOLD_ENRICHMENT	FDR_RATE	EXPECTED_FALSE_POSITIVES	ANNOTATED_GENES
		GO:0003723	RNA binding	2.1711e-09	2.64769e-11	32	63	211	1340	3.22576	0	0	GCD2, BRE5, EAP1, STE20, SKI2, WHI3, GCN3, NAM7, LSM7, PSP2, UBP3, XRN1, CCA1, PUF3, NOB1, GCD1, SCD6, HEK2, RBS1, LSM4, DFR1, TIF4632, PIN4, PUF4, POP2, GCD6, DHH1, LSM1, MOT2, SHE3, CCR4, MRN1
		GO:0003729	mRNA binding	8.97683e-08	1.09474e-09	20	63	93	1340	4.57416	0	0	PUF3, EAP1, BRE5, SKI2, HEK2, STE20, SCD6, PIN4, DFR1, TIF4632, WHI3, NAM7, PUF4, DHH1, PSP2, UBP3, SHE3, LSM1, MRN1, XRN1
		GO:0003676	nucleic acid binding	7.42965e-07	9.06055e-09	32	63	260	1340	2.61783	0	0	GCD1, NOB1, CCA1, PUF3, DFR1, TIF4632, PIN4, LSM4, RBS1, SCD6, HEK2, DHH1, GCD6, POP2, PUF4, MRN1, CCR4, LSM1, MOT2, SHE3, BRE5, EAP1, GCD2, GCN3, WHI3, SKI2, STE20, PSP2, UBP3, NAM7, LSM7, XRN1
cyto-5	C	GOID	TERM	CORRECTED_PVALUE	UNCORRECTED_PVALUE	NUM_LIST_ANNOTATIONS	LIST_SIZE	TOTAL_NUM_ANNOTATIONS	POPULATION_SIZE	FOLD_ENRICHMENT	FDR_RATE	EXPECTED_FALSE_POSITIVES	ANNOTATED_GENES
		GO:0000932	P-body	2.37284e-12	2.23852e-14	17	63	37	1340	9.77263	0	0	XRN1, NOT3, POP2, WHI3, CAF40, CCR4, BRE5, DHH1, PSP2, LSM4, MRN1, NOT5, SCD6, LSM1, TIF4632, HEK2, CDC39
		GO:0035770	ribonucleoprotein granule	2.21149e-06	2.08632e-08	19	63	98	1340	4.12374	0	0	NOT3, XRN1, WHI3, CAF40, POP2, CCR4, LSM4, DHH1, PSP2, BRE5, EAP1, NOT5, MRN1, SCD6, LSM1, MDY2, TIF4632, HEK2, CDC39
		GO:0036464	cytoplasmic ribonucleoprotein granule	2.21149e-06	2.08632e-08	19	63	98	1340	4.12374	0	0	HEK2, CDC39, SCD6, LSM1, MDY2, TIF4632, BRE5, LSM4, PSP2, DHH1, NOT5, MRN1, EAP1, XRN1, NOT3, POP2, CAF40, WHI3, CCR4
		GO:0030015	CCR4-NOT core complex	4.15088e-06	3.91593e-08	7	63	10	1340	14.8889	0	0	NOT3, CAF40, MOT2, POP2, NOT5, CCR4, CDC39
		GO:0043234	protein complex	8.93089e-06	8.42536e-08	25	63	180	1340	2.95414	0	0	MDY2, LSM1, SKI8, MOT2, CDC39, UBP3, SKI2, SKI3, NOT3, NOT5, GCD6, MYO2, LSM7, RET3, TIF4632, GCD1, GCD2, CCR4, POP2, MYO4, CAF40, BRE5, LSM4, GCN3, GFD1
		GO:0030014	CCR4-NOT complex	1.09953e-05	1.03729e-07	7	63	11	1340	13.5354	0	0	CAF40, MOT2, POP2, NOT3, CDC39, CCR4, NOT5
		GO:0032045	guanyl-nucleotide exchange factor complex	0.00227717	2.14827e-05	4	63	5	1340	17.0159	0	0	GCD2, GCD6, GCN3, GCD1
		GO:0005851	eukaryotic translation initiation factor 2B complex	0.00659037	6.21733e-05	4	63	6	1340	14.1799	0.0044	0.04	GCD6, GCD1, GCN3, GCD2
		GO:0030529	intracellular ribonucleoprotein complex	0.00815427	7.69271e-05	24	63	239	1340	2.13588	0.004	0.04	NOT5, NAM7, DHH1, PSP2, LSM7, XRN1, NOT3, WHI3, CDC39, HEK2, LSM1, SCD6, MDY2, EAP1, MRN1, BRE5, LSM4, CCR4, POP2, CAF40, RPS28B, PIN4, NOB1, TIF4632
		GO:1990904	ribonucleoprotein complex	0.00876025	8.26439e-05	24	63	240	1340	2.12698	0.0036	0.04	XRN1, NOT3, WHI3, NOT5, NAM7, LSM7, PSP2, DHH1, LSM1, SCD6, MDY2, CDC39, HEK2, CCR4, POP2, CAF40, EAP1, MRN1, BRE5, LSM4, TIF4632, NOB1, RPS28B, PIN4
cyto-6	P, F	No significant GO terms were found.
cyto-6	C	GOID	TERM	CORRECTED_PVALUE	UNCORRECTED_PVALUE	NUM_LIST_ANNOTATIONS	LIST_SIZE	TOTAL_NUM_ANNOTATIONS	POPULATION_SIZE	FOLD_ENRICHMENT	FDR_RATE	EXPECTED_FALSE_POSITIVES	ANNOTATED_GENES
		GO:0071011	precatalytic spliceosome	0.000983135	2.3408e-05	2	7	2	1340	191.429	0	0	LSM2, LSM3
		GO:0071013	catalytic step 2 spliceosome	0.00294206	7.0049e-05	2	7	3	1340	127.619	0	0	LSM3, LSM2
		GO:0005688	U6 snRNP	0.00586945	0.000139749	2	7	4	1340	95.7143	0.0067	0.02	LSM3, LSM2
		GO:0005681	spliceosomal complex	0.00975804	0.000232334	2	7	5	1340	76.5714	0.005	0.02	LSM2, LSM3
		GO:0046540	U4/U6 x U5 tri-snRNP complex	0.00975804	0.000232334	2	7	5	1340	76.5714	0.004	0.02	LSM3, LSM2
		GO:0097526	spliceosomal tri-snRNP complex	0.00975804	0.000232334	2	7	5	1340	76.5714	0.0033	0.02	LSM2, LSM3
cyto-7	P, F, C	No significant GO terms were found.
cyto-8	P, F, C	No significant GO terms were found.
cyto-9	P, F, C	No significant GO terms were found.
cyto-10	P	GOID	TERM	CORRECTED_PVALUE	UNCORRECTED_PVALUE	NUM_LIST_ANNOTATIONS	LIST_SIZE	TOTAL_NUM_ANNOTATIONS	POPULATION_SIZE	FOLD_ENRICHMENT	FDR_RATE	EXPECTED_FALSE_POSITIVES	ANNOTATED_GENES
		GO:0016192	vesicle-mediated transport	1.23512e-05	2.65616e-08	17	55	91	1340	4.55145	0	0	GYP5, KIN2, CSR1, GYL1, MSB3, AKL1, ART5, SFH5, SRO7, MSO1, ENT4, ART10, LDB19, APS2, MUK1, PDR17, FPK1
		GO:0050790	regulation of catalytic activity	0.000244043	5.24824e-07	19	55	137	1340	3.3789	0	0	RTS1, BEM3, MOB2, SAC7, SRO7, MOB1, SIS2, GYP5, GYL1, BUD2, MSB3, YEL1, MUK1, BEM2, FPK1, MDR1, ZDS1, GIP3, RGD1
		GO:0006887	exocytosis	0.000310149	6.66987e-07	7	55	15	1340	11.3697	0	0	MSO1, SFH5, SRO7, KIN2, GYP5, MSB3, GYL1
		GO:0051179	localization	0.000421837	9.07177e-07	27	55	271	1340	2.42737	0	0	SFH5, MSO1, RTS1, ART5, CSR1, GYP5, STE4, RGC1, APS2, MTR4, YEL1, LDB19, SRO7, MMR1, YNR048W, MSB3, GYL1, AKL1, MPS1, KIN2, MDR1, PDR17, FPK1, MUK1, ZDS1, ART10, ENT4
		GO:0065009	regulation of molecular function	0.000550951	1.18484e-06	19	55	144	1340	3.21465	0	0	BEM2, MUK1, YEL1, FPK1, MDR1, GIP3, RGD1, ZDS1, MOB2, BEM3, RTS1, MOB1, SRO7, SAC7, GYP5, SIS2, BUD2, GYL1, MSB3
		GO:0043087	regulation of GTPase activity	0.000681113	1.46476e-06	8	55	23	1340	8.47431	0	0	BEM2, BEM3, MDR1, SAC7, GYP5, RGD1, MSB3, BUD2
		GO:0007154	cell communication	0.00086848	1.8677e-06	20	55	163	1340	2.9894	0	0	ALK1, BEM2, YEL1, SIP5, IMP2', RCK2, RGD1, MOB2, RTS1, CYR1, BEM3, MOB1, SRO7, SAC7, HOG1, SPO14, KIN2, STE4, BUD2, MPS1
		GO:0032940	secretion by cell	0.000879138	1.89062e-06	7	55	17	1340	10.0321	0	0	MSO1, SRO7, SFH5, KIN2, GYP5, MSB3, GYL1
		GO:0046903	secretion	0.000879138	1.89062e-06	7	55	17	1340	10.0321	0	0	SFH5, SRO7, MSO1, GYP5, KIN2, MSB3, GYL1
		GO:0060627	regulation of vesicle-mediated transport	0.000879138	1.89062e-06	7	55	17	1340	10.0321	0	0	FPK1, SRO7, SFH5, KIN2, LDB19, GYL1, AKL1
		GO:0007165	signal transduction	0.000893107	1.92066e-06	18	55	134	1340	3.27273	0	0	MOB1, SRO7, SAC7, HOG1, MOB2, BEM3, RTS1, CYR1, BUD2, MPS1, KIN2, SPO14, STE4, ALK1, BEM2, YEL1, RCK2, RGD1
		GO:0023052	signaling	0.000893107	1.92066e-06	18	55	134	1340	3.27273	0	0	RGD1, RCK2, ALK1, BEM2, YEL1, SPO14, KIN2, STE4, BUD2, MPS1, MOB2, BEM3, CYR1, RTS1, MOB1, SRO7, SAC7, HOG1
		GO:0017157	regulation of exocytosis	0.00118581	2.55013e-06	4	55	4	1340	24.3636	0	0	GYL1, SFH5, SRO7, KIN2
		GO:0051046	regulation of secretion	0.00118581	2.55013e-06	4	55	4	1340	24.3636	0	0	SRO7, SFH5, GYL1, KIN2
		GO:1903530	regulation of secretion by cell	0.00118581	2.55013e-06	4	55	4	1340	24.3636	0	0	SFH5, SRO7, GYL1, KIN2
		GO:0032879	regulation of localization	0.00185724	3.99406e-06	10	55	43	1340	5.66596	0	0	SRO7, SFH5, FPK1, RGC1, LDB19, ZDS1, GYL1, MSB3, AKL1, KIN2
		GO:0015914	phospholipid transport	0.00230498	4.95694e-06	5	55	8	1340	15.2273	0	0	YNR048W, CSR1, SFH5, FPK1, PDR17
		GO:0033036	macromolecule localization	0.00271579	5.84042e-06	23	55	224	1340	2.50162	0	0	ZDS1, ART10, ENT4, FPK1, PDR17, MDR1, MUK1, MPS1, GYL1, MSB3, YNR048W, SRO7, LDB19, YEL1, APS2, MTR4, CSR1, STE4, GYP5, MSO1, SFH5, ART5, RTS1
		GO:0051336	regulation of hydrolase activity	0.00359066	7.72186e-06	10	55	46	1340	5.29644	0	0	SAC7, MDR1, BEM2, BEM3, BUD2, MSB3, GIP3, RGD1, SIS2, GYP5
		GO:0051049	regulation of transport	0.00367916	7.91216e-06	8	55	28	1340	6.96104	0	0	KIN2, GYL1, AKL1, LDB19, RGC1, FPK1, SRO7, SFH5
		GO:0007163	establishment or maintenance of cell polarity	0.00492061	1.0582e-05	8	55	29	1340	6.721	0	0	SRO7, SFH5, MLF3, MOB2, BEM3, VHS2, BUD2, ZDS1
		GO:0072659	protein localization to plasma membrane	0.00502448	1.08053e-05	5	55	9	1340	13.5354	0	0	CSR1, SFH5, PDR17, STE4, ENT4
		GO:1990778	protein localization to cell periphery	0.00502448	1.08053e-05	5	55	9	1340	13.5354	0	0	SFH5, CSR1, PDR17, STE4, ENT4
		GO:0071071	regulation of phospholipid biosynthetic process	0.00574799	1.23613e-05	4	55	5	1340	19.4909	0	0	PDR17, CSR1, YEL1, OPY1
		GO:0051234	establishment of localization	0.00744	1.6e-05	23	55	237	1340	2.3644	0	0	CSR1, STE4, GYP5, MSO1, SFH5, ART5, RTS1, LDB19, RGC1, APS2, MSB3, AKL1, GYL1, KIN2, YNR048W, SRO7, ART10, ZDS1, ENT4, PDR17, FPK1, MDR1, MUK1
cyto-10	F	GOID	TERM	CORRECTED_PVALUE	UNCORRECTED_PVALUE	NUM_LIST_ANNOTATIONS	LIST_SIZE	TOTAL_NUM_ANNOTATIONS	POPULATION_SIZE	FOLD_ENRICHMENT	FDR_RATE	EXPECTED_FALSE_POSITIVES	ANNOTATED_GENES
		GO:0005096	GTPase activator activity	2.1775e-06	2.79167e-08	11	55	34	1340	7.88235	0	0	GYL1, SAC7, RGD1, BEM3, BEM2, SRO7, BUD2, GYP5, MSB3, MDR1, MUK1
		GO:0030695	GTPase regulator activity	2.1775e-06	2.79167e-08	11	55	34	1340	7.88235	0	0	MUK1, MDR1, MSB3, SRO7, BUD2, GYP5, BEM2, SAC7, RGD1, BEM3, GYL1
		GO:0098772	molecular function regulator	1.50261e-05	1.92642e-07	19	55	129	1340	3.58844	0	0	MSB3, GYP5, BUD2, GIP3, MDR1, BEM2, SIS2, SAC7, RGD1, SRO7, YEL1, MOB2, MUK1, ZDS1, GYL1, RGC1, RTS1, MOB1, BEM3
		GO:0008047	enzyme activator activity	3.14348e-05	4.0301e-07	13	55	62	1340	5.1085	0	0	SRO7, MOB2, MUK1, GYL1, MOB1, BEM3, MSB3, BUD2, GYP5, MDR1, BEM2, SAC7, RGD1
		GO:0060589	nucleoside-triphosphatase regulator activity	8.832e-05	1.13231e-06	11	55	47	1340	5.70213	0	0	MSB3, SRO7, GYP5, BUD2, MUK1, MDR1, GYL1, BEM2, SAC7, BEM3, RGD1
		GO:0030234	enzyme regulator activity	0.000101294	1.29864e-06	17	55	117	1340	3.54002	0	0	MSB3, GIP3, BUD2, GYP5, MDR1, SIS2, BEM2, RGD1, SAC7, SRO7, ZDS1, MOB2, MUK1, RTS1, GYL1, BEM3, MOB1
cyto-10	C	GOID	TERM	CORRECTED_PVALUE	UNCORRECTED_PVALUE	NUM_LIST_ANNOTATIONS	LIST_SIZE	TOTAL_NUM_ANNOTATIONS	POPULATION_SIZE	FOLD_ENRICHMENT	FDR_RATE	EXPECTED_FALSE_POSITIVES	ANNOTATED_GENES
		GO:0030427	site of polarized growth	4.75181e-10	5.0019e-12	20	55	82	1340	5.94235	0	0	GYL1, ZDS1, MOB1, MOB2, APS2, AKL1, KIN2, BEM2, YEL1, BUD2, GYP5, FPK1, KIC1, MMR1, MSO1, BEM3, SRO7, RTS1, MSB3, RGD1
		GO:0071944	cell periphery	1.67743e-09	1.76571e-11	24	55	132	1340	4.42975	0	0	GYP5, YEL1, SAC7, BEM2, ENT4, FPK1, BEM3, MSO1, CYR1, ART5, MSB3, RGD1, SRO7, PDR17, OPY1, GYL1, YNR048W, YHL026C, SFH5, LDB19, STE4, APS2, KIN2, AKL1
		GO:0005933	cellular bud	4.79378e-09	5.04608e-11	18	55	72	1340	6.09091	0	0	GYL1, ZDS1, MOB1, MOB2, APS2, KIN2, AKL1, BEM2, GYP5, YEL1, BUD2, KIC1, MMR1, BEM3, MSO1, RGD1, MSB3, RTS1
		GO:0005628	prospore membrane	6.86979e-08	7.23136e-10	8	55	11	1340	17.719	0	0	AKL1, RGD1, APS2, MSO1, CSR1, SPO14, BEM2, BUD2
		GO:0042763	intracellular immature spore	6.86979e-08	7.23136e-10	8	55	11	1340	17.719	0	0	CSR1, MSO1, APS2, RGD1, AKL1, BUD2, BEM2, SPO14
		GO:0042764	ascospore-type prospore	6.86979e-08	7.23136e-10	8	55	11	1340	17.719	0	0	BEM2, BUD2, SPO14, APS2, CSR1, MSO1, RGD1, AKL1
		GO:0005935	cellular bud neck	2.24538e-06	2.36356e-08	14	55	59	1340	5.7812	0	0	RTS1, MSB3, MSO1, MMR1, YEL1, BUD2, GYP5, AKL1, KIN2, MOB2, APS2, MOB1, ZDS1, GYL1
		GO:0005886	plasma membrane	3.00735e-06	3.16563e-08	17	55	92	1340	4.50198	0	0	KIN2, APS2, LDB19, STE4, SFH5, YNR048W, GYL1, OPY1, SRO7, MSB3, ART5, CYR1, MSO1, FPK1, BEM2, YEL1, GYP5
		GO:0005934	cellular bud tip	1.32939e-05	1.39936e-07	11	55	39	1340	6.87179	0	0	YEL1, GYL1, GYP5, BEM2, ZDS1, MSO1, BEM3, MOB2, MMR1, MSB3, KIN2
		GO:0000131	incipient cellular bud site	2.94728e-05	3.1024e-07	9	55	26	1340	8.43357	0	0	GYL1, BUD2, GYP5, BEM2, KIC1, ZDS1, BEM3, MMR1, MSB3
		GO:0016020	membrane	0.000188507	1.98428e-06	24	55	228	1340	2.56459	0	0	MSB3, ART5, RGD1, SRO7, MSO1, CSR1, CYR1, MMR1, FPK1, BUD2, YEL1, GYP5, BEM2, AKL1, KIN2, SFH5, APS2, LDB19, STE4, YNR048W, SPO14, YHL026C, OPY1, GYL1
		GO:0005937	mating projection	0.00362293	3.81361e-05	8	55	34	1340	5.73262	0	0	FPK1, KIC1, BEM2, SRO7, RGD1, MOB2, STE4, BEM3
		GO:0042995	cell projection	0.00362293	3.81361e-05	8	55	34	1340	5.73262	0	0	SRO7, RGD1, STE4, MOB2, BEM3, FPK1, KIC1, BEM2
		GO:0120025	plasma membrane bounded cell projection	0.00362293	3.81361e-05	8	55	34	1340	5.73262	0	0	SRO7, RGD1, MOB2, STE4, BEM3, FPK1, KIC1, BEM2
ER-1	P	GOID	TERM	CORRECTED_PVALUE	UNCORRECTED_PVALUE	NUM_LIST_ANNOTATIONS	LIST_SIZE	TOTAL_NUM_ANNOTATIONS	POPULATION_SIZE	FOLD_ENRICHMENT	FDR_RATE	EXPECTED_FALSE_POSITIVES	ANNOTATED_GENES
		GO:0006900	vesicle budding from membrane	2.68135e-07	2.88318e-09	7	11	10	256	16.2909	0	0	SEC24, SEC16, SEC13, SFB2, SEC31, SED4, SFB3
		GO:0048194	Golgi vesicle budding	2.68135e-07	2.88318e-09	7	11	10	256	16.2909	0	0	SEC16, SEC24, SED4, SEC13, SFB2, SEC31, SFB3
		GO:0090114	COPII-coated vesicle budding	2.68135e-07	2.88318e-09	7	11	10	256	16.2909	0	0	SFB3, SEC16, SEC24, SFB2, SEC13, SEC31, SED4
		GO:0016050	vesicle organization	7.2402e-06	7.78517e-08	7	11	14	256	11.6364	0	0	SFB3, SED4, SEC31, SEC13, SFB2, SEC24, SEC16
		GO:0061024	membrane organization	1.45488e-05	1.56439e-07	9	11	33	256	6.34711	0	0	SEC16, SEC24, SED4, SFB2, SEC13, SEC31, PEX30, SFB3, DNF1
		GO:0051668	localization within membrane	2.86803e-05	3.0839e-07	5	11	6	256	19.3939	0	0	SEC13, SFB2, SEC31, SFB3, SEC24
		GO:0065003	macromolecular complex assembly	0.000783413	8.42379e-06	6	11	16	256	8.72727	0	0	SFB3, SED4, SEC31, SFB2, SEC16, SEC24
		GO:0035459	cargo loading into vesicle	0.000858389	9.22998e-06	4	11	5	256	18.6182	0	0	SFB2, SEC31, SFB3, SEC24
		GO:0090110	cargo loading into COPII-coated vesicle	0.000858389	9.22998e-06	4	11	5	256	18.6182	0	0	SFB3, SEC24, SFB2, SEC31
		GO:0043933	macromolecular complex subunit organization	0.00175229	1.88418e-05	6	11	18	256	7.75758	0	0	SED4, SFB2, SEC31, SEC16, SEC24, SFB3
		GO:0006888	ER to Golgi vesicle-mediated transport	0.00202956	2.18233e-05	7	11	28	256	5.81818	0	0	SFB3, SEC24, SEC16, SED4, SEC31, SFB2, SEC13
		GO:0006996	organelle organization	0.00235696	2.53437e-05	9	11	56	256	3.74026	0	0	SEC16, SEC24, LNP1, SEC31, SEC13, SFB2, SED4, SFB3, PEX30
		GO:0022607	cellular component assembly	0.00251543	2.70477e-05	6	11	19	256	7.34928	0	0	SEC16, SEC24, SED4, SEC31, SFB2, SFB3
		GO:0016043	cellular component organization	0.00508348	5.46611e-05	10	11	81	256	2.87318	0	0	SED4, SEC31, SEC13, SFB2, LNP1, SEC24, SEC16, DNF1, PEX30, SFB3
		GO:0016192	vesicle-mediated transport	0.00526502	5.66131e-05	8	11	45	256	4.13737	0	0	DNF1, SFB3, SED4, SEC13, SFB2, SEC31, SEC16, SEC24
		GO:0071840	cellular component organization or biogenesis	0.00651665	7.00715e-05	10	11	83	256	2.80394	0	0	DNF1, PEX30, SFB3, SED4, SFB2, SEC13, SEC31, LNP1, SEC16, SEC24
ER-1	F	GOID	TERM	CORRECTED_PVALUE	UNCORRECTED_PVALUE	NUM_LIST_ANNOTATIONS	LIST_SIZE	TOTAL_NUM_ANNOTATIONS	POPULATION_SIZE	FOLD_ENRICHMENT	FDR_RATE	EXPECTED_FALSE_POSITIVES	ANNOTATED_GENES
		GO:0008270	zinc ion binding	0.00349743	0.000233162	3	11	4	256	17.4545	0	0	SEC24, SFB2, SFB3
		GO:0000149	SNARE binding	0.0085359	0.00056906	3	11	5	256	13.9636	0	0	SFB3, SEC24, SFB2
ER-1	C	GOID	TERM	CORRECTED_PVALUE	UNCORRECTED_PVALUE	NUM_LIST_ANNOTATIONS	LIST_SIZE	TOTAL_NUM_ANNOTATIONS	POPULATION_SIZE	FOLD_ENRICHMENT	FDR_RATE	EXPECTED_FALSE_POSITIVES	ANNOTATED_GENES
		GO:0044433	cytoplasmic vesicle part	5.0805e-07	7.81616e-09	7	11	11	256	14.8099	0	0	SEC24, SEC16, DNF1, SFB3, SEC13, SFB2, SEC31
		GO:0030117	membrane coat	3.4088e-06	5.24431e-08	5	11	5	256	23.2727	0	0	SEC24, SFB3, SEC13, SFB2, SEC31
		GO:0030120	vesicle coat	3.4088e-06	5.24431e-08	5	11	5	256	23.2727	0	0	SEC13, SEC24, SFB3, SEC31, SFB2
		GO:0030127	COPII vesicle coat	3.4088e-06	5.24431e-08	5	11	5	256	23.2727	0	0	SEC13, SEC24, SFB3, SEC31, SFB2
		GO:0048475	coated membrane	3.4088e-06	5.24431e-08	5	11	5	256	23.2727	0	0	SEC13, SFB3, SEC24, SFB2, SEC31
		GO:0070971	endoplasmic reticulum exit site	3.4088e-06	5.24431e-08	5	11	5	256	23.2727	0	0	SEC31, SFB2, SEC16, SFB3, SEC24
		GO:0012506	vesicle membrane	6.49768e-06	9.99643e-08	6	11	9	256	15.5152	0	0	SEC16, SEC24, SFB3, SEC13, SEC31, SFB2
		GO:0012507	ER to Golgi transport vesicle membrane	6.49768e-06	9.99643e-08	6	11	9	256	15.5152	0	0	SEC31, SFB2, SEC13, SFB3, SEC16, SEC24
		GO:0030133	transport vesicle	6.49768e-06	9.99643e-08	6	11	9	256	15.5152	0	0	SFB3, SEC13, SEC31, SFB2, SEC16, SEC24
		GO:0030658	transport vesicle membrane	6.49768e-06	9.99643e-08	6	11	9	256	15.5152	0	0	SFB2, SEC31, SFB3, SEC13, SEC24, SEC16
		GO:0030659	cytoplasmic vesicle membrane	6.49768e-06	9.99643e-08	6	11	9	256	15.5152	0	0	SEC16, SEC24, SEC13, SFB3, SEC31, SFB2
		GO:0030660	Golgi-associated vesicle membrane	6.49768e-06	9.99643e-08	6	11	9	256	15.5152	0	0	SEC31, SFB2, SFB3, SEC13, SEC16, SEC24
		GO:0030662	coated vesicle membrane	6.49768e-06	9.99643e-08	6	11	9	256	15.5152	0	0	SEC24, SEC16, SFB2, SEC31, SEC13, SFB3
		GO:0031410	cytoplasmic vesicle	0.000154742	2.38064e-06	7	11	21	256	7.75758	0	0	SEC16, SEC24, DNF1, SEC13, SFB3, SEC31, SFB2
		GO:0031982	vesicle	0.000154742	2.38064e-06	7	11	21	256	7.75758	0	0	SEC16, SEC24, DNF1, SFB3, SEC13, SEC31, SFB2
		GO:0097708	intracellular vesicle	0.000154742	2.38064e-06	7	11	21	256	7.75758	0	0	SEC16, SEC24, DNF1, SFB3, SEC13, SEC31, SFB2
		GO:0098805	whole membrane	0.00113039	1.73906e-05	8	11	39	256	4.77389	0	0	DNF1, SEC24, PEX30, SEC16, SFB2, SEC31, SFB3, SEC13
		GO:0030134	COPII-coated ER to Golgi transport vesicle	0.00122472	1.88418e-05	6	11	18	256	7.75758	0	0	SEC24, SEC16, SEC13, SFB3, SFB2, SEC31
		GO:0005798	Golgi-associated vesicle	0.0017581	2.70477e-05	6	11	19	256	7.34928	0	0	SEC13, SFB3, SEC31, SFB2, SEC16, SEC24
		GO:0030135	coated vesicle	0.0017581	2.70477e-05	6	11	19	256	7.34928	0	0	SEC16, SEC24, SEC13, SFB3, SEC31, SFB2
		GO:0098588	bounding membrane of organelle	0.00360696	5.54917e-05	9	11	61	256	3.43368	0	0	PEX30, SEC16, SEC24, DNF1, SEC13, SED4, SFB3, SEC31, SFB2
ER-2	P	GOID	TERM	CORRECTED_PVALUE	UNCORRECTED_PVALUE	NUM_LIST_ANNOTATIONS	LIST_SIZE	TOTAL_NUM_ANNOTATIONS	POPULATION_SIZE	FOLD_ENRICHMENT	FDR_RATE	EXPECTED_FALSE_POSITIVES	ANNOTATED_GENES
		GO:0034389	lipid particle organization	0.000544544	5.85532e-06	4	8	6	256	21.3333	0	0	NEM1, ENV9, SEI1, LDB16
ER-2	F, C	No significant GO terms were found.
ER-3	P, F, C	No significant GO terms were found.
ER-4	P, F, C	No significant GO terms were found.
ER-5	P, F, C	No significant GO terms were found.
mito-1	P	GOID	TERM	CORRECTED_PVALUE	UNCORRECTED_PVALUE	NUM_LIST_ANNOTATIONS	LIST_SIZE	TOTAL_NUM_ANNOTATIONS	POPULATION_SIZE	FOLD_ENRICHMENT	FDR_RATE	EXPECTED_FALSE_POSITIVES	ANNOTATED_GENES
		GO:0016192	vesicle-mediated transport	8.29764e-05	1.43558e-07	17	183	17	450	2.45902	0	0	BUD7, RAV1, APM2, YBL010C, VPS51, VPS24, GYP8, CHS6, ARL3, MON1, RGP1, ARF2, LAA1, TCA17, TRS65, TRS130, TVP23
mito-1	F	No significant GO terms were found.
mito-1	C	GOID	TERM	CORRECTED_PVALUE	UNCORRECTED_PVALUE	NUM_LIST_ANNOTATIONS	LIST_SIZE	TOTAL_NUM_ANNOTATIONS	POPULATION_SIZE	FOLD_ENRICHMENT	FDR_RATE	EXPECTED_FALSE_POSITIVES	ANNOTATED_GENES
		GO:0012505	endomembrane system	1.98504e-08	1.61386e-10	24	183	24	450	2.45902	0	0	MON1, RAV1, SEN15, GPI17, TVP23, SEN2, TCA17, CHS6, VPS51, BUD7, ARL3, MRX9, GYP8, OSM1, TRS65, APM2, LAA1, RGP1, YLR283W, ARF2, VPS24, TRS130, SEN54, BSC6
		GO:0031410	cytoplasmic vesicle	0.000306538	2.49218e-06	14	183	14	450	2.45902	0	0	BSC6, YBL010C, TRS130, VPS24, APM2, LAA1, TRS65, SCY1, BUD7, VPS51, CHS6, YML037C, TCA17, MON1
		GO:0031982	vesicle	0.000306538	2.49218e-06	14	183	14	450	2.45902	0	0	VPS24, LAA1, APM2, BSC6, YBL010C, TRS130, YML037C, TCA17, MON1, TRS65, SCY1, BUD7, CHS6, VPS51
		GO:0097708	intracellular vesicle	0.000306538	2.49218e-06	14	183	14	450	2.45902	0	0	TRS65, SCY1, VPS51, CHS6, BUD7, YML037C, TCA17, MON1, YBL010C, BSC6, TRS130, VPS24, APM2, LAA1
		GO:0005794	Golgi apparatus	0.000787984	6.40638e-06	13	183	13	450	2.45902	0	0	TVP23, TCA17, TRS65, CHS6, VPS51, BUD7, ARL3, ARF2, RGP1, APM2, LAA1, BSC6, TRS130
mito-2	P	No significant GO terms were found.
mito-2	F	GOID	TERM	CORRECTED_PVALUE	UNCORRECTED_PVALUE	NUM_LIST_ANNOTATIONS	LIST_SIZE	TOTAL_NUM_ANNOTATIONS	POPULATION_SIZE	FOLD_ENRICHMENT	FDR_RATE	EXPECTED_FALSE_POSITIVES	ANNOTATED_GENES
		GO:0003735	structural constituent of ribosome	2.3468e-11	1.31843e-13	51	187	60	450	2.04545	0	0	YNL122C, MRP1, MRPL22, RSM22, RSM26, PET123, MRPL50, MRPL36, NAM9, MRPS5, MRPL9, RTC6, MRPS17, MRP51, MRPL19, MRPL37, MRPL10, FYV4, MRPL25, MRPL15, RSM27, MRP7, MRPL3, MRPL11, MRPL49, MRPL39, MRP20, RSM24, MRPL4, MRP49, MRPS35, MRPL31, SWS2, RSM23, MHR1, MRPL8, MRPL1, EHD3, YML6, MRPL35, MRPL51, MRP4, MRPL23, YMR31, MRPL27, RSM25, IMG2, RSM7, MRPL28, MRPL32, IMG1
		GO:0005198	structural molecule activity	3.92034e-11	2.20244e-13	52	187	62	450	2.01829	0	0	MRP7, RSM27, MRPL15, MRPL25, MRPL49, MRPL3, MRPL11, MRPL39, MRPL4, PDX1, MRP20, RSM24, MRP1, YNL122C, MRPL22, RSM22, PET123, RSM26, RTC6, MRPL9, MRPS5, MRPL36, NAM9, MRPL50, FYV4, MRPL37, MRPL10, MRPL19, MRP51, MRPS17, EHD3, YML6, MRPL35, MRPL51, MRPL8, MRPL1, MHR1, MRP4, MRPL27, YMR31, MRPL23, MRPL28, IMG1, MRPL32, IMG2, RSM7, RSM25, MRP49, MRPL31, MRPS35, RSM23, SWS2
mito-2	C	GOID	TERM	CORRECTED_PVALUE	UNCORRECTED_PVALUE	NUM_LIST_ANNOTATIONS	LIST_SIZE	TOTAL_NUM_ANNOTATIONS	POPULATION_SIZE	FOLD_ENRICHMENT	FDR_RATE	EXPECTED_FALSE_POSITIVES	ANNOTATED_GENES
		GO:0030529	intracellular ribonucleoprotein complex	7.30376e-13	6.08646e-15	56	187	66	450	2.04181	0	0	UTP23, RSM25, MRP1, MRPL8, YML6, MRPL23, MRPS5, MRPL50, MRP51, RTC6, MRPL31, MRPL51, RSM23, MRPL36, MRPL15, MRPS35, CBP6, MRPL27, RSM26, IMG2, MRPL11, MHR1, NAM9, MRPL49, CAF4, MRPL35, MRPL4, MRP49, MRP7, MRPL3, CBP3, PET123, MRP20, SWS2, YMR31, MRPL32, EHD3, RSM24, RSM22, MRPL37, MRPL22, MRPL9, MRPL25, MRPL19, MRPL10, RPM2, MRPL28, IMG1, YNL122C, MRPS17, FYV4, MRPL39, RSM7, MRP4, MRPL1, RSM27
		GO:0000313	organellar ribosome	1.09004e-11	9.08367e-14	53	187	63	450	2.02445	0	0	MRPS5, MRPL50, MRPL23, MRPL31, RTC6, MRP51, RSM25, YML6, MRPL8, MRP1, RSM26, MRPL27, MRPS35, CBP6, MRPL36, MRPL15, MHR1, MRPL49, NAM9, IMG2, MRPL11, RSM23, MRPL51, YMR31, EHD3, MRPL32, MRP7, MRPL4, MRPL35, MRP49, SWS2, MRP20, MRPL3, PET123, CBP3, MRPL39, YNL122C, FYV4, MRPS17, RSM27, MRPL1, RSM7, MRP4, MRPL9, MRPL37, MRPL22, MRPL25, RSM24, RSM22, MRPL28, IMG1, MRPL19, MRPL10
		GO:0005761	mitochondrial ribosome	1.09004e-11	9.08367e-14	53	187	63	450	2.02445	0	0	MRPL51, RSM23, MRPL36, MRPL15, CBP6, MRPS35, RSM26, MRPL27, IMG2, MRPL11, MHR1, MRPL49, NAM9, RSM25, MRP1, MRPL8, YML6, MRPL23, MRPS5, MRPL50, MRP51, RTC6, MRPL31, RSM24, RSM22, MRPL37, MRPL22, MRPL9, MRPL25, MRPL19, MRPL10, IMG1, MRPL28, YNL122C, MRPS17, FYV4, MRPL39, MRP4, RSM7, MRPL1, RSM27, MRPL35, MRPL4, MRP49, MRP7, MRPL3, CBP3, PET123, SWS2, MRP20, YMR31, MRPL32, EHD3
		GO:0005840	ribosome	1.09004e-11	9.08367e-14	53	187	63	450	2.02445	0	0	MRPL36, MRPL15, RSM26, MRPL27, MRPS35, CBP6, IMG2, MRPL11, MHR1, NAM9, MRPL49, MRPL51, RSM23, MRPL23, MRPS5, MRPL50, MRP51, MRPL31, RTC6, RSM25, MRPL8, MRP1, YML6, YNL122C, FYV4, MRPS17, MRPL39, MRPL1, RSM7, MRP4, RSM27, RSM24, RSM22, MRPL9, MRPL37, MRPL22, MRPL25, MRPL19, MRPL10, IMG1, MRPL28, YMR31, EHD3, MRPL32, MRPL4, MRPL35, MRP49, MRP7, MRPL3, PET123, CBP3, SWS2, MRP20
		GO:0044391	ribosomal subunit	3.84835e-11	3.20696e-13	50	187	59	450	2.03934	0	0	RSM23, MRPL51, MRPL27, RSM26, MRPS35, MRPL36, MRPL15, MHR1, NAM9, MRPL49, IMG2, MRPL11, RSM25, YML6, MRPL8, MRP1, MRPS5, MRPL50, MRPL23, MRPL31, RTC6, MRP51, MRPL9, MRPL37, MRPL22, MRPL25, RSM24, RSM22, IMG1, MRPL28, MRPL19, MRPL10, MRPL39, YNL122C, FYV4, MRPS17, RSM27, MRPL1, MRP4, RSM7, MRP7, MRPL4, MRPL35, MRP49, MRP20, SWS2, MRPL3, PET123, EHD3, MRPL32
		GO:0000315	organellar large ribosomal subunit	1.36883e-07	1.14069e-09	32	187	36	450	2.13904	0	0	RTC6, MRPL31, MRPL32, MRPL50, MRPL23, YML6, MRP20, MRPL8, MRPL3, MRP7, MRP49, MRPL35, MRPL4, MRPL49, MHR1, MRPL11, MRPL1, IMG2, MRPL39, MRPL27, MRPL15, MRPL36, YNL122C, MRPL28, IMG1, MRPL51, MRPL10, MRPL19, MRPL25, MRPL22, MRPL37, MRPL9
		GO:0005762	mitochondrial large ribosomal subunit	1.36883e-07	1.14069e-09	32	187	36	450	2.13904	0	0	IMG1, MRPL28, MRPL10, MRPL51, MRPL19, MRPL25, MRPL9, MRPL37, MRPL22, MRPL49, MHR1, MRPL11, MRPL1, IMG2, MRPL39, MRPL27, MRPL15, YNL122C, MRPL36, MRP20, YML6, MRPL8, MRPL3, MRP7, MRP49, MRPL4, MRPL35, MRPL31, RTC6, MRPL32, MRPL50, MRPL23
		GO:0015934	large ribosomal subunit	1.36883e-07	1.14069e-09	32	187	36	450	2.13904	0	0	MRPL8, MRPL3, MRP20, YML6, MRP49, MRPL4, MRPL35, MRP7, MRPL32, MRPL31, RTC6, MRPL23, MRPL50, MRPL51, MRPL10, MRPL19, IMG1, MRPL28, MRPL25, MRPL9, MRPL37, MRPL22, MRPL11, MRPL1, IMG2, MRPL49, MHR1, MRPL15, YNL122C, MRPL36, MRPL39, MRPL27
mito-3	P	GOID	TERM	CORRECTED_PVALUE	UNCORRECTED_PVALUE	NUM_LIST_ANNOTATIONS	LIST_SIZE	TOTAL_NUM_ANNOTATIONS	POPULATION_SIZE	FOLD_ENRICHMENT	FDR_RATE	EXPECTED_FALSE_POSITIVES	ANNOTATED_GENES
		GO:0008652	cellular amino acid biosynthetic process	3.0864e-06	8.20851e-09	16	71	24	450	4.22535	0	0	PUT1, ACO2, PUT2, ARG5,6, LPD1, IDP1, ILV6, LYS4, ARG8, ARG7, IDH2, ILV3, LEU9, ILV2, LYS12, ILV1
		GO:1901607	alpha-amino acid biosynthetic process	3.0864e-06	8.20851e-09	16	71	24	450	4.22535	0	0	ACO2, PUT1, IDP1, LPD1, ARG5,6, PUT2, ILV6, LYS4, ARG7, ARG8, LEU9, ILV3, IDH2, LYS12, ILV2, ILV1
		GO:1901605	alpha-amino acid metabolic process	3.2953e-06	8.76411e-09	19	71	33	450	3.64917	0	0	ILV1, LYS12, ILV2, ILV3, LEU9, IDH2, GCV2, ARG8, LYS4, ARG7, GCV3, ILV6, LPD1, IDP1, GCV1, PUT2, ARG5,6, ACO2, PUT1
		GO:0044281	small molecule metabolic process	6.26623e-05	1.66655e-07	37	71	116	450	2.02161	0	0	ATP2, PUT1, LPD1, ALD4, IDP1, GCV1, PUT2, ILV6, LYS4, ARG7, ARG8, LSC2, LEU9, IDH2, GCV2, LYS12, PDA1, ATP3, ALD5, ADH3, ILV1, ACO2, ATP4, COX6, ATP5, ARG5,6, MDH1, PDB1, NDI1, AIM45, ATP14, GCV3, ILV3, MAE1, ILV2, ATP17, KGD1
		GO:0006082	organic acid metabolic process	0.000140816	3.74509e-07	29	71	80	450	2.29754	0	0	ILV6, ARG8, LYS4, LSC2, ARG7, PUT1, LPD1, IDP1, ALD4, GCV1, PUT2, ALD5, ADH3, ILV1, LEU9, IDH2, GCV2, LYS12, PDA1, MDH1, PDB1, AIM45, GCV3, ACO2, ARG5,6, KGD1, ILV3, MAE1, ILV2
		GO:0019752	carboxylic acid metabolic process	0.000140816	3.74509e-07	29	71	80	450	2.29754	0	0	PUT1, GCV1, PUT2, LPD1, IDP1, ALD4, ILV6, LYS4, LSC2, ARG8, ARG7, GCV2, IDH2, LEU9, LYS12, PDA1, ADH3, ALD5, ILV1, ACO2, ARG5,6, AIM45, MDH1, PDB1, GCV3, MAE1, ILV3, ILV2, KGD1
		GO:0043436	oxoacid metabolic process	0.000140816	3.74509e-07	29	71	80	450	2.29754	0	0	ILV1, ALD5, ADH3, PDA1, LYS12, LEU9, GCV2, IDH2, ARG7, LYS4, LSC2, ARG8, ILV6, ALD4, IDP1, LPD1, PUT2, GCV1, PUT1, KGD1, ILV2, ILV3, MAE1, GCV3, PDB1, MDH1, AIM45, ARG5,6, ACO2
		GO:0006520	cellular amino acid metabolic process	0.000273981	7.28674e-07	21	71	48	450	2.77289	0	0	LPD1, IDP1, GCV1, ARG5,6, PUT2, ACO2, PUT1, LYS4, ARG7, ARG8, GCV3, ILV6, LYS12, ILV2, MAE1, ILV3, LEU9, GCV2, IDH2, ILV1, ADH3
		GO:0016053	organic acid biosynthetic process	0.000299007	7.95232e-07	18	71	37	450	3.08337	0	0	ALD5, ILV1, ILV3, LEU9, IDH2, LYS12, ILV2, ILV6, ARG8, LYS4, ARG7, ACO2, PUT1, LPD1, ALD4, IDP1, ARG5,6, PUT2
		GO:0046394	carboxylic acid biosynthetic process	0.000299007	7.95232e-07	18	71	37	450	3.08337	0	0	LYS4, ARG8, ARG7, ILV6, ARG5,6, PUT2, LPD1, IDP1, ALD4, PUT1, ACO2, ILV1, ALD5, ILV2, LYS12, IDH2, ILV3, LEU9
mito-3	F	GOID	TERM	CORRECTED_PVALUE	UNCORRECTED_PVALUE	NUM_LIST_ANNOTATIONS	LIST_SIZE	TOTAL_NUM_ANNOTATIONS	POPULATION_SIZE	FOLD_ENRICHMENT	FDR_RATE	EXPECTED_FALSE_POSITIVES	ANNOTATED_GENES
		GO:0048037	cofactor binding	2.29931e-06	1.55359e-08	22	71	44	450	3.16901	0	0	ARG8, AIM45, ACO2, ILV2, ISU1, ILV3, ARG5,6, PUT1, GCV3, ILV1, NFU1, IDH2, ALO1, KGD1, LYS4, LYS12, NFS1, MAE1, GCV2, LPD1, IDP1, ISU2
		GO:0050662	coenzyme binding	2.9667e-06	2.00453e-08	16	71	25	450	4.05634	0	0	KGD1, LYS12, ILV1, IDH2, ALO1, IDP1, LPD1, NFS1, MAE1, GCV2, AIM45, ARG8, PUT1, ARG5,6, GCV3, ILV2
		GO:0016491	oxidoreductase activity	2.0133e-05	1.36034e-07	25	71	60	450	2.64085	0	0	ARG5,6, NDI1, COX15, PUT2, PDB1, GCV2, MAE1, LPD1, IDH2, LYS12, KGD1, ALD4, AIM17, PUT1, AIM45, PDA1, SOD2, CIR1, MDH1, IDP1, ALO1, COX6, ADH3, ALD5, GCV1
		GO:0016903	oxidoreductase activity, acting on the aldehyde or oxo group of donors	0.000315915	2.13456e-06	8	71	9	450	5.6338	0	0	ALD4, LPD1, ARG5,6, PUT2, PDB1, KGD1, ALD5, PDA1
		GO:0043169	cation binding	0.00350432	2.36779e-05	23	71	66	450	2.20871	0	0	ACO2, AIM17, ILV2, ISU1, ADH3, NFU1, COX6, IDP1, SDD3, SOD2, ILV3, ARG5,6, LSC2, MAS2, MDJ1, KGD1, LYS4, LYS12, IDH2, ISU2, NFS1, MAE1, GCV2
mito-3	C	GOID	TERM	CORRECTED_PVALUE	UNCORRECTED_PVALUE	NUM_LIST_ANNOTATIONS	LIST_SIZE	TOTAL_NUM_ANNOTATIONS	POPULATION_SIZE	FOLD_ENRICHMENT	FDR_RATE	EXPECTED_FALSE_POSITIVES	ANNOTATED_GENES
		GO:0009295	nucleoid	0.00775659	8.07978e-05	10	71	18	450	3.52113	0	0	PDB1, ALD4, LPD1, KGD1, ILV6, YHM2, IDP1, MNP1, ABF2, PDA1
		GO:0042645	mitochondrial nucleoid	0.00775659	8.07978e-05	10	71	18	450	3.52113	0	0	IDP1, MNP1, YHM2, PDA1, ABF2, KGD1, ILV6, PDB1, LPD1, ALD4
nucleolus-1	P	No significant GO terms were found.
nucleolus-1	F	GOID	TERM	CORRECTED_PVALUE	UNCORRECTED_PVALUE	NUM_LIST_ANNOTATIONS	LIST_SIZE	TOTAL_NUM_ANNOTATIONS	POPULATION_SIZE	FOLD_ENRICHMENT	FDR_RATE	EXPECTED_FALSE_POSITIVES	ANNOTATED_GENES
		GO:0140110	transcription regulator activity	0.000523053	2.27414e-05	5	12	5	86	7.16667	0	0	NSI1, RRN9, RRN10, RRN5, UAF30
		GO:0043565	sequence-specific DNA binding	0.00291231	0.000126622	5	12	6	86	5.97222	0	0	NSI1, UAF30, TOF2, RRN5, RRN10
		GO:1990837	sequence-specific double-stranded DNA binding	0.00291231	0.000126622	5	12	6	86	5.97222	0	0	UAF30, RRN5, TOF2, RRN10, NSI1
		GO:0000988	transcription factor activity, protein binding	0.00536129	0.0002331	4	12	4	86	7.16667	0	0	UAF30, RRN10, RRN5, RRN9
		GO:0000990	transcription factor activity, core RNA polymerase binding	0.00536129	0.0002331	4	12	4	86	7.16667	0	0	UAF30, RRN5, RRN10, RRN9
		GO:0001181	transcription factor activity, core RNA polymerase I binding	0.00536129	0.0002331	4	12	4	86	7.16667	0	0	UAF30, RRN10, RRN5, RRN9
		GO:0003690	double-stranded DNA binding	0.00945289	0.000410995	5	12	7	86	5.11905	0	0	NSI1, TOF2, RRN10, RRN5, UAF30
nucleolus-1	C	GOID	TERM	CORRECTED_PVALUE	UNCORRECTED_PVALUE	NUM_LIST_ANNOTATIONS	LIST_SIZE	TOTAL_NUM_ANNOTATIONS	POPULATION_SIZE	FOLD_ENRICHMENT	FDR_RATE	EXPECTED_FALSE_POSITIVES	ANNOTATED_GENES
		GO:0000120	RNA polymerase I transcription factor complex	0.00699299	0.0002331	4	12	4	86	7.16667	0	0	RRN10, RRN5, UAF30, RRN9
		GO:0000500	RNA polymerase I upstream activating factor complex	0.00699299	0.0002331	4	12	4	86	7.16667	0	0	RRN10, RRN5, UAF30, RRN9
		GO:0005667	transcription factor complex	0.00699299	0.0002331	4	12	4	86	7.16667	0	0	RRN9, UAF30, RRN5, RRN10
		GO:0044798	nuclear transcription factor complex	0.00699299	0.0002331	4	12	4	86	7.16667	0	0	UAF30, RRN9, RRN10, RRN5
nucleolus-2	P, F, C	No significant GO terms were found.
nuc-1	P	GOID	TERM	CORRECTED_PVALUE	UNCORRECTED_PVALUE	NUM_LIST_ANNOTATIONS	LIST_SIZE	TOTAL_NUM_ANNOTATIONS	POPULATION_SIZE	FOLD_ENRICHMENT	FDR_RATE	EXPECTED_FALSE_POSITIVES	ANNOTATED_GENES
		GO:0006732	coenzyme metabolic process	0.000206143	1.04113e-06	4	13	6	703	36.0513	0	0	ERG13, TKL1, TAL1, ACS2
		GO:0044281	small molecule metabolic process	0.000249898	1.26211e-06	7	13	39	703	9.70611	0	0	TAL1, ERG13, TKL1, ERG10, LYS21, ACS2, LYS20
		GO:0051186	cofactor metabolic process	0.000476038	2.40423e-06	4	13	7	703	30.9011	0	0	TKL1, ERG13, TAL1, ACS2
nuc-1	F	GOID	TERM	CORRECTED_PVALUE	UNCORRECTED_PVALUE	NUM_LIST_ANNOTATIONS	LIST_SIZE	TOTAL_NUM_ANNOTATIONS	POPULATION_SIZE	FOLD_ENRICHMENT	FDR_RATE	EXPECTED_FALSE_POSITIVES	ANNOTATED_GENES
		GO:0046912	transferase activity, transferring acyl groups, acyl groups converted into alkyl on transfer	8.43249e-05	4.96029e-06	3	13	3	703	54.0769	0	0	LYS20, ERG13, LYS21
		GO:0046982	protein heterodimerization activity	0.00193528	0.00011384	4	13	16	703	13.5192	0	0	HHF2, HTB2, HHF1, HTA2
		GO:0016746	transferase activity, transferring acyl groups	0.0049408	0.000290635	4	13	20	703	10.8154	0.0067	0.02	ERG13, LYS21, ERG10, LYS20
		GO:0004410	homocitrate synthase activity	0.00537379	0.000316106	2	13	2	703	54.0769	0.015	0.06	LYS21, LYS20
		GO:0016744	transferase activity, transferring aldehyde or ketonic groups	0.00537379	0.000316106	2	13	2	703	54.0769	0.012	0.06	TAL1, TKL1
nuc-1	C	GOID	TERM	CORRECTED_PVALUE	UNCORRECTED_PVALUE	NUM_LIST_ANNOTATIONS	LIST_SIZE	TOTAL_NUM_ANNOTATIONS	POPULATION_SIZE	FOLD_ENRICHMENT	FDR_RATE	EXPECTED_FALSE_POSITIVES	ANNOTATED_GENES
		GO:0000786	nucleosome	3.64394e-05	1.04113e-06	4	13	6	703	36.0513	0	0	HHF1, HTA2, HHF2, HTB2
		GO:0044815	DNA packaging complex	0.000166559	4.75883e-06	4	13	8	703	27.0385	0	0	HTB2, HHF2, HTA2, HHF1
		GO:0031298	replication fork protection complex	0.00161507	4.61448e-05	4	13	13	703	16.6391	0	0	HTB2, HHF2, HTA2, HHF1
nuc-2	P	GOID	TERM	CORRECTED_PVALUE	UNCORRECTED_PVALUE	NUM_LIST_ANNOTATIONS	LIST_SIZE	TOTAL_NUM_ANNOTATIONS	POPULATION_SIZE	FOLD_ENRICHMENT	FDR_RATE	EXPECTED_FALSE_POSITIVES	ANNOTATED_GENES
		GO:0022411	cellular component disassembly	4.20924e-07	8.20514e-10	15	83	23	703	5.52383	0	0	RSC9, NPL6, SUP35, ARP7, STH1, CTR9, DST1, HTL1, ETT1, RSC8, RSC58, SPT6, RSC2, PAF1, ASF1
		GO:0006354	DNA-templated transcription, elongation	7.66241e-07	1.49365e-09	25	83	63	703	3.36106	0	0	ELF1, HTL1, SPT5, CDC73, DST1, SPT4, NHP6A, RSC8, RSC58, NPL6, NHP6B, TAF14, ARP7, SPT16, CTR9, RSC2, SPT6, PAF1, ISW1, ASF1, RSC9, STH1, LEO1, CHD1, RTF1
		GO:0006338	chromatin remodeling	7.55388e-06	1.47249e-08	25	83	69	703	3.0688	0	0	SPT6, RSC2, ASF1, ISW1, BDF1, CHZ1, ABF1, CHD1, RSC9, STH1, RSC8, RSC58, NHP6A, RVB1, CYC8, HTL1, ELF1, CBF1, IES4, NCB2, HTZ1, NPL6, TAF14, ARP7, NHP6B
		GO:0033523	histone H2B ubiquitination	1.4234e-05	2.77466e-08	8	83	8	703	8.46988	0	0	CHD1, CTR9, ASF1, PAF1, CHZ1, RTF1, CDC73, LEO1
		GO:2000819	regulation of nucleotide-excision repair	1.4234e-05	2.77466e-08	8	83	8	703	8.46988	0	0	RTF1, SPT4, PAF1, CTR9, LEO1, IXR1, CDC73, SPT5
		GO:0032984	macromolecular complex disassembly	1.6969e-05	3.3078e-08	13	83	21	703	5.24326	0	0	ASF1, SPT6, RSC2, RSC58, RSC8, ETT1, HTL1, DST1, STH1, ARP7, SUP35, RSC9, NPL6
		GO:0006368	transcription elongation from RNA polymerase II promoter	2.68891e-05	5.24155e-08	22	83	58	703	3.21271	0	0	NPL6, TAF14, ARP7, SPT16, CTR9, SPT5, HTL1, ELF1, CDC73, DST1, SPT4, RSC8, RSC58, RSC9, STH1, LEO1, CHD1, RTF1, SPT6, RSC2, ASF1, PAF1
		GO:0006367	transcription initiation from RNA polymerase II promoter	6.563e-05	1.27934e-07	20	83	51	703	3.32152	0	0	CTR9, TAF9, CHD1, TAF6, SPT15, NCB2, TAF14, SPT16, BUR6, SPT6, TFA2, POB3, NHP6A, ISW1, MOT1, TFA1, RPB7, REB1, RPB4, DST1
		GO:0044087	regulation of cellular component biogenesis	6.69231e-05	1.30454e-07	15	83	30	703	4.23494	0	0	SPT5, BDF1, IXR1, DST1, POB3, SPT6, ISW1, SPT4, MOT1, SPT16, NOG2, CTR9, CHD1, TAF6, NCB2
		GO:0006337	nucleosome disassembly	6.9044e-05	1.34589e-07	9	83	11	703	6.9299	0	0	ARP7, STH1, NPL6, RSC9, HTL1, RSC8, RSC58, ASF1, RSC2
		GO:0031498	chromatin disassembly	6.9044e-05	1.34589e-07	9	83	11	703	6.9299	0	0	RSC9, NPL6, HTL1, STH1, ARP7, RSC58, RSC8, RSC2, ASF1
		GO:0032986	protein-DNA complex disassembly	6.9044e-05	1.34589e-07	9	83	11	703	6.9299	0	0	RSC8, RSC58, ASF1, RSC2, STH1, ARP7, NPL6, RSC9, HTL1
		GO:0006352	DNA-templated transcription, initiation	7.46646e-05	1.45545e-07	21	83	56	703	3.1762	0	0	BUR6, SPT16, TAF14, NHP6B, NCB2, TAF6, SPT15, CTR9, TAF9, CHD1, DST1, REB1, RPB4, RPB7, TFA1, MOT1, NHP6A, ISW1, SPT6, TFA2, POB3
		GO:0034728	nucleosome organization	9.694e-05	1.88967e-07	20	83	52	703	3.25765	0	0	HTL1, CYC8, HHO1, BDF1, RVB1, ISW1, NHP6A, ASF1, POB3, RSC2, SPT6, RSC58, RSC8, TAF14, STH1, ARP7, RSC9, NPL6, SPT16, CHD1
		GO:0001172	transcription, RNA-templated	0.000130354	2.541e-07	7	83	7	703	8.46988	0	0	RPO21, RPB2, RPB3, RPB7, RPB11, RPB4, RPB8
		GO:0090262	regulation of transcription-coupled nucleotide-excision repair	0.000130354	2.541e-07	7	83	7	703	8.46988	0	0	LEO1, CDC73, SPT5, RTF1, CTR9, SPT4, PAF1
		GO:0006333	chromatin assembly or disassembly	0.000225656	4.39875e-07	18	83	45	703	3.38795	0	0	BDF1, HHO1, CYC8, HTL1, RSC58, RSC8, SPT6, RSC2, POB3, ASF1, NHP6A, ISW1, SPT16, NPL6, RSC9, STH1, ARP7, CHD1
		GO:0071824	protein-DNA complex subunit organization	0.000272663	5.31507e-07	29	83	103	703	2.38472	0	0	BDF1, TFA1, ASF1, ISW1, SPT6, RSC2, POB3, BUR6, STH1, RSC9, CHD1, HHO1, CYC8, DST1, RVB1, HTL1, RSC8, RSC58, MOT1, NHP6A, SPT16, ARP7, TAF14, NHP6B, NPL6, NCB2, TAF6, SPT15, TAF9
		GO:0006282	regulation of DNA repair	0.000297203	5.79344e-07	10	83	15	703	5.64659	0	0	PAF1, SPT4, CTR9, RTF1, SPT5, CDC73, LEO1, BDF1, IXR1, HHO1
		GO:0006360	transcription by RNA polymerase I	0.000329924	6.43128e-07	14	83	29	703	4.08891	0	0	DST1, RPB8, SPT5, CDC73, REB1, MOT1, SPT4, ISW1, PAF1, LEO1, SPT15, RTF1, CTR9, CHD1
		GO:0006362	transcription elongation from RNA polymerase I promoter	0.000523543	1.02055e-06	8	83	10	703	6.7759	0	0	RTF1, CTR9, PAF1, SPT4, DST1, LEO1, SPT5, CDC73
		GO:2001020	regulation of response to DNA damage stimulus	0.00117319	2.28693e-06	11	83	20	703	4.65843	0	0	CDC73, SPT5, HHO1, CYC8, IXR1, BDF1, LEO1, CTR9, SPT4, PAF1, RTF1
		GO:0071894	histone H2B conserved C-terminal lysine ubiquitination	0.00117995	2.3001e-06	6	83	6	703	8.46988	0	0	CDC73, LEO1, CHD1, CTR9, PAF1, RTF1
		GO:2001166	regulation of histone H2B ubiquitination	0.00117995	2.3001e-06	6	83	6	703	8.46988	0	0	LEO1, CDC73, RTF1, CHZ1, CTR9, PAF1
		GO:0006353	DNA-templated transcription, termination	0.00155243	3.02617e-06	13	83	28	703	3.93244	0	0	RPB11, RAI1, LEO1, CTR9, CHD1, RTF1, REB1, NRD1, DST1, RPB3, ISW1, PAF1, SPT6
		GO:2000142	regulation of DNA-templated transcription, initiation	0.00157304	3.06636e-06	10	83	17	703	4.98228	0	0	TAF6, MOT1, NCB2, SPT6, POB3, CHD1, CTR9, ISW1, DST1, SPT16
		GO:2001207	regulation of transcription elongation from RNA polymerase I promoter	0.00383899	7.48342e-06	7	83	9	703	6.58768	0	0	LEO1, SPT5, CDC73, RTF1, PAF1, SPT4, CTR9
		GO:2001209	positive regulation of transcription elongation from RNA polymerase I promoter	0.00383899	7.48342e-06	7	83	9	703	6.58768	0	0	PAF1, SPT4, CTR9, RTF1, SPT5, CDC73, LEO1
		GO:0016574	histone ubiquitination	0.0047073	9.17602e-06	8	83	12	703	5.64659	0	0	CHZ1, RTF1, PAF1, CTR9, ASF1, CHD1, LEO1, CDC73
		GO:0033182	regulation of histone ubiquitination	0.00747755	1.45761e-05	6	83	7	703	7.2599	0	0	CDC73, LEO1, CTR9, PAF1, RTF1, CHZ1
		GO:0060260	regulation of transcription initiation from RNA polymerase II promoter	0.00866849	1.68977e-05	9	83	16	703	4.76431	0	0	POB3, SPT6, ISW1, CTR9, CHD1, MOT1, NCB2, SPT16, DST1
nuc-2	F	GOID	TERM	CORRECTED_PVALUE	UNCORRECTED_PVALUE	NUM_LIST_ANNOTATIONS	LIST_SIZE	TOTAL_NUM_ANNOTATIONS	POPULATION_SIZE	FOLD_ENRICHMENT	FDR_RATE	EXPECTED_FALSE_POSITIVES	ANNOTATED_GENES
		GO:0000993	RNA polymerase II core binding	1.21851e-05	8.89425e-08	11	83	16	703	5.82304	0	0	TFA2, TFA1, ELF1, CTR9, DST1, SPT4, SPT5, PAF1, RTF1, CDC73, LEO1
		GO:0044877	macromolecular complex binding	1.75269e-05	1.27934e-07	20	83	51	703	3.32152	0	0	CTR9, DST1, SPT4, SPT16, NHP6A, ISW1, SPT6, HHO1, TFA2, ELF1, TFA1, POB3, LEO1, SUP35, BUD20, NOP13, CDC73, RTF1, PAF1, SPT5
		GO:0003968	RNA-directed 5'-3' RNA polymerase activity	3.48118e-05	2.541e-07	7	83	7	703	8.46988	0	0	RPO21, RPB11, RPB7, RPB2, RPB4, RPB8, RPB3
		GO:0043175	RNA polymerase core enzyme binding	7.26036e-05	5.29953e-07	11	83	18	703	5.17604	0	0	LEO1, RTF1, PAF1, CDC73, SPT5, DST1, SPT4, CTR9, TFA2, TFA1, ELF1
		GO:0070063	RNA polymerase binding	0.000155925	1.13814e-06	11	83	19	703	4.90361	0	0	TFA1, TFA2, ELF1, SPT4, DST1, CTR9, SPT5, RTF1, PAF1, CDC73, LEO1
		GO:0001098	basal transcription machinery binding	0.000215745	1.57478e-06	12	83	23	703	4.41907	0	0	TFA1, TFA2, ELF1, BDF1, CTR9, DST1, SPT4, SPT5, CDC73, RTF1, PAF1, LEO1
		GO:0001099	basal RNA polymerase II transcription machinery binding	0.000215745	1.57478e-06	12	83	23	703	4.41907	0	0	TFA2, TFA1, ELF1, BDF1, CTR9, DST1, SPT4, SPT5, PAF1, RTF1, CDC73, LEO1
		GO:0003682	chromatin binding	0.000884299	6.45473e-06	21	83	68	703	2.6157	0	0	CHD1, CYC8, HTL1, PAF1, NCB2, CDC73, HRB1, BUR6, SPT15, POB3, HTZ1, HHO1, RSC2, SPT6, ARP7, BDF1, ISW1, NHP6A, TAF6, SPT16, TAF9
		GO:0001055	RNA polymerase II activity	0.00281987	2.0583e-05	5	83	5	703	8.46988	0	0	RPB2, RPB11, RPO21, RPB3, RPB8
		GO:0045309	protein phosphorylated amino acid binding	0.00281987	2.0583e-05	5	83	5	703	8.46988	0	0	PAF1, LEO1, RTF1, CDC73, CTR9
		GO:0050815	phosphoserine residue binding	0.00281987	2.0583e-05	5	83	5	703	8.46988	0	0	PAF1, RTF1, LEO1, CDC73, CTR9
		GO:0051219	phosphoprotein binding	0.00281987	2.0583e-05	5	83	5	703	8.46988	0	0	PAF1, LEO1, RTF1, CDC73, CTR9
		GO:0070180	large ribosomal subunit rRNA binding	0.00281987	2.0583e-05	5	83	5	703	8.46988	0	0	MRT4, NOG2, NOP4, RPL23A, RPL23B
		GO:0099122	RNA polymerase II C-terminal domain binding	0.00281987	2.0583e-05	5	83	5	703	8.46988	0	0	RTF1, PAF1, LEO1, CTR9, CDC73
		GO:1990269	RNA polymerase II C-terminal domain phosphoserine binding	0.00281987	2.0583e-05	5	83	5	703	8.46988	0	0	CTR9, CDC73, RTF1, PAF1, LEO1
		GO:0032403	protein complex binding	0.00293645	2.14339e-05	12	83	28	703	3.62995	0	0	LEO1, SPT5, PAF1, RTF1, CDC73, NHP6A, CTR9, SPT4, DST1, ELF1, TFA2, TFA1
		GO:0019899	enzyme binding	0.00384442	2.80615e-05	13	83	33	703	3.33662	0	0	SPT5, PAF1, CYC8, RTF1, CDC73, LEO1, SRM1, TFA2, TFA1, ELF1, DST1, SPT4, CTR9
nuc-2	C	GOID	TERM	CORRECTED_PVALUE	UNCORRECTED_PVALUE	NUM_LIST_ANNOTATIONS	LIST_SIZE	TOTAL_NUM_ANNOTATIONS	POPULATION_SIZE	FOLD_ENRICHMENT	FDR_RATE	EXPECTED_FALSE_POSITIVES	ANNOTATED_GENES
		GO:0005665	DNA-directed RNA polymerase II, core complex	3.10003e-05	2.541e-07	7	83	7	703	8.46988	0	0	RPB8, RPB11, RPB3, RPB2, RPB7, RPO21, RPB4
		GO:0016586	RSC-type complex	0.000124507	1.02055e-06	8	83	10	703	6.7759	0	0	RSC8, HTL1, ARP7, RSC9, NPL6, RSC2, STH1, RSC58
		GO:0008023	transcription elongation factor complex	0.000138853	1.13814e-06	11	83	19	703	4.90361	0	0	SPT5, LEO1, POB3, ELF1, SPT4, PAF1, CTR9, SPT16, RTF1, CDC73, SPT6
		GO:0016591	DNA-directed RNA polymerase II, holoenzyme	0.00226932	1.86009e-05	18	83	56	703	2.72246	0	0	RPB11, RPB3, RPB7, RPB2, CTR9, LEO1, RPB8, TAF9, TAF14, TFA2, CDC73, RTF1, TFA1, TAF6, RPO21, RPB4, PAF1, SPT15
nuc-3	P	GOID	TERM	CORRECTED_PVALUE	UNCORRECTED_PVALUE	NUM_LIST_ANNOTATIONS	LIST_SIZE	TOTAL_NUM_ANNOTATIONS	POPULATION_SIZE	FOLD_ENRICHMENT	FDR_RATE	EXPECTED_FALSE_POSITIVES	ANNOTATED_GENES
		GO:0140014	mitotic nuclear division	0.00017246	1.70584e-07	27	281	32	703	2.11088	0	0	ESC2, CDC7, CDC27, APC5, MCD1, APC1, MRC1, TOP3, APC4, RAD61, AFT1, YCG1, CTF4, SCC4, CTF18, SMC1, ELG1, SMC2, SMC3, BUB3, CDC23, CDC26, APC2, SCC2, DCC1, CLB2, TOF1
		GO:0000070	mitotic sister chromatid segregation	0.00038528	3.81088e-07	26	281	31	703	2.09827	0	0	BUB3, SMC3, CDC26, APC2, CDC23, DCC1, SCC2, TOF1, CLB2, CDC27, ESC2, RAD61, APC4, TOP3, MRC1, APC1, MCD1, APC5, SMC1, CTF18, SCC4, CTF4, YCG1, AFT1, SMC2, ELG1
nuc-3	F, C	No significant GO terms were found.
nuc-4	P, F	No significant GO terms were found.
nuc-4	C	GOID	TERM	CORRECTED_PVALUE	UNCORRECTED_PVALUE	NUM_LIST_ANNOTATIONS	LIST_SIZE	TOTAL_NUM_ANNOTATIONS	POPULATION_SIZE	FOLD_ENRICHMENT	FDR_RATE	EXPECTED_FALSE_POSITIVES	ANNOTATED_GENES
		GO:0070847	core mediator complex	0.000601856	3.34364e-06	17	265	19	703	2.37358	0	0	GAL11, MED4, PGD1, MED11, SIN4, SRB6, ROX3, SRB4, NUT2, MED2, MED6, MED7, SOH1, RGR1, SRB7, CSE2, MED1
		GO:0032806	carboxy-terminal domain protein kinase complex	0.00428429	2.38016e-05	13	265	14	703	2.46334	0	0	TFB2, CTK1, RAD3, CTK3, TFB1, CCL1, SGV1, SSL1, TFB5, TFB4, TFB3, BUR2, KIN28
nuc-5	P	GOID	TERM	CORRECTED_PVALUE	UNCORRECTED_PVALUE	NUM_LIST_ANNOTATIONS	LIST_SIZE	TOTAL_NUM_ANNOTATIONS	POPULATION_SIZE	FOLD_ENRICHMENT	FDR_RATE	EXPECTED_FALSE_POSITIVES	ANNOTATED_GENES
		GO:0006511	ubiquitin-dependent protein catabolic process	9.83595e-15	3.28962e-17	21	43	42	703	8.17442	0	0	RPN5, SCL1, PRE9, RPN9, RPN11, PRE6, ESS1, RPN1, RPT6, PRE8, PRE10, UBP12, SEM1, RPN2, RPN8, RPT4, PRE5, RPN6, PUP2, RPT1, RPN12
		GO:0019941	modification-dependent protein catabolic process	9.83595e-15	3.28962e-17	21	43	42	703	8.17442	0	0	UBP12, RPT4, RPN8, SEM1, RPN2, PUP2, RPN6, PRE5, RPN12, RPT1, SCL1, RPN5, RPN11, RPN9, PRE9, ESS1, RPN1, PRE6, PRE10, PRE8, RPT6
		GO:0051603	proteolysis involved in cellular protein catabolic process	1.86158e-14	6.22603e-17	21	43	43	703	7.98432	0	0	PRE6, RPN1, ESS1, RPT6, PRE10, PRE8, RPN5, SCL1, PRE9, RPN9, RPN11, RPN6, PUP2, PRE5, RPT1, RPN12, UBP12, SEM1, RPN2, RPT4, RPN8
		GO:0044257	cellular protein catabolic process	6.26023e-14	2.09372e-16	21	43	45	703	7.62946	0	0	RPT1, RPN12, PRE5, PUP2, RPN6, RPN2, SEM1, RPN8, RPT4, UBP12, RPT6, PRE8, PRE10, PRE6, ESS1, RPN1, RPN9, PRE9, RPN11, RPN5, SCL1
		GO:0006508	proteolysis	7.38749e-14	2.47073e-16	22	43	51	703	7.05244	0	0	PRE6, ESS1, RPN1, RPT6, PRE8, PRE10, RPN5, SCL1, RPN9, PRE9, RPN11, ARX1, PRE5, PUP2, RPN6, RPT1, RPN12, UBP12, RPN2, SEM1, RPN8, RPT4
		GO:0030163	protein catabolic process	1.9518e-13	6.52777e-16	21	43	47	703	7.3048	0	0	RPN6, PUP2, PRE5, RPT1, RPN12, UBP12, RPN2, SEM1, RPT4, RPN8, PRE6, RPN1, ESS1, RPT6, PRE10, PRE8, RPN5, SCL1, RPN9, PRE9, RPN11
		GO:0043632	modification-dependent macromolecule catabolic process	3.3592e-13	1.12348e-15	21	43	48	703	7.15262	0	0	ESS1, RPN1, PRE6, PRE10, PRE8, RPT6, SCL1, RPN5, RPN11, PRE9, RPN9, RPN6, PUP2, PRE5, RPN12, RPT1, UBP12, RPT4, RPN8, RPN2, SEM1
		GO:1901565	organonitrogen compound catabolic process	1.00863e-11	3.37333e-14	21	43	55	703	6.24228	0	0	RPN5, SCL1, PRE9, RPN9, RPN11, PRE6, RPN1, ESS1, RPT6, PRE10, PRE8, UBP12, SEM1, RPN2, RPT4, RPN8, RPN6, PUP2, PRE5, RPT1, RPN12
		GO:0043161	proteasome-mediated ubiquitin-dependent protein catabolic process	5.08576e-11	1.70092e-13	17	43	35	703	7.94086	0	0	RPT4, RPN8, RPN2, SEM1, PUP2, PRE5, RPN12, RPT1, SCL1, RPN5, RPN11, PRE9, RPN1, PRE6, PRE10, PRE8, RPT6
		GO:0010498	proteasomal protein catabolic process	9.28327e-11	3.10477e-13	17	43	36	703	7.72028	0	0	RPN1, PRE6, PRE10, PRE8, RPT6, SCL1, RPN5, RPN11, PRE9, PUP2, PRE5, RPN12, RPT1, RPT4, RPN8, RPN2, SEM1
		GO:0044265	cellular macromolecule catabolic process	3.81766e-09	1.27681e-11	22	43	79	703	4.55284	0	0	RPN6, PUP2, PRE5, NAB2, RPT1, RPN12, UBP12, SEM1, RPN2, RPT4, RPN8, PRE6, ESS1, RPN1, RPT6, PRE10, PRE8, RPN5, SCL1, PRE9, RPN9, RPN11
		GO:0009057	macromolecule catabolic process	6.77458e-09	2.26575e-11	22	43	81	703	4.44042	0	0	NAB2, PRE5, RPN6, PUP2, RPN12, RPT1, UBP12, RPN8, RPT4, RPN2, SEM1, ESS1, RPN1, PRE6, PRE8, PRE10, RPT6, SCL1, RPN5, RPN11, RPN9, PRE9
		GO:0043248	proteasome assembly	7.71904e-08	2.58162e-10	9	43	11	703	13.3763	0	0	RPN6, RPT6, RPT1, RPN9, SEM1, RPN2, PRE9, RPN11, RPT4
		GO:1901575	organic substance catabolic process	1.87792e-07	6.28066e-10	22	43	94	703	3.82632	0	0	SCL1, RPN5, RPN11, RPN9, PRE9, RPN1, ESS1, PRE6, PRE8, PRE10, RPT6, UBP12, RPN8, RPT4, SEM1, RPN2, NAB2, PRE5, PUP2, RPN6, RPN12, RPT1
		GO:0044248	cellular catabolic process	2.00671e-06	6.71141e-09	22	43	105	703	3.42547	0	0	RPN11, PRE9, RPN9, SCL1, RPN5, PRE8, PRE10, RPT6, RPN1, ESS1, PRE6, RPN8, RPT4, RPN2, SEM1, UBP12, RPN12, RPT1, NAB2, PRE5, RPN6, PUP2
		GO:0043623	cellular protein complex assembly	2.45336e-06	8.20523e-09	9	43	14	703	10.51	0	0	RPT6, RPT1, RPN6, RPN11, RPT4, SEM1, RPN9, RPN2, PRE9
		GO:0009056	catabolic process	2.9796e-06	9.96522e-09	22	43	107	703	3.36144	0	0	RPN9, PRE9, RPN11, RPN5, SCL1, RPT6, PRE10, PRE8, PRE6, RPN1, ESS1, SEM1, RPN2, RPT4, RPN8, UBP12, RPT1, RPN12, PUP2, RPN6, PRE5, NAB2
		GO:0010499	proteasomal ubiquitin-independent protein catabolic process	4.50386e-06	1.50631e-08	7	43	8	703	14.3052	0	0	PRE9, SCL1, PRE10, PRE8, PUP2, PRE6, PRE5
		GO:0019538	protein metabolic process	9.35526e-06	3.12885e-08	29	43	197	703	2.40668	0	0	PRE9, SCL1, RPN5, PRE8, PRE10, RPT6, RPN1, ESS1, RPT4, SEM1, RPN12, RPS17A, PRE5, RPN6, RPN11, ARX1, RPN9, TIF6, PRE6, RPN8, CKB2, RPN2, CKB1, BUD32, UBP12, RPT1, CKA1, CKA2, PUP2
		GO:0044267	cellular protein metabolic process	3.68868e-05	1.23367e-07	28	43	194	703	2.35963	0	0	RPN9, RPN11, PRE6, TIF6, RPN2, CKB2, RPN8, UBP12, BUD32, CKB1, RPT1, PUP2, CKA1, CKA2, PRE9, RPN5, SCL1, RPT6, PRE10, PRE8, RPN1, ESS1, SEM1, RPT4, RPN12, RPN6, PRE5, RPS17A
		GO:1901564	organonitrogen compound metabolic process	0.000174827	5.84706e-07	29	43	221	703	2.14532	0	0	RPN9, ARX1, RPN11, PRE6, TIF6, UBP12, BUD32, CKB1, RPN2, CKB2, RPN8, PUP2, CKA1, CKA2, RPT1, RPN5, SCL1, PRE9, RPN1, ESS1, RPT6, PRE10, PRE8, SEM1, RPT4, RPN6, PRE5, RPS17A, RPN12
		GO:0042176	regulation of protein catabolic process	0.000283363	9.47703e-07	6	43	8	703	12.2616	0	0	ESS1, RPN1, RPN2, RPT1, RPT6, RPT4
		GO:0006461	protein complex assembly	0.00181593	6.07333e-06	10	43	32	703	5.10901	0	0	RPN9, SEM1, PRE9, RPN2, RPN11, RPT4, RPT6, RPT1, RPN6, ESS1
		GO:0070271	protein complex biogenesis	0.00181593	6.07333e-06	10	43	32	703	5.10901	0	0	RPT4, RPN11, SEM1, RPN2, RPN9, PRE9, RPT1, RPT6, ESS1, RPN6
		GO:0071822	protein complex subunit organization	0.00597084	1.99694e-05	10	43	36	703	4.54134	0	0	RPT4, RPN11, RPN2, SEM1, RPN9, PRE9, ESS1, RPN6, RPT1, RPT6
		GO:0018105	peptidyl-serine phosphorylation	0.0099407	3.32465e-05	5	43	8	703	10.218	0	0	CKB2, CKB1, CKA2, CKA1, BUD32
		GO:0018209	peptidyl-serine modification	0.0099407	3.32465e-05	5	43	8	703	10.218	0	0	CKB2, BUD32, CKA2, CKA1, CKB1
										FOLD_ENRICHMENT
nuc-5	F	GOID	TERM	CORRECTED_PVALUE	UNCORRECTED_PVALUE	NUM_LIST_ANNOTATIONS	LIST_SIZE	TOTAL_NUM_ANNOTATIONS	POPULATION_SIZE	FOLD_ENRICHMENT	FDR_RATE	EXPECTED_FALSE_POSITIVES	ANNOTATED_GENES
		GO:0070011	peptidase activity, acting on L-amino acid peptides	1.05618e-06	1.46691e-08	8	43	11	703	11.8901	0	0	RPN1, RPN11, PRE6, ARX1, RPN8, RPN2, PRE9, UBP12
		GO:0008233	peptidase activity	3.02639e-06	4.20333e-08	8	43	12	703	10.8992	0	0	UBP12, PRE9, RPN2, RPN8, PRE6, ARX1, RPN11, RPN1
		GO:0004175	endopeptidase activity	0.00420654	5.84241e-05	4	43	5	703	13.0791	0.0067	0.02	RPN1, PRE6, RPN2, PRE9
		GO:0031625	ubiquitin protein ligase binding	0.00420654	5.84241e-05	4	43	5	703	13.0791	0.005	0.02	RPN2, RPT6, RPT4, RPT1
		GO:0044389	ubiquitin-like protein ligase binding	0.00420654	5.84241e-05	4	43	5	703	13.0791	0.004	0.02	RPT1, RPT4, RPT6, RPN2
nuc-5	C	GOID	TERM	CORRECTED_PVALUE	UNCORRECTED_PVALUE	NUM_LIST_ANNOTATIONS	LIST_SIZE	TOTAL_NUM_ANNOTATIONS	POPULATION_SIZE	FOLD_ENRICHMENT	FDR_RATE	EXPECTED_FALSE_POSITIVES	ANNOTATED_GENES
		GO:0031597	cytosolic proteasome complex	2.78262e-21	5.0593e-23	18	43	19	703	15.4884	0	0	PRE5, PRE9, RPT4, RPN6, RPN5, RPN2, PRE6, RPN11, RPN8, RPN9, RPT6, RPN1, PUP2, PRE8, RPN12, SCL1, PRE10, SEM1
		GO:0000502	proteasome complex	4.27966e-20	7.78119e-22	19	43	23	703	13.5056	0	0	RPN12, PRE8, PUP2, RPN1, RPT6, SEM1, PRE10, SCL1, RPN2, PRE6, RPN6, RPN5, RPT4, RPT1, PRE9, PRE5, RPN9, RPN8, RPN11
		GO:0044445	cytosolic part	4.27966e-20	7.78119e-22	19	43	23	703	13.5056	0	0	RPN1, RPT6, PUP2, PRE8, RPN12, SCL1, PRE10, SEM1, PRE5, RPS17A, PRE9, RPT4, RPN5, RPN6, RPN2, PRE6, RPN11, RPN8, RPN9
		GO:1905369	endopeptidase complex	4.27966e-20	7.78119e-22	19	43	23	703	13.5056	0	0	RPN1, RPT6, RPN12, PRE8, PUP2, SCL1, PRE10, SEM1, PRE9, RPT1, PRE5, RPN2, PRE6, RPT4, RPN6, RPN5, RPN8, RPN11, RPN9
		GO:0034515	proteasome storage granule	6.94662e-20	1.26302e-21	17	43	18	703	15.4406	0	0	SCL1, PRE10, SEM1, RPN1, RPT6, RPN12, PRE8, PUP2, RPN8, RPN11, RPN9, PRE9, PRE5, RPN2, PRE6, RPN6, RPN5
		GO:1905368	peptidase complex	1.01961e-13	1.85383e-15	19	43	38	703	8.17442	0	0	RPT6, RPN1, RPN12, PRE8, PUP2, PRE10, SCL1, SEM1, RPT1, PRE9, PRE5, PRE6, RPN2, RPN6, RPN5, RPT4, RPN8, RPN11, RPN9
		GO:0005838	proteasome regulatory particle	3.79836e-13	6.90611e-15	12	43	13	703	15.0912	0	0	RPN12, RPT6, RPN1, SEM1, RPN5, RPN6, RPT4, RPN2, RPT1, RPN9, RPN11, RPN8
		GO:0022624	proteasome accessory complex	3.79836e-13	6.90611e-15	12	43	13	703	15.0912	0	0	RPN9, RPN8, RPN11, RPN2, RPT4, RPN5, RPN6, RPT1, SEM1, RPN12, RPT6, RPN1
		GO:0005839	proteasome core complex	1.08468e-07	1.97214e-09	7	43	7	703	16.3488	0	0	PUP2, PRE8, PRE6, PRE5, PRE9, PRE10, SCL1
		GO:0019773	proteasome core complex, alpha-subunit complex	1.08468e-07	1.97214e-09	7	43	7	703	16.3488	0	0	PUP2, PRE8, PRE6, PRE5, PRE9, PRE10, SCL1
		GO:0008541	proteasome regulatory particle, lid subcomplex	8.28469e-07	1.50631e-08	7	43	8	703	14.3052	0	0	RPN5, RPN6, RPN12, RPN9, SEM1, RPN11, RPN8
		GO:0042175	nuclear outer membrane-endoplasmic reticulum membrane network	8.28469e-07	1.50631e-08	7	43	8	703	14.3052	0	0	PRE10, SCL1, PRE5, PRE9, PUP2, PRE8, PRE6
		GO:0005829	cytosol	1.66845e-05	3.03355e-07	23	43	138	703	2.72481	0	0	RPT6, RPN1, PRE8, RPN12, PUP2, ESS1, SCL1, PRE10, SEM1, PRE9, TIF6, PRE5, RPS17A, RPN2, PRE6, CKA2, RPT4, RPN5, RPN6, RPN8, RPN11, CKA1, RPN9
		GO:0008540	proteasome regulatory particle, base subcomplex	3.75321e-05	6.82402e-07	5	43	5	703	16.3488	0	0	RPT6, RPT1, RPN1, RPN2, RPT4
		GO:0005956	protein kinase CK2 complex	0.000672691	1.22308e-05	4	43	4	703	16.3488	0	0	CKA2, CKA1, CKB2, CKB1
		GO:0034456	UTP-C complex	0.000672691	1.22308e-05	4	43	4	703	16.3488	0	0	CKA1, CKA2, CKB2, CKB1
		GO:0012505	endomembrane system	0.00197549	3.5918e-05	8	43	24	703	5.44961	0	0	PRE10, SCL1, PRE5, RPN1, PRE9, PUP2, PRE8, PRE6
		GO:0016020	membrane	0.00313034	5.69152e-05	7	43	19	703	6.02326	0	0	PRE10, SCL1, PRE8, PRE6, PUP2, PRE9, PRE5
VM-1	P, F, C	No significant GO terms were found.
VM-2	P, F, C	No significant GO terms were found.

## Sheet: Summary of each group
Group	# proteins in subcompartmental group	By eye description	Median GFP intensity	SD GFP intensity	Summary of GO enrichments
CP-1	21	cell periphery; limited to mother cell periphery in S/G2 cells	1565	1206	none
CP-2	12	discontinuous cell periphery	1074	147	ER-plasma membrane tethering
CP-3	30	cell periphery and cytoplasm (some nucleus)	837	196	none
cyto-1	89	bright cytoplasm and nucleus	9475.8	8787.8	metabolic enzymes, translation machinery
cyto-2	150	bright cytoplasm and nucleus	3855.9	1561.1	metabolic enzymes, translation machinery
cyto-3	10	cytoplasm with multiple punctae	817.9	71.7	vesicle trafficking
cyto-4	78	cytoplasm with multiple punctae	852.1	78.2	none
cyto-5	64	heterogeneous cytoplasm	1066.2	181	mRNA metabolism
cyto-6	7	cytoplasm with prominent nuclear signal	1044.7	181.9	none
cyto-7	194	cytoplasm and nucleus	1471.8	584.6	none
cyto-8	7	cytoplasm and focus	1439.3	579.6	none
cyto-9	683	cytoplasm and nucleus	723.8	177.1	none
cyto-10	58	cytoplasm with faint nuclear signal	777.9	126.1	vesicle transport, signaling
ER-1	11	faint ER and multiple punctae	923	429.1	ER to Golgi tranport
ER-2	8	punctate ER	735.3	91.5	lipid particle organization
ER-3	146	ER and cytoplasm	843.6	146.3	none
ER-4	7	ER, some punctate	4816.4	7058.2	none
ER-5	84	ER	1490.4	633.7	none
mito-1	185	low intensity mitochondria with mixture of cytoplasmic and punctat signal	664.1	92.6	vesicle transport
mito-2	192	mitochondria and cytoplasm	823.7	152.9	mitochondrial ribosome
mito-3	73	mitochondria	1743.1	1122.6	metabolic enzymes
nucleolus-1	12	nucleolus, low intensity signal	689.2	46.7	RNA pol I transcriptional regulation
nucleolus-2	74	nucleolus, higher intensity	1215.7	499.1	none
nuc-1	13	nucleus, high intensity signal	5834.2	2103.2	metabolic enzymes, histones
nuc-2	84	nucleus	1233.3	630.8	general transcription, chromatin remodellers
nuc-3	289	nucleus and cytoplasm	678.3	51.6	nuclear division, chromosome segregation
nuc-4	274	nucleus	786.2	95.9	RNA pol II mediator, transcription
nuc-5	43	nucleus + nuclear periphery	1532.4	580.2	proteasome
VM-1	14	vacuolar membrane and cytoplasm	779.5	79.9	none
VM-2	33	vacuolar membrane	1237.3	834.4	none

## Sheet: Colocalization experiment
Protein1	Protein1 GFP intensity	Protein1 PIFiA-assigned subcompartmental group	Protein1 localization by manual assignment	Protein2	Protein2 GFP intensity	Protein2 PIFiA-assigned subcompartmental group	Protein2 localization by manual assignment	Same or different subcompartmental groups	Proteins visually distinguishable in coloc?	Summary of findings re colocalization
TCB2	1146.99	CP-2	cell periphery	FTR1	3192.26	CP-1	cell periphery	different	y	both cell periphery; Ftr1 (CP-1) only at mother cell periphery; Tcb2 (CP-2) slightly discontinuous cell periphery
TCB3	1378.18	CP-2	cell periphery	FTR1	3192.26	CP-1	cell periphery	different	y	both cell periphery; Ftr1 (CP-1) only at mother cell periphery; Tcb3 (CP-2) slightly discontinuous cell periphery
TCB2	1146.99	CP-2	cell periphery	YDR034W-B	1205.65	CP-3	cell periphery	different	y	both cell periphery; Tcb2 (CP-2) slightly discontinuous cell periphery
TCB3	1378.18	CP-2	cell periphery	YDR034W-B	1205.65	CP-3	cell periphery	different	y	both cell periphery; Tcb3 (CP-2) slightly discontinuous cell periphery
TPS1	1739.33	cyto-7	cyto	PRT1	3519.64	cyto-2	cyto	different	y	both in cytoplasm; Tps1 (cyto-7) also in some lobes of vacuole
TPS2	1055.09	cyto-7	cyto	PRT1	3519.64	cyto-2	cyto	different	y	both in cytoplasm; Tps2 (cyto-7) also in some lobes of vacuole
TPS1	1739.33	cyto-7	cyto	RPG1	3652.47	cyto-2	cyto	different	y	both in cytoplasm; Tps1 (cyto-7) also in some lobes of vacuole
TPS2	1055.09	cyto-7	cyto	RPG1	3652.47	cyto-2	cyto	different	y	both in cytoplasm; Tps2 (cyto-7) also in some lobes of vacuole
CWH43	979.29	ER-3	ER	KRE1	1631.54	ER-5	ER	different	y	both ER; Cwh43 (ER-3) more diffuse
PIS1	1035.07	ER-3	ER, faint cyto	KRE1	1631.54	ER-5	ER	different	y	both ER; Pis1 (ER-3) also has faint cytosolic signal
UBX2	1044.64	ER-3	ER	KRE1	1631.54	ER-5	ER	different	y	both ER; differences in internal ER
CWH43	979.29	ER-3	ER	PHO86	2273.69	ER-5	ER	different	y	both ER; Cwh43 (ER-3) more diffuse
PIS1	1035.07	ER-3	ER, faint cyto	PHO86	2273.69	ER-5	ER	different	y	both ER; Pis1 (ER-3) also has faint cytosolic signal
UBX2	1044.64	ER-3	ER	PHO86	2273.69	ER-5	ER	different	y	both ER; differences in internal ER
CWH43	979.29	ER-3	ER	PMR1	1666.35	ER-5	ER	different	y	both ER; Cwh43 (ER-3) more diffuse
PIS1	1035.07	ER-3	ER, cyto	PMR1	1666.35	ER-5	ER	different	y	both ER; Pis1 (ER-3) also has faint cytosolic signal
UBX2	1044.64	ER-3	ER	PMR1	1666.35	ER-5	ER	different	n	indistinguishable
GCV2	3329.68	mito-3	mito	COQ9	852.075	mito-2	mito	different	y	both mitochondria; Gcv2 (mito-3) also has faint cyto signal
LPD1	1743.06	mito-3	mito	COQ9	852.075	mito-2	mito	different	n	indistinguishable
GCV2	3329.68	mito-3	mito	MRPL39	1773.92	mito-2	mito	different	y	both mitochondria; Gcv2 (mito-3) also has faint cyto signal
LPD1	1743.06	mito-3	mito	MRPL39	1773.92	mito-2	mito	different	n	indistinguishable
CGR1	1151.3	nuc-2	nucleolus, nucleus	ARX1	1532.42	nuc-5	nucleus	different	y	both nucleus; more Cgr1 (nuc-2) in nucleolus
IES4	935.825	nuc-2	nucleus, cyto	DLS1	837.71	nuc-4	nucleus	different	y	both nucleus; Ies4 (nuc-2) also faint cyto signal
SMX3	1021.52	nuc-2	nucleus	HIR2	701.64	nuc-3	nucleus	different	n	indistinguishable
SMX3	1021.52	nuc-2	nucleus	HPC2	700.485	nuc-3	nucleus	different	n	indistinguishable
SMX3	1021.52	nuc-2	nucleus	HST1	677.275	nuc-4	nucleus	different	y	both nucleus; more Smx3 (nuc-2) at nuclear periphery
NPL6	1020.84	nuc-2	nucleus	PRE6	1851.04	nuc-5	nucleus	different	y	both nucleus; Pre6 (nuc-5) additionally at nuclear periphery
RSC8	1257.91	nuc-2	nucleus	PRE6	1851.04	nuc-5	nucleus	different	y	both nucleus; Pre6 (nuc-5) additionally at nuclear periphery
NPL6	1020.84	nuc-2	nucleus	RPN9	1692.15	nuc-5	nucleus	different	y	both nucleus; Rpn9 (nuc-5) additionally at nuclear periphery
RSC8	1257.91	nuc-2	nucleus	RPN9	1692.15	nuc-5	nucleus	different	y	both nucleus; Rpn9 (nuc-5) additionally at nuclear periphery
TAF6	1035.15	nuc-2	nucleus	SNF6	776.62	nuc-4	nucleus	different	n	indistinguishable
SMX3	1021.52	nuc-2	nucleus	SUM1	759.48	nuc-4	nucleus	different	n	indistinguishable
TAF6	1035.15	nuc-2	nucleus	SWI3	664.33	nuc-4	nucleus	different	n	indistinguishable
SNF11	663.08	nuc-3	nucleus	DLS1	837.71	nuc-4	nucleus	different	n	indistinguishable
BRF1	726.545	nuc-4	nucleolus, nucleus	ARX1	1532.42	nuc-5	nucleus	different	y	both nucleus; more Brf1 (nuc-4) in nucleolus
RET1	1051.71	nuc-4	nucleus	ARX1	1532.42	nuc-5	nucleus	different	y	both nucleus; Arx1 (nuc-5) also nuclear periphery
RPC53	987.65	nuc-4	nucleolus, nucleus	ARX1	1532.42	nuc-5	nucleus	different	y	both nucleus; more Rpc53 (nuc-4) in nucleolus
SMB1	900.25	nuc-4	nucleus	HIR2	701.64	nuc-3	nucleus	different	n	indistinguishable
SMB1	900.25	nuc-4	nucleus	HPC2	700.485	nuc-3	nucleus	different	n	indistinguishable
HST1	677.275	nuc-4	nucleus	SIF2	742.485	nuc-3	nucleus	different	n	indistinguishable
SUM1	759.48	nuc-4	nucleus	SIF2	742.485	nuc-3	nucleus	different	n	indistinguishable
SUM1	759.48	nuc-4	nucleus	SNT1	661.92	nuc-3	nucleus	different	n	indistinguishable
RFC2	881.45	nuc-4	nucleus	TAF6	1035.15	nuc-2	nucleus	different	y	both nucleus; Taf6 (nuc-2) depleted from nucleolus
RFC4	829.325	nuc-4	nucleus	TAF6	1035.15	nuc-2	nucleus	different	y	both nucleus; Taf6 (nuc-2) depleted from nucleolus
PRE6	1851.04	nuc-5	nucleus, cyto	EAF6	750.855	nuc-4	nucleus	different	y	both nucleus; Pre6 (nuc-5) additionally at nuclear periphery
RPN9	1692.15	nuc-5	nucleus	EAF6	750.855	nuc-4	nucleus	different	y	both nucleus; Rpn9 (nuc-5) additionally at nuclear periphery
PRE6	1851.04	nuc-5	nucleus, cyto	MUD1	804.12	nuc-4	nucleus	different	y	both nucleus; Pre6 (nuc-5) additionally at nuclear periphery
RPN9	1692.15	nuc-5	nucleus	MUD1	804.12	nuc-4	nucleus	different	y	both nucleus; Rpn9 (nuc-5) additionally at nuclear periphery
PRE6	1851.04	nuc-5	nucleus	SMB1	900.25	nuc-4	nucleus	different	y	both nucleus; Pre6 (nuc-5) additionally at nuclear periphery
RPN9	1692.15	nuc-5	nucleus	SMB1	900.25	nuc-4	nucleus	different	y	both nucleus; Rpn9 (nuc-5) additionally at nuclear periphery
PRE6	1851.04	nuc-5	nucleus	SWC4	763.96	nuc-4	nucleus	different	y	both nucleus; Pre6 (nuc-5) additionally at nuclear periphery
RPN9	1692.15	nuc-5	nucleus	SWC4	763.96	nuc-4	nucleus	different	y	both nucleus; Rpn9 (nuc-5) additionally at nuclear periphery
PRT1	3519.64	cyto-2	cyto	GUS1	3765.18	cyto-2	cyto	same	n	indistinguishable
RPG1	3652.47	cyto-2	cyto	GUS1	3765.18	cyto-2	cyto	same	n	indistinguishable
PRT1	3519.64	cyto-2	cyto	MES1	3915.15	cyto-2	cyto	same	n	indistinguishable
RPG1	3652.47	cyto-2	cyto	MES1	3915.15	cyto-2	cyto	same	n	indistinguishable
UTR2	2169.26	ER-5	ER	KRE1	1631.54	ER-5	ER	same	n	indistinguishable
UTR2	2169.26	ER-5	ER	PHO86	2273.69	ER-5	ER	same	n	indistinguishable
UTR2	2169.26	ER-5	ER	PMR1	1666.35	ER-5	ER with extra-ER punctate signal	same	y	both ER; Pmr1 (ER-5) has additional punctate signal
IDH1	894.445	mito-2	mito	LAT1	809.095	mito-2	mito	same	y	both mitochondria; apparent differences in internal mito structure
IDH2	2140.6	mito-3	mito	LPD1	1743.06	mito-3	mito	same	n	indistinguishable
GCV2	3329.68	mito-3	mito	MRPL13	1253.71	mito-3	mito	same	n	indistinguishable
LPD1	1743.06	mito-3	mito	MRPL13	1253.71	mito-3	mito	same	n	indistinguishable
VID22	857.675	nuc-4	patchy nucleus	DLS1	837.71	nuc-4	nucleus	same	y	both nucleus; Vid22 (nuc-4) less homogeneous
SMB1	900.25	nuc-4	nucleus	HST1	677.275	nuc-4	nucleus	same	n	indistinguishable
RFC2	881.45	nuc-4	nucleus	SGF29	832.755	nuc-4	nucleus	same	y	both nuclear; Sgf29 (nuc-4) depleted from nucleolus
RFC4	829.325	nuc-4	nucleus	SGF29	832.755	nuc-4	nucleus	same	y	both nuclear; Sgf29 (nuc-4) depleted from nucleolus
PRP40	639.15	nuc-4	nucleus	SMB1	900.25	nuc-4	nucleus	same	y	both nucleus; Prp40 (nuc-4) also faint cyto
YHC1	700.71	nuc-4	nucleus	SMB1	900.25	nuc-4	nucleus	same	y	both nucleus; Yhc1 (nuc-4) also faint cyto
MUD1	804.12	nuc-4	nucleus	SNF6	776.62	nuc-4	nucleus	same	n	indistinguishable
SGF29	832.755	nuc-4	nucleus	SNF6	776.62	nuc-4	nucleus	same	n	indistinguishable
SMB1	900.25	nuc-4	nucleus	SNF6	776.62	nuc-4	nucleus	same	n	indistinguishable
SMB1	900.25	nuc-4	nucleus	SUM1	759.48	nuc-4	nucleus	same	n	indistinguishable
MUD1	804.12	nuc-4	nucleus	SWI3	664.33	nuc-4	nucleus	same	n	indistinguishable
SGF29	832.755	nuc-4	nucleus	SWI3	664.33	nuc-4	nucleus	same	n	indistinguishable
SMB1	900.25	nuc-4	nucleus	SWI3	664.33	nuc-4	nucleus	same	n	indistinguishable
IDH1	894.445	mito-2	mito	IDH1	894.445	mito-2	mito	same protein	n	indistinguishable
LPD1	1743.06	mito-3	mito	LPD1	1743.06	mito-3	mito	same protein	n	indistinguishable
SMX3	1021.52	nuc-2	nucleus	SMX3	1021.52	nuc-2	nucleus	same protein	n	indistinguishable
PRP40	639.15	nuc-4	nucleus	PRP40	639.15	nuc-4	nucleus	same protein	n	indistinguishable
RET1	1051.71	nuc-4	nucleus	RET1	1051.71	nuc-4	nucleus	same protein	n	indistinguishable
SMB1	900.25	nuc-4	nucleus	SMB1	900.25	nuc-4	nucleus	same protein	n	indistinguishable
PRE6	1851.04	nuc-5	nucleus	PRE6	1851.04	nuc-5	nucleus	same protein	n	indistinguishable
