# Supplementary material for: PIFiA: self-supervised approach for protein functional annotation from single-cell imaging data
Source: Mol Syst Biol. 2024 Mar 12;20(5):521–48. doi: 10.1038/s44320-024-00029-6 (PMC11066028; doi:10.1038/s44320-024-00029-6)
Supplement: Supplementary file 4 — Dataset EV3 [file 44320_2024_29_MOESM4_ESM.xlsx]

## Sheet: Legend
Dataset EV3. Localization assignments for singly and doubly localized proteins. Related to Fig 4
Localization Assignments
Proteins were analyzed for localization heterogeneity and relationship to cell cycle.
For each protein we determined its type of heterogeneity - single localization, OR-type, AND-type, and reported percentage of cells falling into annotated localizations.
We assessed if localization heterogeneity is related to cell cycle progression at three different stages (T/G1, S/G2 and M/A), and report statistically significant results.
For statistical comparison of single-cell association between localization and cell cycle stage, we used Mann-Whitney U test.
GO enrichments for:
	all [OR] proteins/all proteins imaged
	all [AND] proteins/all proteins imaged
	cyto OR nuc/[nuc + cyto OR nuc + cyto AND nuc]
	cyto AND nuc/[nuc + cyto OR nuc + cyto AND nuc]
	[cyto AND nuc + cyto OR nuc]/[nuc + cyto OR nuc + cyto AND nuc]
	cyto OR ER/[ER + cyto OR ER + cyto AND ER]
	cyto AND ER/[ER + cyto OR ER + cyto AND ER]
	BOTH cyto AND ER +cyto OR ER /[ER + cyto OR ER + cyto AND ER]
GO enrichment for genes in each cluster is shown below the gene lists.
ONTOLOGY: Process, Function or Component
CORRECTED_PVALUE : p-value for hypergeometric distribution with multiple hypothesis correction (i.e. Bonferroni correction)
NUM_LIST_ANNOTATIONS : number of times the GO term is used to annotate genes in the list
LIST_SIZE : number of genes in given cluster
TOTAL_NUM_ANNOTATIONS : number of times the GO term is used to annotate genes in the background population
POPULATION_SIZE : number of genes in the background population, e.g. all GFP proteins imaged
FOLD_ENRICHMENT : calculated as (NUM LIST ANNOTATIONS/LIST SIZE)/(TOTAL NUM ANNOTATIONS/POPULATION SIZE)
Enrichments Costanzo Gr19
Enrichments using the Group 19 bioprocess annotation standard described in Costanzo et al. (2010) PMID: 20093466
PVALUE : p-value for under- or over-enrichment based on the cumulative distribution function of the hypergeometric distribution.
NUM_LIST_ANNOTATIONS : number of times the Group 19 term is used to annotate genes in the list
LIST_SIZE : number of genes in given Group 19
TOTAL_NUM_ANNOTATIONS : number of times the AND, OR, or nuc only term is used to annotate genes in the background population
POPULATION_SIZE : number of genes in the background population, e.g. all Group 19 classifications
FOLD_ENRICHMENT : calculated as (NUM LIST ANNOTATIONS/LIST SIZE)/(TOTAL NUM ANNOTATIONS/POPULATION SIZE)

## Sheet: Localization assignments
ORF	Protein	Localization	Type of localization identified	Percent cells with predicted localization	Cell cycle-dependent localization identified	Cell cycle phase linked to localization, p-value
YCR088W	ABP1	actin	single localization	0.76	FALSE
YIR003W	AIM21	actin	single localization	0.89	FALSE
YMR092C	AIP1	actin	single localization	0.75	FALSE
YOL062C	APM4	actin	single localization	0.1	FALSE
YIL062C	ARC15	actin	single localization	0.9	FALSE
YLR370C	ARC18	actin	single localization	0.96	FALSE
YNR035C	ARC35	actin	single localization	0.86	FALSE
YBR234C	ARC40	actin	single localization	0.76	FALSE
YNL020C	ARK1	actin	single localization	0.62	FALSE
YJL020C	BBC1	actin	single localization	0.91	FALSE
YPR171W	BSP1	actin	single localization	0.69	FALSE
YHR114W	BZZ1	actin	single localization	0.86	FALSE
YKL007W	CAP1	actin	single localization	0.95	FALSE
YIL034C	CAP2	actin	single localization	0.94	FALSE
YGL187C	COX4	actin	single localization	0.12	FALSE
YLR429W	CRN1	actin	single localization	0.67	FALSE
YBL047C	EDE1	actin	single localization	0.58	FALSE
YNL084C	END3	actin	single localization	0.98	FALSE
YDL161W	ENT1	actin	single localization	0.83	FALSE
YLR206W	ENT2	actin	single localization	0.48	FALSE
YJL085W	EXO70	actin	single localization	0.13	FALSE
YGL181W	GTS1	actin	single localization	0.91	FALSE
YNL106C	INP52	actin	single localization	0.4	FALSE
YOR181W	LAS17	actin	single localization	0.93	FALSE
YKL129C	MYO3	actin	single localization	0.9	FALSE
YMR109W	MYO5	actin	single localization	0.95	FALSE
YPR149W	NCE102	actin	single localization	0.11	FALSE
YIR006C	PAN1	actin	single localization	0.79	FALSE
YGR086C	PIL1	actin	single localization	0.14	FALSE
YIL095W	PRK1	actin	single localization	0.57	FALSE
YCR009C	RVS161	actin	single localization	0.76	FALSE
YDR388W	RVS167	actin	single localization	0.9	FALSE
YDR129C	SAC6	actin	single localization	0.94	FALSE
YLR166C	SEC10	actin	single localization	0.2	FALSE
YER008C	SEC3	actin	single localization	0.14	FALSE
YBL007C	SLA1	actin	single localization	0.99	FALSE
YNL138W	SRV2	actin	single localization	0.61	FALSE
YER071C	TDA2	actin	single localization	0.42	FALSE
YGR080W	TWF1	actin	single localization	0.85	FALSE
YLR337C	VRP1	actin	single localization	0.98	FALSE
YHR161C	YAP1801	actin	single localization	0.4	FALSE
YIL105C	SLM1	actin AND cell periphery	AND-type	actin : 0.17 cell periphery : 0.12 mix : 0.38	FALSE
YGL037C	PNC1	actin AND cytoplasm	AND-type	cytoplasm : 0.14 actin : 0.1 mix : 0.39	FALSE
YOR329C	SCD5	actin AND cytoplasm	AND-type	cytoplasm : 0.12 actin : 0.15 mix : 0.34	FALSE
YBR102C	EXO84	actin OR bud neck	OR-type	actin : 0.32 bud neck : 0.22 mix : 0.24	FALSE
YHR158C	KEL1	actin OR bud neck	OR-type	actin : 0.22 bud neck : 0.09 mix : 0.23	FALSE
YIL068C	SEC6	actin OR bud neck	OR-type	actin : 0.34 bud neck : 0.12 mix : 0.2	FALSE
YPR055W	SEC8	actin OR bud neck	OR-type	bud neck : 0.2 actin : 0.14 mix : 0.2	FALSE
YJR005W	APL1	actin OR cell periphery	OR-type	cell periphery : 0.27 actin : 0.22 mix : 0.33	FALSE
YBL037W	APL3	actin OR cell periphery	OR-type	cell periphery : 0.24 actin : 0.23 mix : 0.38	FALSE
YNL243W	SLA2	actin OR cell periphery	OR-type	actin : 0.62 cell periphery : 0.12 mix : 0.14	FALSE
YCR030C	SYP1	actin OR cell periphery	OR-type	cell periphery : 0.36 actin : 0.2 mix : 0.37	FALSE
YGR241C	YAP1802	actin OR cell periphery	OR-type	actin : 0.24 cell periphery : 0.12 mix : 0.24	FALSE
YGR130C	YGR130C	actin OR cell periphery	OR-type	cell periphery : 0.28 actin : 0.1 mix : 0.36	FALSE
YLR114C	AVL9	actin OR cytoplasm	OR-type	cytoplasm : 0.41 actin : 0.08 mix : 0.32	FALSE
YOR304C-A	BIL1	actin OR cytoplasm	OR-type	cytoplasm : 0.27 actin : 0.18 mix : 0.22	FALSE
YER114C	BOI2	actin OR cytoplasm	OR-type	actin : 0.36 cytoplasm : 0.1 mix : 0.23	TRUE	T/G1, cytoplasm, 2.3e-04 M/A, actin, 9.2e-05
YLR319C	BUD6	actin OR cytoplasm	OR-type	actin : 0.38 cytoplasm : 0.08 mix : 0.24	TRUE	T/G1, cytoplasm, 4.5e-04 M/A, actin, 7.1e-06
YDL146W	LDB17	actin OR cytoplasm	OR-type	cytoplasm : 0.46 actin : 0.15 mix : 0.27	TRUE	T/G1, cytoplasm, 2.4e-06 S/G2, actin, 6.5e-07
YFR024C-A	LSB3	actin OR cytoplasm	OR-type	actin : 0.43 cytoplasm : 0.4 mix : 0.07	FALSE
YOR367W	SCP1	actin OR cytoplasm	OR-type	cytoplasm : 0.25 actin : 0.13 mix : 0.19	FALSE
YKL079W	SMY1	actin OR cytoplasm	OR-type	cytoplasm : 0.21 actin : 0.18 mix : 0.25	FALSE
YGR122W	YGR122W	actin OR cytoplasm	OR-type	cytoplasm : 0.18 actin : 0.18 mix : 0.36	FALSE
YPR122W	AXL1	bud neck	single localization	0.19	FALSE
YCL014W	BUD3	bud neck	single localization	0.3	FALSE
YJR092W	BUD4	bud neck	single localization	0.36	FALSE
YMR124W	EPO1	bud neck	single localization	0.41	FALSE
YKL101W	HSL1	bud neck	single localization	0.31	FALSE
YNL078W	NIS1	bud neck	single localization	0.18	FALSE
YER149C	PEA2	bud neck	single localization	0.21	FALSE
YGL233W	SEC15	bud neck	single localization	0.13	FALSE
YBR200W	BEM1	bud neck AND cytoplasm	AND-type	cytoplasm : 0.16 bud neck : 0.14 mix : 0.32	FALSE
YLR187W	SKG3	bud neck AND cytoplasm	AND-type	bud neck : 0.17 cytoplasm : 0.15 mix : 0.34	TRUE	T/G1, cytoplasm, 7.4e-11 S/G2, bud neck, 9.0e-07 M/A, bud neck, 7.4e-05
YPL158C	AIM44	bud neck OR cytoplasm	OR-type	cytoplasm : 0.16 bud neck : 0.21 mix : 0.23	FALSE
YNL271C	BNI1	bud neck OR cytoplasm	OR-type	cytoplasm : 0.54 bud neck : 0.08 mix : 0.28	FALSE
YNL233W	BNI4	bud neck OR cytoplasm	OR-type	cytoplasm : 0.33 bud neck : 0.2 mix : 0.18	FALSE
YNL166C	BNI5	bud neck OR cytoplasm	OR-type	cytoplasm : 0.39 bud neck : 0.3 mix : 0.21	TRUE	T/G1, cytoplasm, 3.7e-16 S/G2, bud neck, 2.2e-09 M/A, bud neck, 2.2e-11
YIL159W	BNR1	bud neck OR cytoplasm	OR-type	cytoplasm : 0.24 bud neck : 0.2 mix : 0.07	TRUE	T/G1, cytoplasm, 5.2e-11 S/G2, bud neck, 5.1e-05 M/A, bud neck, 1.7e-06
YBL085W	BOI1	bud neck OR cytoplasm	OR-type	cytoplasm : 0.23 bud neck : 0.13 mix : 0.3	FALSE
YNL278W	CAF120	bud neck OR cytoplasm	OR-type	cytoplasm : 0.55 bud neck : 0.23 mix : 0.19	TRUE	T/G1, cytoplasm, 2.0e-10 S/G2, bud neck, 7.2e-14
YNL298W	CLA4	bud neck OR cytoplasm	OR-type	cytoplasm : 0.51 bud neck : 0.21 mix : 0.24	TRUE	T/G1, cytoplasm, 7.5e-05 S/G2, bud neck, 1.2e-06
YKL048C	ELM1	bud neck OR cytoplasm	OR-type	cytoplasm : 0.39 bud neck : 0.27 mix : 0.24	TRUE	T/G1, cytoplasm, 2.0e-41 S/G2, bud neck, 1.3e-21 M/A, bud neck, 8.5e-24
YER032W	FIR1	bud neck OR cytoplasm	OR-type	cytoplasm : 0.58 bud neck : 0.11 mix : 0.1	TRUE	S/G2, cytoplasm, 2.5e-04
YDR507C	GIN4	bud neck OR cytoplasm	OR-type	bud neck : 0.34 cytoplasm : 0.24 mix : 0.17	TRUE	T/G1, cytoplasm, 5.0e-08 S/G2, bud neck, 5.2e-06 M/A, bud neck, 6.3e-05
YBR017C	KAP104	bud neck OR cytoplasm	OR-type	cytoplasm : 0.48 bud neck : 0.13 mix : 0.11	TRUE	M/A, bud neck, 1.9e-04
YGR238C	KEL2	bud neck OR cytoplasm	OR-type	bud neck : 0.3 cytoplasm : 0.1 mix : 0.23	TRUE	T/G1, cytoplasm, 1.2e-04
YDL240W	LRG1	bud neck OR cytoplasm	OR-type	bud neck : 0.24 cytoplasm : 0.16 mix : 0.31	FALSE
YAL024C	LTE1	bud neck OR cytoplasm	OR-type	cytoplasm : 0.33 bud neck : 0.18 mix : 0.19	TRUE	T/G1, cytoplasm, 3.5e-17 S/G2, bud neck, 1.2e-11
YPR188C	MLC2	bud neck OR cytoplasm	OR-type	cytoplasm : 0.25 bud neck : 0.25 mix : 0.19	TRUE	T/G1, cytoplasm, 3.3e-18 S/G2, bud neck, 7.4e-07 M/A, bud neck, 1.2e-09
YOR188W	MSB1	bud neck OR cytoplasm	OR-type	cytoplasm : 0.56 bud neck : 0.11 mix : 0.28	FALSE
YHR023W	MYO1	bud neck OR cytoplasm	OR-type	bud neck : 0.36 cytoplasm : 0.3 mix : 0.15	TRUE	T/G1, cytoplasm, 6.0e-21 S/G2, bud neck, 2.3e-10 M/A, bud neck, 6.4e-09
YOL070C	NBA1	bud neck OR cytoplasm	OR-type	cytoplasm : 0.71 bud neck : 0.08 mix : 0.18	FALSE
YBL105C	PKC1	bud neck OR cytoplasm	OR-type	cytoplasm : 0.58 bud neck : 0.11 mix : 0.22	TRUE	S/G2, bud neck, 6.6e-04
YKR090W	PXL1	bud neck OR cytoplasm	OR-type	cytoplasm : 0.56 bud neck : 0.22 mix : 0.2	FALSE
YOL130W	ALR1	cell periphery	single localization	0.42	FALSE
YNL065W	AQR1	cell periphery	single localization	0.43	FALSE
YML116W	ATR1	cell periphery	single localization	0.64	FALSE
YNL275W	BOR1	cell periphery	single localization	0.52	FALSE
YHR146W	CRP1	cell periphery	single localization	0.92	FALSE
YDR093W	DNF2	cell periphery	single localization	0.43	FALSE
YMR212C	EFR3	cell periphery	single localization	0.86	FALSE
YMR031C	EIS1	cell periphery	single localization	0.56	FALSE
YDR040C	ENA1	cell periphery	single localization	0.97	FALSE
YDR039C	ENA2	cell periphery	single localization	0.84	FALSE
YDR038C	ENA5	cell periphery	single localization	0.87	FALSE
YPL221W	FLC1	cell periphery	single localization	0.84	FALSE
YLL043W	FPS1	cell periphery	single localization	0.86	FALSE
YER145C	FTR1	cell periphery	single localization	0.59	FALSE
YBL042C	FUI1	cell periphery	single localization	0.95	FALSE
YER020W	GPA2	cell periphery	single localization	0.81	FALSE
YGR191W	HIP1	cell periphery	single localization	0.78	FALSE
YGL077C	HNM1	cell periphery	single localization	0.74	FALSE
YNR055C	HOL1	cell periphery	single localization	0.56	FALSE
YDR343C	HXT6	cell periphery	single localization	0.39	FALSE
YLR413W	INA1	cell periphery	single localization	0.77	FALSE
YBR086C	IST2	cell periphery	single localization	0.91	FALSE
YPL004C	LSP1	cell periphery	single localization	0.14	FALSE
YGR121C	MEP1	cell periphery	single localization	0.96	FALSE
YPR138C	MEP3	cell periphery	single localization	0.99	FALSE
YLR332W	MID2	cell periphery	single localization	0.93	FALSE
YHR147C	MRPL6	cell periphery	single localization	0.67	FALSE
YLR219W	MSC3	cell periphery	single localization	0.63	FALSE
YLR138W	NHA1	cell periphery	single localization	0.82	FALSE
YPL058C	PDR12	cell periphery	single localization	0.54	FALSE
YOR153W	PDR5	cell periphery	single localization	0.63	FALSE
YML016C	PPZ1	cell periphery	single localization	0.79	FALSE
YLL010C	PSR1	cell periphery	single localization	0.89	FALSE
YDR032C	PST2	cell periphery	single localization	0.83	FALSE
YLR414C	PUN1	cell periphery	single localization	0.93	FALSE
YIL121W	QDR2	cell periphery	single localization	0.75	FALSE
YBR043C	QDR3	cell periphery	single localization	0.89	FALSE
YLR084C	RAX2	cell periphery	single localization	0.72	FALSE
YBR052C	RFS1	cell periphery	single localization	0.71	FALSE
YMR266W	RSN1	cell periphery	single localization	0.71	FALSE
YMR086W	SEG1	cell periphery	single localization	0.6	FALSE
YKL105C	SEG2	cell periphery	single localization	0.15	FALSE
YKL051W	SFK1	cell periphery	single localization	1	FALSE
YKR100C	SKG1	cell periphery	single localization	0.48	FALSE
YIL147C	SLN1	cell periphery	single localization	0.46	FALSE
YDR011W	SNQ2	cell periphery	single localization	0.97	FALSE
YPL032C	SVL3	cell periphery	single localization	0.16	FALSE
YOR086C	TCB1	cell periphery	single localization	0.92	FALSE
YNL087W	TCB2	cell periphery	single localization	0.93	FALSE
YML072C	TCB3	cell periphery	single localization	0.62	FALSE
YLL028W	TPO1	cell periphery	single localization	0.74	FALSE
YOR273C	TPO4	cell periphery	single localization	0.67	FALSE
YNL283C	WSC2	cell periphery	single localization	0.67	FALSE
YBL029C-A	YBL029C-A	cell periphery	single localization	0.89	FALSE
YBR016W	YBR016W	cell periphery	single localization	0.95	FALSE
YDL012C	YDL012C	cell periphery	single localization	0.77	FALSE
YDR034W-B	YDR034W-B	cell periphery	single localization	0.68	FALSE
YDR210W	YDR210W	cell periphery	single localization	0.7	FALSE
YGL108C	YGL108C	cell periphery	single localization	0.58	FALSE
YGR026W	YGR026W	cell periphery	single localization	0.77	FALSE
YGR266W	YGR266W	cell periphery	single localization	0.58	FALSE
YMR295C	YMR295C	cell periphery	single localization	0.48	FALSE
YGR281W	YOR1	cell periphery	single localization	0.99	FALSE
YNL161W	CBK1	cell periphery AND cytoplasm	AND-type	cell periphery : 0.35 cytoplasm : 0.05 mix : 0.5	TRUE	T/G1, cytoplasm, 9.4e-04 M/A, cell periphery, 7.3e-05
YHR174W	ENO2	cell periphery AND cytoplasm	AND-type	cytoplasm : 0.38 cell periphery : 0.01 mix : 0.47	FALSE
YER056C	FCY2	cell periphery AND cytoplasm	AND-type	cell periphery : 0.39 cytoplasm : 0.01 mix : 0.52	FALSE
YMR058W	FET3	cell periphery AND cytoplasm	AND-type	cell periphery : 0.21 cytoplasm : 0.06 mix : 0.47	FALSE
YDR508C	GNP1	cell periphery AND cytoplasm	AND-type	cell periphery : 0.24 cytoplasm : 0.02 mix : 0.61	FALSE
YMR011W	HXT2	cell periphery AND cytoplasm	AND-type	cell periphery : 0.16 cytoplasm : 0.07 mix : 0.46	FALSE
YDR345C	HXT3	cell periphery AND cytoplasm	AND-type	cell periphery : 0.21 cytoplasm : 0.11 mix : 0.51	FALSE
YOL103W	ITR2	cell periphery AND cytoplasm	AND-type	cell periphery : 0.28 cytoplasm : 0.03 mix : 0.52	FALSE
YOR233W	KIN4	cell periphery AND cytoplasm	AND-type	cell periphery : 0.34 cytoplasm : 0.05 mix : 0.48	FALSE
YDR208W	MSS4	cell periphery AND cytoplasm	AND-type	cell periphery : 0.28 cytoplasm : 0.02 mix : 0.44	FALSE
YDL019C	OSH2	cell periphery AND cytoplasm	AND-type	cytoplasm : 0.18 cell periphery : 0.09 mix : 0.44	FALSE
YHR073W	OSH3	cell periphery AND cytoplasm	AND-type	cell periphery : 0.17 cytoplasm : 0.07 mix : 0.5	FALSE
YKR003W	OSH6	cell periphery AND cytoplasm	AND-type	cell periphery : 0.31 cytoplasm : 0.08 mix : 0.43	FALSE
YDL173W	PAR32	cell periphery AND cytoplasm	AND-type	cell periphery : 0.17 cytoplasm : 0.11 mix : 0.73	FALSE
YDL025C	RTK1	cell periphery AND cytoplasm	AND-type	cytoplasm : 0.34 cell periphery : 0.05 mix : 0.61	FALSE
YGR192C	TDH3	cell periphery AND cytoplasm	AND-type	cytoplasm : 0.47 cell periphery : 0.01 mix : 0.49	FALSE
YOR043W	WHI2	cell periphery AND cytoplasm	AND-type	cell periphery : 0.37 cytoplasm : 0.06 mix : 0.52	FALSE
YBL086C	YBL086C	cell periphery AND cytoplasm	AND-type	cell periphery : 0.15 cytoplasm : 0.03 mix : 0.33	FALSE
YLR020C	YEH2	cell periphery AND cytoplasm	AND-type	cell periphery : 0.32 cytoplasm : 0.05 mix : 0.58	FALSE
YLR407W	YLR407W	cell periphery AND cytoplasm	AND-type	cytoplasm : 0.3 cell periphery : 0.03 mix : 0.43	FALSE
YPL150W	YPL150W	cell periphery AND cytoplasm	AND-type	cell periphery : 0.17 cytoplasm : 0.04 mix : 0.62	FALSE
YGR198W	YPP1	cell periphery AND cytoplasm	AND-type	cell periphery : 0.37 cytoplasm : 0.01 mix : 0.38	FALSE
YNL142W	MEP2	cell periphery AND mitochondrion	AND-type	cell periphery : 0.21 mitochondrion : 0.07 mix : 0.36	FALSE
YOR248W	YOR248W	cell periphery AND vacuole	AND-type	vacuole : 0.36 cell periphery : 0.07 mix : 0.44	FALSE
YOR094W	ARF3	cell periphery OR cytoplasm	OR-type	cell periphery : 0.33 cytoplasm : 0.14 mix : 0.38	TRUE	M/A, cytoplasm, 4.7e-04
YGR097W	ASK10	cell periphery OR cytoplasm	OR-type	cytoplasm : 0.24 cell periphery : 0.22 mix : 0.45	TRUE	T/G1, cytoplasm, 2.6e-04 M/A, cell periphery, 7.1e-11
YPR124W	CTR1	cell periphery OR cytoplasm	OR-type	cell periphery : 0.43 cytoplasm : 0.1 mix : 0.1	FALSE
YIL009W	FAA3	cell periphery OR cytoplasm	OR-type	cytoplasm : 0.19 cell periphery : 0.22 mix : 0.29	FALSE
YGL139W	FLC3	cell periphery OR cytoplasm	OR-type	cell periphery : 0.44 cytoplasm : 0.08 mix : 0.2	FALSE
YBR069C	TAT1	cell periphery OR cytoplasm	OR-type	cell periphery : 0.2 cytoplasm : 0.11 mix : 0.22	FALSE
YGR138C	TPO2	cell periphery OR nucleus	OR-type	nucleus : 0.35 cell periphery : 0.26 mix : 0.0	FALSE
YLR237W	THI7	cell periphery OR vacuole	OR-type	vacuole : 0.3 cell periphery : 0.08 mix : 0.15	FALSE
YNL141W	AAH1	cytoplasm	single localization	0.96	FALSE
YHR047C	AAP1	cytoplasm	single localization	0.97	FALSE
YBL074C	AAR2	cytoplasm	single localization	0.7	FALSE
YNR033W	ABZ1	cytoplasm	single localization	0.9	FALSE
YGR037C	ACB1	cytoplasm	single localization	0.92	FALSE
YNR016C	ACC1	cytoplasm	single localization	0.9	FALSE
YLR144C	ACF2	cytoplasm	single localization	0.78	FALSE
YJR083C	ACF4	cytoplasm	single localization	0.81	FALSE
YDL203C	ACK1	cytoplasm	single localization	0.7	FALSE
YAL054C	ACS1	cytoplasm	single localization	0.11	FALSE
YMR184W	ADD37	cytoplasm	single localization	0.69	FALSE
YKL206C	ADD66	cytoplasm	single localization	1	FALSE
YAR015W	ADE1	cytoplasm	single localization	1	FALSE
YNL220W	ADE12	cytoplasm	single localization	1	FALSE
YLR028C	ADE16	cytoplasm	single localization	0.99	FALSE
YMR120C	ADE17	cytoplasm	single localization	0.99	FALSE
YOR128C	ADE2	cytoplasm	single localization	1	FALSE
YGR204W	ADE3	cytoplasm	single localization	1	FALSE
YMR300C	ADE4	cytoplasm	single localization	0.58	FALSE
YGL234W	ADE5,7	cytoplasm	single localization	1	FALSE
YGR061C	ADE6	cytoplasm	single localization	1	FALSE
YDR408C	ADE8	cytoplasm	single localization	0.94	FALSE
YMR303C	ADH2	cytoplasm	single localization	0.41	FALSE
YBR145W	ADH5	cytoplasm	single localization	1	FALSE
YMR318C	ADH6	cytoplasm	single localization	0.98	FALSE
YMR009W	ADI1	cytoplasm	single localization	0.71	FALSE
YDR226W	ADK1	cytoplasm	single localization	1	FALSE
YJR105W	ADO1	cytoplasm	single localization	0.98	FALSE
YLR397C	AFG2	cytoplasm	single localization	0.91	FALSE
YDR524C	AGE1	cytoplasm	single localization	0.55	FALSE
YIL044C	AGE2	cytoplasm	single localization	0.16	FALSE
YFL030W	AGX1	cytoplasm	single localization	0.26	FALSE
YDR214W	AHA1	cytoplasm	single localization	0.99	FALSE
YLR109W	AHP1	cytoplasm	single localization	0.98	FALSE
YAL049C	AIM2	cytoplasm	single localization	0.33	FALSE
YJL131C	AIM23	cytoplasm	single localization	0.12	FALSE
YKR074W	AIM29	cytoplasm	single localization	0.82	FALSE
YDR063W	AIM7	cytoplasm	single localization	0.79	FALSE
YBR059C	AKL1	cytoplasm	single localization	0.67	FALSE
YOR335C	ALA1	cytoplasm	single localization	1	FALSE
YMR170C	ALD2	cytoplasm	single localization	0.82	FALSE
YPL061W	ALD6	cytoplasm	single localization	1	FALSE
YNL148C	ALF1	cytoplasm	single localization	0.73	FALSE
YGL021W	ALK1	cytoplasm	single localization	0.35	FALSE
YDR111C	ALT2	cytoplasm	single localization	0.5	FALSE
YKR021W	ALY1	cytoplasm	single localization	0.54	FALSE
YJL084C	ALY2	cytoplasm	single localization	0.99	FALSE
YML035C	AMD1	cytoplasm	single localization	1	FALSE
YJR047C	ANB1	cytoplasm	single localization	0.75	FALSE
YKL047W	ANR2	cytoplasm	single localization	0.43	FALSE
YCL050C	APA1	cytoplasm	single localization	0.97	FALSE
YDR530C	APA2	cytoplasm	single localization	0.64	FALSE
YBR151W	APD1	cytoplasm	single localization	0.98	FALSE
YKL103C	APE1	cytoplasm	single localization	0.84	FALSE
YKL157W	APE2	cytoplasm	single localization	0.88	FALSE
YHR113W	APE4	cytoplasm	single localization	0.89	FALSE
YNL094W	APP1	cytoplasm	single localization	0.32	FALSE
YJR058C	APS2	cytoplasm	single localization	0.13	FALSE
YML022W	APT1	cytoplasm	single localization	1	FALSE
YDR441C	APT2	cytoplasm	single localization	0.99	FALSE
YBR149W	ARA1	cytoplasm	single localization	0.59	FALSE
YER036C	ARB1	cytoplasm	single localization	0.99	FALSE
YGL105W	ARC1	cytoplasm	single localization	1	FALSE
YHR013C	ARD1	cytoplasm	single localization	0.97	FALSE
YOL058W	ARG1	cytoplasm	single localization	0.74	FALSE
YJL088W	ARG3	cytoplasm	single localization	1	FALSE
YHR018C	ARG4	cytoplasm	single localization	0.99	FALSE
YDR173C	ARG82	cytoplasm	single localization	0.43	FALSE
YGL157W	ARI1	cytoplasm	single localization	0.86	FALSE
YDR127W	ARO1	cytoplasm	single localization	0.99	FALSE
YDR380W	ARO10	cytoplasm	single localization	0.43	FALSE
YBR249C	ARO4	cytoplasm	single localization	0.99	FALSE
YPR060C	ARO7	cytoplasm	single localization	0.99	FALSE
YGL202W	ARO8	cytoplasm	single localization	1	FALSE
YHR137W	ARO9	cytoplasm	single localization	0.73	FALSE
YHR129C	ARP1	cytoplasm	single localization	0.39	FALSE
YLR085C	ARP6	cytoplasm	single localization	0.19	FALSE
YLR392C	ART10	cytoplasm	single localization	0.4	FALSE
YGR068C	ART5	cytoplasm	single localization	0.77	FALSE
YPR145W	ASN1	cytoplasm	single localization	0.9	FALSE
YGR124W	ASN2	cytoplasm	single localization	1	FALSE
YBL069W	AST1	cytoplasm	single localization	0.51	FALSE
YER101C	AST2	cytoplasm	single localization	0.61	FALSE
YGL017W	ATE1	cytoplasm	single localization	0.42	FALSE
YGL180W	ATG1	cytoplasm	single localization	0.97	FALSE
YPR185W	ATG13	cytoplasm	single localization	0.92	FALSE
YMR159C	ATG16	cytoplasm	single localization	0.6	FALSE
YLR423C	ATG17	cytoplasm	single localization	0.31	FALSE
YFR021W	ATG18	cytoplasm	single localization	0.83	FALSE
YNL242W	ATG2	cytoplasm	single localization	0.8	FALSE
YLR189C	ATG26	cytoplasm	single localization	0.67	FALSE
YNR007C	ATG3	cytoplasm	single localization	0.98	FALSE
YDR022C	ATG31	cytoplasm	single localization	0.21	FALSE
YLR211C	ATG38	cytoplasm	single localization	0.18	FALSE
YNL223W	ATG4	cytoplasm	single localization	0.64	FALSE
YDR350C	ATP22	cytoplasm	single localization	0.16	FALSE
YNL259C	ATX1	cytoplasm	single localization	0.92	FALSE
YJR148W	BAT2	cytoplasm	single localization	1	FALSE
YJL095W	BCK1	cytoplasm	single localization	0.77	FALSE
YAL060W	BDH1	cytoplasm	single localization	1	FALSE
YAL061W	BDH2	cytoplasm	single localization	0.44	FALSE
YER155C	BEM2	cytoplasm	single localization	0.75	FALSE
YPL115C	BEM3	cytoplasm	single localization	0.66	FALSE
YPL161C	BEM4	cytoplasm	single localization	0.85	FALSE
YLR412W	BER1	cytoplasm	single localization	0.98	FALSE
YER177W	BMH1	cytoplasm	single localization	1	FALSE
YDR099W	BMH2	cytoplasm	single localization	1	FALSE
YLR063W	BMT6	cytoplasm	single localization	1	FALSE
YJR025C	BNA1	cytoplasm	single localization	0.98	FALSE
YLR231C	BNA5	cytoplasm	single localization	0.29	FALSE
YFR047C	BNA6	cytoplasm	single localization	1	FALSE
YGL220W	BOL2	cytoplasm	single localization	0.99	FALSE
YDL141W	BPL1	cytoplasm	single localization	0.98	FALSE
YNR051C	BRE5	cytoplasm	single localization	0.98	FALSE
YGR142W	BTN2	cytoplasm	single localization	0.35	FALSE
YDR252W	BTT1	cytoplasm	single localization	0.36	FALSE
YMR055C	BUB2	cytoplasm	single localization	0.19	FALSE
YAR014C	BUD14	cytoplasm	single localization	0.88	FALSE
YNR027W	BUD17	cytoplasm	single localization	0.99	FALSE
YKL092C	BUD2	cytoplasm	single localization	0.45	FALSE
YFL023W	BUD27	cytoplasm	single localization	0.98	FALSE
YDL099W	BUG1	cytoplasm	single localization	0.51	FALSE
YMR275C	BUL1	cytoplasm	single localization	0.39	FALSE
YML111W	BUL2	cytoplasm	single localization	0.95	FALSE
YDR531W	CAB1	cytoplasm	single localization	0.99	FALSE
YIL083C	CAB2	cytoplasm	single localization	0.99	FALSE
YGR277C	CAB4	cytoplasm	single localization	0.84	FALSE
YDR423C	CAD1	cytoplasm	single localization	0.92	FALSE
YGR134W	CAF130	cytoplasm	single localization	0.78	FALSE
YFL028C	CAF16	cytoplasm	single localization	1	FALSE
YOR276W	CAF20	cytoplasm	single localization	1	FALSE
YNL288W	CAF40	cytoplasm	single localization	0.99	FALSE
YPL048W	CAM1	cytoplasm	single localization	1	FALSE
YPL111W	CAR1	cytoplasm	single localization	1	FALSE
YLR438W	CAR2	cytoplasm	single localization	0.99	FALSE
YER168C	CCA1	cytoplasm	single localization	0.99	FALSE
YAL021C	CCR4	cytoplasm	single localization	0.99	FALSE
YMR038C	CCS1	cytoplasm	single localization	0.84	FALSE
YLR215C	CDC123	cytoplasm	single localization	0.96	FALSE
YAL038W	CDC19	cytoplasm	single localization	0.98	FALSE
YBR160W	CDC28	cytoplasm	single localization	0.49	FALSE
YOL139C	CDC33	cytoplasm	single localization	1	FALSE
YDL165W	CDC36	cytoplasm	single localization	0.97	FALSE
YDR168W	CDC37	cytoplasm	single localization	1	FALSE
YCR093W	CDC39	cytoplasm	single localization	0.98	FALSE
YGL155W	CDC43	cytoplasm	single localization	0.6	FALSE
YGL190C	CDC55	cytoplasm	single localization	0.96	FALSE
YPL160W	CDC60	cytoplasm	single localization	1	FALSE
YJR057W	CDC8	cytoplasm	single localization	0.77	FALSE
YLR245C	CDD1	cytoplasm	single localization	0.97	FALSE
YOR112W	CEX1	cytoplasm	single localization	0.47	FALSE
YDR267C	CIA1	cytoplasm	single localization	0.92	FALSE
YHR122W	CIA2	cytoplasm	single localization	0.99	FALSE
YOR349W	CIN1	cytoplasm	single localization	0.22	FALSE
YPL241C	CIN2	cytoplasm	single localization	0.54	FALSE
YMR138W	CIN4	cytoplasm	single localization	0.59	FALSE
YPL014W	CIP1	cytoplasm	single localization	0.33	FALSE
YCR005C	CIT2	cytoplasm	single localization	0.61	FALSE
YLR133W	CKI1	cytoplasm	single localization	1	FALSE
YGR108W	CLB1	cytoplasm	single localization	0.4	FALSE
YMR199W	CLN1	cytoplasm	single localization	0.15	FALSE
YPL256C	CLN2	cytoplasm	single localization	0.12	FALSE
YMR012W	CLU1	cytoplasm	single localization	0.94	FALSE
YBL059C-A	CMC2	cytoplasm	single localization	0.13	FALSE
YBR109C	CMD1	cytoplasm	single localization	0.63	FALSE
YFR014C	CMK1	cytoplasm	single localization	0.44	FALSE
YOL016C	CMK2	cytoplasm	single localization	0.98	FALSE
YML057W	CMP2	cytoplasm	single localization	1	FALSE
YLR433C	CNA1	cytoplasm	single localization	0.99	FALSE
YKL190W	CNB1	cytoplasm	single localization	1	FALSE
YFR046C	CNN1	cytoplasm	single localization	0.12	FALSE
YBR155W	CNS1	cytoplasm	single localization	0.99	FALSE
YLR218C	COA4	cytoplasm	single localization	0.83	FALSE
YMR244C-A	COA6	cytoplasm	single localization	0.92	FALSE
YPR105C	COG4	cytoplasm	single localization	0.13	FALSE
YLL009C	COX17	cytoplasm	single localization	0.95	FALSE
YLL018C-A	COX19	cytoplasm	single localization	0.99	FALSE
YHR116W	COX23	cytoplasm	single localization	0.64	FALSE
YDL067C	COX9	cytoplasm	single localization	0.24	FALSE
YOR303W	CPA1	cytoplasm	single localization	1	FALSE
YJR109C	CPA2	cytoplasm	single localization	0.95	FALSE
YDR155C	CPR1	cytoplasm	single localization	0.99	FALSE
YHR057C	CPR2	cytoplasm	single localization	0.11	FALSE
YLR216C	CPR6	cytoplasm	single localization	0.99	FALSE
YJR032W	CPR7	cytoplasm	single localization	0.99	FALSE
YNL027W	CRZ1	cytoplasm	single localization	0.99	FALSE
YDR179C	CSN9	cytoplasm	single localization	0.3	FALSE
YLR380W	CSR1	cytoplasm	single localization	1	FALSE
YCR054C	CTR86	cytoplasm	single localization	0.89	FALSE
YDR371W	CTS2	cytoplasm	single localization	0.81	FALSE
YPL260W	CUB1	cytoplasm	single localization	1	FALSE
YMR264W	CUE1	cytoplasm	single localization	0.32	FALSE
YGL110C	CUE3	cytoplasm	single localization	0.93	FALSE
YHR053C	CUP1-1	cytoplasm	single localization	0.8	FALSE
YHR055C	CUP1-2	cytoplasm	single localization	0.76	FALSE
YNL155W	CUZ1	cytoplasm	single localization	0.55	FALSE
YEL039C	CYC7	cytoplasm	single localization	0.28	FALSE
YDL117W	CYK3	cytoplasm	single localization	0.72	FALSE
YJL005W	CYR1	cytoplasm	single localization	0.6	FALSE
YAL012W	CYS3	cytoplasm	single localization	1	FALSE
YGR155W	CYS4	cytoplasm	single localization	1	FALSE
YML070W	DAK1	cytoplasm	single localization	0.98	FALSE
YGR092W	DBF2	cytoplasm	single localization	0.9	FALSE
YPR111W	DBF20	cytoplasm	single localization	0.85	FALSE
YPL119C	DBP1	cytoplasm	single localization	0.45	FALSE
YHR144C	DCD1	cytoplasm	single localization	0.42	FALSE
YLR270W	DCS1	cytoplasm	single localization	0.92	FALSE
YOR173W	DCS2	cytoplasm	single localization	0.44	FALSE
YER143W	DDI1	cytoplasm	single localization	0.85	FALSE
YOR163W	DDP1	cytoplasm	single localization	1	FALSE
YMR173W	DDR48	cytoplasm	single localization	0.98	FALSE
YKL054C	DEF1	cytoplasm	single localization	0.98	FALSE
YDR051C	DET1	cytoplasm	single localization	0.9	FALSE
YOR236W	DFR1	cytoplasm	single localization	0.82	FALSE
YDL160C	DHH1	cytoplasm	single localization	0.9	FALSE
YEL071W	DLD3	cytoplasm	single localization	0.98	FALSE
YHR115C	DMA1	cytoplasm	single localization	0.33	FALSE
YNL116W	DMA2	cytoplasm	single localization	0.78	FALSE
YHR043C	DOG2	cytoplasm	single localization	0.53	FALSE
YNL001W	DOM34	cytoplasm	single localization	1	FALSE
YDR068W	DOS2	cytoplasm	single localization	0.94	FALSE
YER088C	DOT6	cytoplasm	single localization	0.79	FALSE
YDR121W	DPB4	cytoplasm	single localization	0.1	FALSE
YIL103W	DPH1	cytoplasm	single localization	1	FALSE
YKL191W	DPH2	cytoplasm	single localization	1	FALSE
YLR172C	DPH5	cytoplasm	single localization	1	FALSE
YLR143W	DPH6	cytoplasm	single localization	0.88	FALSE
YLL018C	DPS1	cytoplasm	single localization	0.99	FALSE
YKR071C	DRE2	cytoplasm	single localization	1	FALSE
YER124C	DSE1	cytoplasm	single localization	0.27	FALSE
YOR264W	DSE3	cytoplasm	single localization	0.1	FALSE
YBR007C	DSF2	cytoplasm	single localization	0.81	FALSE
YPR017C	DSS4	cytoplasm	single localization	0.96	FALSE
YDL219W	DTD1	cytoplasm	single localization	0.67	FALSE
YOL087C	DUF1	cytoplasm	single localization	0.7	FALSE
YFR044C	DUG1	cytoplasm	single localization	0.97	FALSE
YBR281C	DUG2	cytoplasm	single localization	0.8	FALSE
YNL191W	DUG3	cytoplasm	single localization	0.84	FALSE
YBR208C	DUR1,2	cytoplasm	single localization	1	FALSE
YLR405W	DUS4	cytoplasm	single localization	0.92	FALSE
YBR252W	DUT1	cytoplasm	single localization	0.89	FALSE
YKR054C	DYN1	cytoplasm	single localization	0.29	FALSE
YMR299C	DYN3	cytoplasm	single localization	0.39	FALSE
YHR068W	DYS1	cytoplasm	single localization	1	FALSE
YKL204W	EAP1	cytoplasm	single localization	0.98	FALSE
YMR171C	EAR1	cytoplasm	single localization	0.99	FALSE
YBL001C	ECM15	cytoplasm	single localization	0.57	FALSE
YBL101C	ECM21	cytoplasm	single localization	0.99	FALSE
YJL201W	ECM25	cytoplasm	single localization	0.73	FALSE
YLR436C	ECM30	cytoplasm	single localization	0.27	FALSE
YER176W	ECM32	cytoplasm	single localization	0.59	FALSE
YKR076W	ECM4	cytoplasm	single localization	0.31	FALSE
YGR007W	ECT1	cytoplasm	single localization	1	FALSE
YGL222C	EDC1	cytoplasm	single localization	0.95	FALSE
YER035W	EDC2	cytoplasm	single localization	0.74	FALSE
YHL039W	EFM1	cytoplasm	single localization	0.82	FALSE
YBR271W	EFM2	cytoplasm	single localization	0.61	FALSE
YJR129C	EFM3	cytoplasm	single localization	0.76	FALSE
YIL064W	EFM4	cytoplasm	single localization	0.52	FALSE
YGR001C	EFM5	cytoplasm	single localization	1	FALSE
YNL024C	EFM6	cytoplasm	single localization	0.54	FALSE
YOR133W	EFT1	cytoplasm	single localization	1	FALSE
YPL037C	EGD1	cytoplasm	single localization	1	FALSE
YHR193C	EGD2	cytoplasm	single localization	1	FALSE
YIR007W	EGH1	cytoplasm	single localization	0.39	FALSE
YNR034W-A	EGO4	cytoplasm	single localization	0.6	FALSE
YDR147W	EKI1	cytoplasm	single localization	0.58	FALSE
YGR200C	ELP2	cytoplasm	single localization	1	FALSE
YPL086C	ELP3	cytoplasm	single localization	0.98	FALSE
YLR186W	EMG1	cytoplasm	single localization	0.5	FALSE
YDR516C	EMI2	cytoplasm	single localization	0.69	FALSE
YNL313C	EMW1	cytoplasm	single localization	0.99	FALSE
YGR254W	ENO1	cytoplasm	single localization	0.99	FALSE
YLL038C	ENT4	cytoplasm	single localization	0.93	FALSE
YMR049C	ERB1	cytoplasm	single localization	0.75	FALSE
YMR208W	ERG12	cytoplasm	single localization	0.98	FALSE
YMR220W	ERG8	cytoplasm	single localization	0.99	FALSE
YBR026C	ETR1	cytoplasm	single localization	0.18	FALSE
YDL045C	FAD1	cytoplasm	single localization	0.48	FALSE
YKL182W	FAS1	cytoplasm	single localization	0.97	FALSE
YPL231W	FAS2	cytoplasm	single localization	0.98	FALSE
YKL187C	FAT3	cytoplasm	single localization	0.1	FALSE
YER183C	FAU1	cytoplasm	single localization	0.1	FALSE
YKL060C	FBA1	cytoplasm	single localization	0.76	FALSE
YJL155C	FBP26	cytoplasm	single localization	0.65	FALSE
YPR062W	FCY1	cytoplasm	single localization	0.99	FALSE
YDR539W	FDC1	cytoplasm	single localization	0.97	FALSE
YBR101C	FES1	cytoplasm	single localization	1	FALSE
YIL065C	FIS1	cytoplasm	single localization	0.53	FALSE
YDR236C	FMN1	cytoplasm	single localization	0.5	FALSE
YJL161W	FMP33	cytoplasm	single localization	0.1	FALSE
YGR052W	FMP48	cytoplasm	single localization	0.15	FALSE
YMR113W	FOL3	cytoplasm	single localization	0.83	FALSE
YNR047W	FPK1	cytoplasm	single localization	0.97	FALSE
YNL135C	FPR1	cytoplasm	single localization	1	FALSE
YLL029W	FRA1	cytoplasm	single localization	1	FALSE
YEL047C	FRD1	cytoplasm	single localization	0.96	FALSE
YPL141C	FRK1	cytoplasm	single localization	0.66	FALSE
YCL026C-A	FRM2	cytoplasm	single localization	0.38	FALSE
YLR060W	FRS1	cytoplasm	single localization	1	FALSE
YHR049W	FSH1	cytoplasm	single localization	1	FALSE
YMR222C	FSH2	cytoplasm	single localization	0.98	FALSE
YAL035W	FUN12	cytoplasm	single localization	1	FALSE
YMR250W	GAD1	cytoplasm	single localization	0.34	FALSE
YDR009W	GAL3	cytoplasm	single localization	0.15	FALSE
YML051W	GAL80	cytoplasm	single localization	0.11	FALSE
YER027C	GAL83	cytoplasm	single localization	0.64	FALSE
YOR260W	GCD1	cytoplasm	single localization	0.91	FALSE
YER025W	GCD11	cytoplasm	single localization	0.96	FALSE
YGR083C	GCD2	cytoplasm	single localization	0.96	FALSE
YDR211W	GCD6	cytoplasm	single localization	0.97	FALSE
YLR291C	GCD7	cytoplasm	single localization	0.74	FALSE
YER163C	GCG1	cytoplasm	single localization	0.38	FALSE
YGL195W	GCN1	cytoplasm	single localization	1	FALSE
YDR283C	GCN2	cytoplasm	single localization	0.6	FALSE
YFR009W	GCN20	cytoplasm	single localization	1	FALSE
YKR026C	GCN3	cytoplasm	single localization	0.98	FALSE
YDL226C	GCS1	cytoplasm	single localization	0.9	FALSE
YPR184W	GDB1	cytoplasm	single localization	0.25	FALSE
YPL110C	GDE1	cytoplasm	single localization	0.89	FALSE
YOR375C	GDH1	cytoplasm	single localization	1	FALSE
YDL215C	GDH2	cytoplasm	single localization	1	FALSE
YER136W	GDI1	cytoplasm	single localization	0.96	FALSE
YOR164C	GET4	cytoplasm	single localization	0.94	FALSE
YMR255W	GFD1	cytoplasm	single localization	1	FALSE
YDR358W	GGA1	cytoplasm	single localization	0.49	FALSE
YHR061C	GIC1	cytoplasm	single localization	0.1	FALSE
YDR309C	GIC2	cytoplasm	single localization	0.64	FALSE
YCL039W	GID7	cytoplasm	single localization	0.46	FALSE
YNL153C	GIM3	cytoplasm	single localization	1	FALSE
YEL003W	GIM4	cytoplasm	single localization	0.98	FALSE
YML094W	GIM5	cytoplasm	single localization	1	FALSE
YPL137C	GIP3	cytoplasm	single localization	0.9	FALSE
YDR152W	GIR2	cytoplasm	single localization	0.99	FALSE
YNL255C	GIS2	cytoplasm	single localization	1	FALSE
YLR094C	GIS3	cytoplasm	single localization	0.25	FALSE
YML006C	GIS4	cytoplasm	single localization	0.89	FALSE
YEL011W	GLC3	cytoplasm	single localization	0.18	FALSE
YMR311C	GLC8	cytoplasm	single localization	0.99	FALSE
YJL137C	GLG2	cytoplasm	single localization	0.46	FALSE
YCL040W	GLK1	cytoplasm	single localization	0.94	FALSE
YPR035W	GLN1	cytoplasm	single localization	0.92	FALSE
YOR168W	GLN4	cytoplasm	single localization	1	FALSE
YML004C	GLO1	cytoplasm	single localization	0.55	FALSE
YDR272W	GLO2	cytoplasm	single localization	1	FALSE
YPL091W	GLR1	cytoplasm	single localization	0.84	FALSE
YDL171C	GLT1	cytoplasm	single localization	0.83	FALSE
YEL046C	GLY1	cytoplasm	single localization	1	FALSE
YFL017C	GNA1	cytoplasm	single localization	0.12	FALSE
YHR183W	GND1	cytoplasm	single localization	0.93	FALSE
YNL274C	GOR1	cytoplasm	single localization	0.26	FALSE
YOR371C	GPB1	cytoplasm	single localization	0.98	FALSE
YAL056W	GPB2	cytoplasm	single localization	0.22	FALSE
YDL022W	GPD1	cytoplasm	single localization	0.19	FALSE
YOL059W	GPD2	cytoplasm	single localization	1	FALSE
YKL152C	GPM1	cytoplasm	single localization	0.9	FALSE
YDL021W	GPM2	cytoplasm	single localization	0.64	FALSE
YOL056W	GPM3	cytoplasm	single localization	0.99	FALSE
YOR262W	GPN2	cytoplasm	single localization	0.99	FALSE
YIL053W	GPP1	cytoplasm	single localization	1	FALSE
YER062C	GPP2	cytoplasm	single localization	0.83	FALSE
YKL026C	GPX1	cytoplasm	single localization	0.16	FALSE
YBR244W	GPX2	cytoplasm	single localization	1	FALSE
YPL223C	GRE1	cytoplasm	single localization	0.13	FALSE
YOL151W	GRE2	cytoplasm	single localization	0.82	FALSE
YHR104W	GRE3	cytoplasm	single localization	1	FALSE
YBR121C	GRS1	cytoplasm	single localization	1	FALSE
YPR081C	GRS2	cytoplasm	single localization	0.63	FALSE
YCL035C	GRX1	cytoplasm	single localization	1	FALSE
YDR098C	GRX3	cytoplasm	single localization	0.82	FALSE
YER174C	GRX4	cytoplasm	single localization	0.34	FALSE
YLR364W	GRX8	cytoplasm	single localization	0.16	FALSE
YJL101C	GSH1	cytoplasm	single localization	0.99	FALSE
YFR015C	GSY1	cytoplasm	single localization	0.2	FALSE
YLR258W	GSY2	cytoplasm	single localization	0.65	FALSE
YIR038C	GTT1	cytoplasm	single localization	0.1	FALSE
YLL060C	GTT2	cytoplasm	single localization	0.18	FALSE
YDL238C	GUD1	cytoplasm	single localization	0.88	FALSE
YDR454C	GUK1	cytoplasm	single localization	0.94	FALSE
YGL245W	GUS1	cytoplasm	single localization	0.97	FALSE
YHL032C	GUT1	cytoplasm	single localization	0.18	FALSE
YIL041W	GVP36	cytoplasm	single localization	0.63	FALSE
YMR192W	GYL1	cytoplasm	single localization	0.7	FALSE
YOR070C	GYP1	cytoplasm	single localization	0.54	FALSE
YPL249C	GYP5	cytoplasm	single localization	0.51	FALSE
YJL044C	GYP6	cytoplasm	single localization	0.34	FALSE
YDL234C	GYP7	cytoplasm	single localization	0.6	FALSE
YPR008W	HAA1	cytoplasm	single localization	0.8	FALSE
YJR069C	HAM1	cytoplasm	single localization	1	FALSE
YCL026C-B	HBN1	cytoplasm	single localization	0.16	FALSE
YKR084C	HBS1	cytoplasm	single localization	0.97	FALSE
YDL223C	HBT1	cytoplasm	single localization	0.38	FALSE
YNL281W	HCH1	cytoplasm	single localization	0.99	FALSE
YLR192C	HCR1	cytoplasm	single localization	1	FALSE
YKL017C	HCS1	cytoplasm	single localization	0.84	FALSE
YBL032W	HEK2	cytoplasm	single localization	0.89	FALSE
YDR266C	HEL2	cytoplasm	single localization	1	FALSE
YDR047W	HEM12	cytoplasm	single localization	1	FALSE
YDR044W	HEM13	cytoplasm	single localization	1	FALSE
YGL040C	HEM2	cytoplasm	single localization	0.98	FALSE
YDL205C	HEM3	cytoplasm	single localization	1	FALSE
YOR227W	HER1	cytoplasm	single localization	0.45	FALSE
YGR187C	HGH1	cytoplasm	single localization	0.99	FALSE
YFR025C	HIS2	cytoplasm	single localization	1	FALSE
YCL030C	HIS4	cytoplasm	single localization	0.96	FALSE
YIL116W	HIS5	cytoplasm	single localization	1	FALSE
YIL020C	HIS6	cytoplasm	single localization	0.99	FALSE
YBR248C	HIS7	cytoplasm	single localization	1	FALSE
YDR528W	HLR1	cytoplasm	single localization	0.63	FALSE
YBR034C	HMT1	cytoplasm	single localization	0.56	FALSE
YDL125C	HNT1	cytoplasm	single localization	0.93	FALSE
YDR305C	HNT2	cytoplasm	single localization	0.44	FALSE
YDL227C	HO	cytoplasm	single localization	0.24	FALSE
YLR113W	HOG1	cytoplasm	single localization	1	FALSE
YDR158W	HOM2	cytoplasm	single localization	1	FALSE
YER052C	HOM3	cytoplasm	single localization	1	FALSE
YJR139C	HOM6	cytoplasm	single localization	0.99	FALSE
YPL116W	HOS3	cytoplasm	single localization	0.86	FALSE
YDR399W	HPT1	cytoplasm	single localization	1	FALSE
YLR301W	HRI1	cytoplasm	single localization	0.92	FALSE
YOR267C	HRK1	cytoplasm	single localization	1	FALSE
YPL204W	HRR25	cytoplasm	single localization	0.55	FALSE
YMR186W	HSC82	cytoplasm	single localization	1	FALSE
YBR133C	HSL7	cytoplasm	single localization	0.61	FALSE
YBR272C	HSM3	cytoplasm	single localization	0.97	FALSE
YLL026W	HSP104	cytoplasm	single localization	0.94	FALSE
YFL014W	HSP12	cytoplasm	single localization	0.51	FALSE
YBR072W	HSP26	cytoplasm	single localization	0.23	FALSE
YCR021C	HSP30	cytoplasm	single localization	0.14	FALSE
YDR533C	HSP31	cytoplasm	single localization	0.83	FALSE
YDR171W	HSP42	cytoplasm	single localization	0.71	FALSE
YLR259C	HSP60	cytoplasm	single localization	0.14	FALSE
YPL240C	HSP82	cytoplasm	single localization	1	FALSE
YPL015C	HST2	cytoplasm	single localization	1	FALSE
YOR025W	HST3	cytoplasm	single localization	0.98	FALSE
YPR033C	HTS1	cytoplasm	single localization	1	FALSE
YGR268C	HUA1	cytoplasm	single localization	0.62	FALSE
YML058W-A	HUG1	cytoplasm	single localization	0.78	FALSE
YFR053C	HXK1	cytoplasm	single localization	0.72	FALSE
YGL253W	HXK2	cytoplasm	single localization	1	FALSE
YKL189W	HYM1	cytoplasm	single localization	0.74	FALSE
YIR037W	HYR1	cytoplasm	single localization	0.98	FALSE
YNL164C	IBD2	cytoplasm	single localization	0.84	FALSE
YPL117C	IDI1	cytoplasm	single localization	0.94	FALSE
YFR017C	IGD1	cytoplasm	single localization	0.69	FALSE
YNL157W	IGO1	cytoplasm	single localization	0.91	FALSE
YHR132W-A	IGO2	cytoplasm	single localization	0.98	FALSE
YHR187W	IKI1	cytoplasm	single localization	0.99	FALSE
YLR384C	IKI3	cytoplasm	single localization	1	FALSE
YBL076C	ILS1	cytoplasm	single localization	1	FALSE
YHR216W	IMD2	cytoplasm	single localization	1	FALSE
YLR432W	IMD3	cytoplasm	single localization	1	FALSE
YML056C	IMD4	cytoplasm	single localization	1	FALSE
YLR309C	IMH1	cytoplasm	single localization	0.85	FALSE
YJL082W	IML2	cytoplasm	single localization	0.84	FALSE
YIL154C	IMP2'	cytoplasm	single localization	0.74	FALSE
YHR046C	INM1	cytoplasm	single localization	0.99	FALSE
YNL152W	INN1	cytoplasm	single localization	0.8	FALSE
YJL153C	INO1	cytoplasm	single localization	0.8	FALSE
YIL002C	INP51	cytoplasm	single localization	0.7	FALSE
YBR011C	IPP1	cytoplasm	single localization	1	FALSE
YBR140C	IRA1	cytoplasm	single localization	0.48	FALSE
YOL081W	IRA2	cytoplasm	single localization	0.8	FALSE
YPL017C	IRC15	cytoplasm	single localization	0.61	FALSE
YMR073C	IRC21	cytoplasm	single localization	0.7	FALSE
YIR036C	IRC24	cytoplasm	single localization	0.84	FALSE
YDR475C	JIP4	cytoplasm	single localization	0.27	FALSE
YNL227C	JJJ1	cytoplasm	single localization	0.91	FALSE
YJR097W	JJJ3	cytoplasm	single localization	0.95	FALSE
YMR132C	JLP2	cytoplasm	single localization	0.52	FALSE
YGL241W	KAP114	cytoplasm	single localization	0.59	FALSE
YCL024W	KCC4	cytoplasm	single localization	0.25	FALSE
YDR017C	KCS1	cytoplasm	single localization	0.98	FALSE
YPL263C	KEL3	cytoplasm	single localization	0.97	FALSE
YPL145C	KES1	cytoplasm	single localization	1	FALSE
YHR102W	KIC1	cytoplasm	single localization	0.82	FALSE
YLR096W	KIN2	cytoplasm	single localization	0.64	FALSE
YKL168C	KKQ8	cytoplasm	single localization	0.56	FALSE
YHR082C	KSP1	cytoplasm	single localization	0.99	FALSE
YBL071W-A	KTI11	cytoplasm	single localization	0.85	FALSE
YKL110C	KTI12	cytoplasm	single localization	1	FALSE
YHR155W	LAM1	cytoplasm	single localization	0.43	FALSE
YNL045W	LAP2	cytoplasm	single localization	0.93	FALSE
YNL239W	LAP3	cytoplasm	single localization	0.99	FALSE
YOR322C	LDB19	cytoplasm	single localization	0.67	FALSE
YGL009C	LEU1	cytoplasm	single localization	0.91	FALSE
YJR070C	LIA1	cytoplasm	single localization	0.93	FALSE
YHR156C	LIN1	cytoplasm	single localization	0.13	FALSE
YLL007C	LMO1	cytoplasm	single localization	0.46	FALSE
YLR011W	LOT6	cytoplasm	single localization	0.91	FALSE
YOR084W	LPX1	cytoplasm	single localization	0.28	FALSE
YGR136W	LSB1	cytoplasm	single localization	0.91	FALSE
YCL034W	LSB5	cytoplasm	single localization	0.97	FALSE
YGL099W	LSG1	cytoplasm	single localization	1	FALSE
YJL124C	LSM1	cytoplasm	single localization	0.97	FALSE
YHR121W	LSM12	cytoplasm	single localization	0.54	FALSE
YBL026W	LSM2	cytoplasm	single localization	0.71	FALSE
YLR438C-A	LSM3	cytoplasm	single localization	0.75	FALSE
YER112W	LSM4	cytoplasm	single localization	0.93	FALSE
YNL147W	LSM7	cytoplasm	single localization	0.93	FALSE
YKL176C	LST4	cytoplasm	single localization	0.39	FALSE
YNL006W	LST8	cytoplasm	single localization	0.75	FALSE
YPR073C	LTP1	cytoplasm	single localization	0.92	FALSE
YKL143W	LTV1	cytoplasm	single localization	1	FALSE
YIR034C	LYS1	cytoplasm	single localization	0.96	FALSE
YBR115C	LYS2	cytoplasm	single localization	1	FALSE
YNR050C	LYS9	cytoplasm	single localization	1	FALSE
YJL030W	MAD2	cytoplasm	single localization	0.24	FALSE
YLR427W	MAG2	cytoplasm	single localization	0.97	FALSE
YEL053C	MAK10	cytoplasm	single localization	0.77	FALSE
YLR244C	MAP1	cytoplasm	single localization	0.75	FALSE
YBL091C	MAP2	cytoplasm	single localization	0.66	FALSE
YOR298C-A	MBF1	cytoplasm	single localization	0.99	FALSE
YOR197W	MCA1	cytoplasm	single localization	0.99	FALSE
YJR024C	MDE1	cytoplasm	single localization	0.39	FALSE
YDL078C	MDH3	cytoplasm	single localization	1	FALSE
YGR100W	MDR1	cytoplasm	single localization	0.52	FALSE
YGL197W	MDS3	cytoplasm	single localization	0.88	FALSE
YOL111C	MDY2	cytoplasm	single localization	0.99	FALSE
YGR264C	MES1	cytoplasm	single localization	1	FALSE
YFR030W	MET10	cytoplasm	single localization	0.78	FALSE
YKL001C	MET14	cytoplasm	single localization	0.17	FALSE
YIL128W	MET18	cytoplasm	single localization	0.99	FALSE
YOL064C	MET22	cytoplasm	single localization	0.97	FALSE
YJR010W	MET3	cytoplasm	single localization	0.23	FALSE
YDR253C	MET32	cytoplasm	single localization	0.17	FALSE
YJR137C	MET5	cytoplasm	single localization	0.79	FALSE
YER091C	MET6	cytoplasm	single localization	0.98	FALSE
YOR241W	MET7	cytoplasm	single localization	0.99	FALSE
YLR017W	MEU1	cytoplasm	single localization	0.96	FALSE
YDR461W	MFA1	cytoplasm	single localization	0.98	FALSE
YOR232W	MGE1	cytoplasm	single localization	0.96	FALSE
YJR008W	MHO1	cytoplasm	single localization	0.11	FALSE
YJL042W	MHP1	cytoplasm	single localization	1	FALSE
YLL062C	MHT1	cytoplasm	single localization	0.13	FALSE
YDR031W	MIX14	cytoplasm	single localization	0.13	FALSE
YMR002W	MIX17	cytoplasm	single localization	0.97	FALSE
YBL107C	MIX23	cytoplasm	single localization	0.32	FALSE
YOR231W	MKK1	cytoplasm	single localization	0.75	FALSE
YPL140C	MKK2	cytoplasm	single localization	0.62	FALSE
YNL076W	MKS1	cytoplasm	single localization	0.91	FALSE
YNL085W	MKT1	cytoplasm	single localization	0.94	FALSE
YNL074C	MLF3	cytoplasm	single localization	0.66	FALSE
YLR190W	MMR1	cytoplasm	single localization	0.41	FALSE
YGL087C	MMS2	cytoplasm	single localization	1	FALSE
YHR204W	MNL1	cytoplasm	single localization	0.1	FALSE
YIL106W	MOB1	cytoplasm	single localization	0.94	FALSE
YFL034C-B	MOB2	cytoplasm	single localization	0.57	FALSE
YJR074W	MOG1	cytoplasm	single localization	0.7	FALSE
YER068W	MOT2	cytoplasm	single localization	0.95	FALSE
YJL066C	MPM1	cytoplasm	single localization	0.71	FALSE
YDL028C	MPS1	cytoplasm	single localization	0.13	FALSE
YGL178W	MPT5	cytoplasm	single localization	0.98	FALSE
YPR118W	MRI1	cytoplasm	single localization	0.95	FALSE
YPL184C	MRN1	cytoplasm	single localization	0.99	FALSE
YKL003C	MRP17	cytoplasm	single localization	0.13	FALSE
YBL090W	MRP21	cytoplasm	single localization	0.17	FALSE
YKL142W	MRP8	cytoplasm	single localization	1	FALSE
YMR286W	MRPL33	cytoplasm	single localization	0.89	FALSE
YOR370C	MRS6	cytoplasm	single localization	0.82	FALSE
YNL293W	MSB3	cytoplasm	single localization	0.54	FALSE
YOL112W	MSB4	cytoplasm	single localization	0.2	FALSE
YNL053W	MSG5	cytoplasm	single localization	0.8	FALSE
YMR037C	MSN2	cytoplasm	single localization	0.84	FALSE
YNR049C	MSO1	cytoplasm	single localization	0.16	FALSE
YPR134W	MSS18	cytoplasm	single localization	0.2	FALSE
YJL123C	MTC1	cytoplasm	single localization	0.49	FALSE
YKR080W	MTD1	cytoplasm	single localization	1	FALSE
YDR140W	MTQ2	cytoplasm	single localization	0.94	FALSE
YOR160W	MTR10	cytoplasm	single localization	0.76	FALSE
YJL050W	MTR4	cytoplasm	single localization	0.68	FALSE
YPL070W	MUK1	cytoplasm	single localization	0.74	FALSE
YBR057C	MUM2	cytoplasm	single localization	0.84	FALSE
YNR043W	MVD1	cytoplasm	single localization	1	FALSE
YER042W	MXR1	cytoplasm	single localization	0.92	FALSE
YOR326W	MYO2	cytoplasm	single localization	0.84	FALSE
YAL029C	MYO4	cytoplasm	single localization	0.19	FALSE
YPL190C	NAB3	cytoplasm	single localization	0.82	FALSE
YML117W	NAB6	cytoplasm	single localization	0.98	FALSE
YMR080C	NAM7	cytoplasm	single localization	0.97	FALSE
YKR048C	NAP1	cytoplasm	single localization	0.99	FALSE
YIL007C	NAS2	cytoplasm	single localization	0.54	FALSE
YGR232W	NAS6	cytoplasm	single localization	0.87	FALSE
YDL040C	NAT1	cytoplasm	single localization	0.99	FALSE
YPR131C	NAT3	cytoplasm	single localization	0.91	FALSE
YOR253W	NAT5	cytoplasm	single localization	0.96	FALSE
YNL036W	NCE103	cytoplasm	single localization	0.98	FALSE
YNL119W	NCS2	cytoplasm	single localization	0.94	FALSE
YPL226W	NEW1	cytoplasm	single localization	1	FALSE
YKR103W	NFT1	cytoplasm	single localization	0.38	FALSE
YMR285C	NGL2	cytoplasm	single localization	0.84	FALSE
YBR212W	NGR1	cytoplasm	single localization	0.54	FALSE
YMR309C	NIP1	cytoplasm	single localization	1	FALSE
YLR351C	NIT3	cytoplasm	single localization	0.69	FALSE
YLR328W	NMA1	cytoplasm	single localization	0.96	FALSE
YGR010W	NMA2	cytoplasm	single localization	0.84	FALSE
YHR170W	NMD3	cytoplasm	single localization	1	FALSE
YLR363C	NMD4	cytoplasm	single localization	0.99	FALSE
YJR132W	NMD5	cytoplasm	single localization	0.47	FALSE
YLR195C	NMT1	cytoplasm	single localization	0.16	FALSE
YNL200C	NNR1	cytoplasm	single localization	0.35	FALSE
YKL151C	NNR2	cytoplasm	single localization	0.8	FALSE
YLR285W	NNT1	cytoplasm	single localization	0.99	FALSE
YOR056C	NOB1	cytoplasm	single localization	0.97	FALSE
YIL038C	NOT3	cytoplasm	single localization	0.98	FALSE
YPR072W	NOT5	cytoplasm	single localization	0.99	FALSE
YJR072C	NPA3	cytoplasm	single localization	1	FALSE
YNL183C	NPR1	cytoplasm	single localization	0.99	FALSE
YEL062W	NPR2	cytoplasm	single localization	0.25	FALSE
YOR209C	NPT1	cytoplasm	single localization	0.97	FALSE
YGL067W	NPY1	cytoplasm	single localization	0.97	FALSE
YGR043C	NQM1	cytoplasm	single localization	0.12	FALSE
YNL129W	NRK1	cytoplasm	single localization	0.94	FALSE
YDL167C	NRP1	cytoplasm	single localization	0.98	FALSE
YER126C	NSA2	cytoplasm	single localization	0.98	FALSE
YNL091W	NST1	cytoplasm	single localization	0.98	FALSE
YOL043C	NTG2	cytoplasm	single localization	0.18	FALSE
YDR001C	NTH1	cytoplasm	single localization	0.99	FALSE
YBR001C	NTH2	cytoplasm	single localization	0.41	FALSE
YMR047C	NUP116	cytoplasm	single localization	0.52	FALSE
YDL089W	NUR1	cytoplasm	single localization	0.1	FALSE
YNL099C	OCA1	cytoplasm	single localization	0.94	FALSE
YNL056W	OCA2	cytoplasm	single localization	1	FALSE
YCR095C	OCA4	cytoplasm	single localization	0.99	FALSE
YHL029C	OCA5	cytoplasm	single localization	1	FALSE
YDR067C	OCA6	cytoplasm	single localization	0.95	FALSE
YBR025C	OLA1	cytoplasm	single localization	1	FALSE
YOL032W	OPI10	cytoplasm	single localization	0.43	FALSE
YBR129C	OPY1	cytoplasm	single localization	0.67	FALSE
YGL226C-A	OST5	cytoplasm	single localization	0.42	FALSE
YHL013C	OTU2	cytoplasm	single localization	0.97	FALSE
YKL215C	OXP1	cytoplasm	single localization	0.97	FALSE
YHR179W	OYE2	cytoplasm	single localization	1	FALSE
YDR071C	PAA1	cytoplasm	single localization	0.99	FALSE
YER165W	PAB1	cytoplasm	single localization	1	FALSE
YGR078C	PAC10	cytoplasm	single localization	0.99	FALSE
YMR165C	PAH1	cytoplasm	single localization	0.97	FALSE
YMR174C	PAI3	cytoplasm	single localization	0.16	FALSE
YDR348C	PAL1	cytoplasm	single localization	0.42	FALSE
YKL025C	PAN3	cytoplasm	single localization	0.99	FALSE
YHR063C	PAN5	cytoplasm	single localization	0.64	FALSE
YIL145C	PAN6	cytoplasm	single localization	1	FALSE
YCR077C	PAT1	cytoplasm	single localization	0.94	FALSE
YNL015W	PBI2	cytoplasm	single localization	0.91	FALSE
YGR178C	PBP1	cytoplasm	single localization	0.86	FALSE
YBR233W	PBP2	cytoplasm	single localization	0.77	FALSE
YDL053C	PBP4	cytoplasm	single localization	0.69	FALSE
YJL128C	PBS2	cytoplasm	single localization	1	FALSE
YBR094W	PBY1	cytoplasm	single localization	0.98	FALSE
YIL071C	PCI8	cytoplasm	single localization	0.3	FALSE
YGL134W	PCL10	cytoplasm	single localization	0.61	FALSE
YER059W	PCL6	cytoplasm	single localization	0.92	FALSE
YIL050W	PCL7	cytoplasm	single localization	0.75	FALSE
YEL058W	PCM1	cytoplasm	single localization	0.88	FALSE
YGR101W	PCP1	cytoplasm	single localization	0.17	FALSE
YBR222C	PCS60	cytoplasm	single localization	0.5	FALSE
YLR044C	PDC1	cytoplasm	single localization	0.91	FALSE
YNL231C	PDR16	cytoplasm	single localization	0.64	FALSE
YNL264C	PDR17	cytoplasm	single localization	0.84	FALSE
YGR058W	PEF1	cytoplasm	single localization	0.56	FALSE
YCR020C	PET18	cytoplasm	single localization	0.1	FALSE
YDL065C	PEX19	cytoplasm	single localization	0.81	FALSE
YJL179W	PFD1	cytoplasm	single localization	0.87	FALSE
YGR240C	PFK1	cytoplasm	single localization	1	FALSE
YMR205C	PFK2	cytoplasm	single localization	1	FALSE
YIL107C	PFK26	cytoplasm	single localization	0.46	FALSE
YOL136C	PFK27	cytoplasm	single localization	0.22	FALSE
YOR122C	PFY1	cytoplasm	single localization	0.99	FALSE
YBR196C	PGI1	cytoplasm	single localization	0.99	FALSE
YCR012W	PGK1	cytoplasm	single localization	0.88	FALSE
YKL127W	PGM1	cytoplasm	single localization	0.99	FALSE
YMR105C	PGM2	cytoplasm	single localization	0.48	FALSE
YNL316C	PHA2	cytoplasm	single localization	0.85	FALSE
YER037W	PHM8	cytoplasm	single localization	0.26	FALSE
YDL236W	PHO13	cytoplasm	single localization	0.98	FALSE
YCR037C	PHO87	cytoplasm	single localization	0.3	FALSE
YHR034C	PIH1	cytoplasm	single localization	0.74	FALSE
YNL267W	PIK1	cytoplasm	single localization	0.15	FALSE
YPR154W	PIN3	cytoplasm	single localization	0.99	FALSE
YBL051C	PIN4	cytoplasm	single localization	0.98	FALSE
YDR183W	PLP1	cytoplasm	single localization	0.7	FALSE
YOR281C	PLP2	cytoplasm	single localization	1	FALSE
YER132C	PMD1	cytoplasm	single localization	0.84	FALSE
YER003C	PMI40	cytoplasm	single localization	0.98	FALSE
YDR276C	PMP3	cytoplasm	single localization	0.24	FALSE
YKL128C	PMU1	cytoplasm	single localization	1	FALSE
YPL096W	PNG1	cytoplasm	single localization	0.5	FALSE
YPL144W	POC4	cytoplasm	single localization	0.92	FALSE
YBR088C	POL30	cytoplasm	single localization	0.22	FALSE
YJR043C	POL32	cytoplasm	single localization	0.1	FALSE
YNL221C	POP1	cytoplasm	single localization	0.87	FALSE
YNR052C	POP2	cytoplasm	single localization	0.86	FALSE
YNL055C	POR1	cytoplasm	single localization	0.55	FALSE
YIL160C	POT1	cytoplasm	single localization	0.15	FALSE
YNR032W	PPG1	cytoplasm	single localization	0.1	FALSE
YDL134C	PPH21	cytoplasm	single localization	0.89	FALSE
YDL188C	PPH22	cytoplasm	single localization	0.41	FALSE
YDR075W	PPH3	cytoplasm	single localization	0.57	FALSE
YOL141W	PPM2	cytoplasm	single localization	0.96	FALSE
YPL179W	PPQ1	cytoplasm	single localization	0.34	FALSE
YGR123C	PPT1	cytoplasm	single localization	1	FALSE
YHR201C	PPX1	cytoplasm	single localization	0.98	FALSE
YCL057W	PRD1	cytoplasm	single localization	0.99	FALSE
YFR050C	PRE4	cytoplasm	single localization	0.43	FALSE
YNL279W	PRM1	cytoplasm	single localization	0.12	FALSE
YMR278W	PRM15	cytoplasm	single localization	0.38	FALSE
YPL192C	PRM3	cytoplasm	single localization	0.19	FALSE
YDR300C	PRO1	cytoplasm	single localization	1	FALSE
YOR323C	PRO2	cytoplasm	single localization	0.99	FALSE
YER023W	PRO3	cytoplasm	single localization	1	FALSE
YKL116C	PRR1	cytoplasm	single localization	0.73	FALSE
YKL181W	PRS1	cytoplasm	single localization	1	FALSE
YER099C	PRS2	cytoplasm	single localization	1	FALSE
YHL011C	PRS3	cytoplasm	single localization	1	FALSE
YBL068W	PRS4	cytoplasm	single localization	1	FALSE
YOL061W	PRS5	cytoplasm	single localization	1	FALSE
YOR361C	PRT1	cytoplasm	single localization	1	FALSE
YDL055C	PSA1	cytoplasm	single localization	0.8	FALSE
YMR308C	PSE1	cytoplasm	single localization	0.42	FALSE
YAL017W	PSK1	cytoplasm	single localization	0.96	FALSE
YOL045W	PSK2	cytoplasm	single localization	0.97	FALSE
YDR505C	PSP1	cytoplasm	single localization	0.98	FALSE
YML017W	PSP2	cytoplasm	single localization	1	FALSE
YER089C	PTC2	cytoplasm	single localization	0.99	FALSE
YBL056W	PTC3	cytoplasm	single localization	1	FALSE
YBR125C	PTC4	cytoplasm	single localization	0.7	FALSE
YJR059W	PTK2	cytoplasm	single localization	1	FALSE
YDL230W	PTP1	cytoplasm	single localization	0.69	FALSE
YER075C	PTP3	cytoplasm	single localization	0.88	FALSE
YNL016W	PUB1	cytoplasm	single localization	1	FALSE
YPR042C	PUF2	cytoplasm	single localization	0.99	FALSE
YLL013C	PUF3	cytoplasm	single localization	0.99	FALSE
YGL014W	PUF4	cytoplasm	single localization	0.99	FALSE
YNL292W	PUS4	cytoplasm	single localization	0.48	FALSE
YGL062W	PYC1	cytoplasm	single localization	0.97	FALSE
YBR218C	PYC2	cytoplasm	single localization	1	FALSE
YOR347C	PYK2	cytoplasm	single localization	0.99	FALSE
YFR033C	QCR6	cytoplasm	single localization	0.88	FALSE
YDL103C	QRI1	cytoplasm	single localization	0.97	FALSE
YER095W	RAD51	cytoplasm	single localization	0.22	FALSE
YDL090C	RAM1	cytoplasm	single localization	0.69	FALSE
YOR101W	RAS1	cytoplasm	single localization	0.94	FALSE
YNL098C	RAS2	cytoplasm	single localization	0.95	FALSE
YDR202C	RAV2	cytoplasm	single localization	0.3	FALSE
YDR527W	RBA50	cytoplasm	single localization	0.97	FALSE
YAL036C	RBG1	cytoplasm	single localization	1	FALSE
YGR173W	RBG2	cytoplasm	single localization	0.99	FALSE
YCR036W	RBK1	cytoplasm	single localization	0.99	FALSE
YOR265W	RBL2	cytoplasm	single localization	0.56	FALSE
YDL189W	RBS1	cytoplasm	single localization	0.96	FALSE
YLR248W	RCK2	cytoplasm	single localization	0.99	FALSE
YOR220W	RCN2	cytoplasm	single localization	0.95	FALSE
YJL204C	RCY1	cytoplasm	single localization	0.99	FALSE
YDL135C	RDI1	cytoplasm	single localization	0.99	FALSE
YJL217W	REE1	cytoplasm	single localization	0.89	FALSE
YDR028C	REG1	cytoplasm	single localization	0.93	FALSE
YLR387C	REH1	cytoplasm	single localization	1	FALSE
YBR267W	REI1	cytoplasm	single localization	1	FALSE
YPL010W	RET3	cytoplasm	single localization	0.38	FALSE
YDR379W	RGA2	cytoplasm	single localization	0.79	FALSE
YPR115W	RGC1	cytoplasm	single localization	0.66	FALSE
YBR260C	RGD1	cytoplasm	single localization	0.81	FALSE
YER067W	RGI1	cytoplasm	single localization	0.72	FALSE
YIL057C	RGI2	cytoplasm	single localization	0.4	FALSE
YPL066W	RGL1	cytoplasm	single localization	0.82	FALSE
YCR027C	RHB1	cytoplasm	single localization	0.94	FALSE
YBL033C	RIB1	cytoplasm	single localization	1	FALSE
YOL066C	RIB2	cytoplasm	single localization	0.62	FALSE
YDR487C	RIB3	cytoplasm	single localization	0.99	FALSE
YOL143C	RIB4	cytoplasm	single localization	0.75	FALSE
YBR256C	RIB5	cytoplasm	single localization	0.13	FALSE
YGR250C	RIE1	cytoplasm	single localization	0.95	FALSE
YHL027W	RIM101	cytoplasm	single localization	0.92	FALSE
YMR139W	RIM11	cytoplasm	single localization	0.98	FALSE
YFL033C	RIM15	cytoplasm	single localization	0.32	FALSE
YOR275C	RIM20	cytoplasm	single localization	0.41	FALSE
YNL207W	RIO2	cytoplasm	single localization	1	FALSE
YMR283C	RIT1	cytoplasm	single localization	0.96	FALSE
YOR095C	RKI1	cytoplasm	single localization	0.99	FALSE
YDR465C	RMT2	cytoplasm	single localization	0.6	FALSE
YMR235C	RNA1	cytoplasm	single localization	0.95	FALSE
YMR234W	RNH1	cytoplasm	single localization	0.25	FALSE
YCL028W	RNQ1	cytoplasm	single localization	0.97	FALSE
YJL026W	RNR2	cytoplasm	single localization	0.98	FALSE
YOR018W	ROD1	cytoplasm	single localization	0.99	FALSE
YLR371W	ROM2	cytoplasm	single localization	0.25	FALSE
YJL121C	RPE1	cytoplasm	single localization	0.8	FALSE
YBR079C	RPG1	cytoplasm	single localization	1	FALSE
YLR075W	RPL10	cytoplasm	single localization	1	FALSE
YPR102C	RPL11A	cytoplasm	single localization	1	FALSE
YGR085C	RPL11B	cytoplasm	single localization	1	FALSE
YEL054C	RPL12A	cytoplasm	single localization	1	FALSE
YDR418W	RPL12B	cytoplasm	single localization	1	FALSE
YMR142C	RPL13B	cytoplasm	single localization	1	FALSE
YKL006W	RPL14A	cytoplasm	single localization	0.99	FALSE
YHL001W	RPL14B	cytoplasm	single localization	0.99	FALSE
YIL133C	RPL16A	cytoplasm	single localization	1	FALSE
YKL180W	RPL17A	cytoplasm	single localization	1	FALSE
YJL177W	RPL17B	cytoplasm	single localization	1	FALSE
YNL301C	RPL18B	cytoplasm	single localization	1	FALSE
YBR084C-A	RPL19A	cytoplasm	single localization	1	FALSE
YBL027W	RPL19B	cytoplasm	single localization	1	FALSE
YPL220W	RPL1A	cytoplasm	single localization	0.98	FALSE
YGL135W	RPL1B	cytoplasm	single localization	0.96	FALSE
YMR242C	RPL20A	cytoplasm	single localization	0.98	FALSE
YOR312C	RPL20B	cytoplasm	single localization	1	FALSE
YPL079W	RPL21B	cytoplasm	single localization	1	FALSE
YLR061W	RPL22A	cytoplasm	single localization	0.97	FALSE
YFL034C-A	RPL22B	cytoplasm	single localization	1	FALSE
YGL031C	RPL24A	cytoplasm	single localization	1	FALSE
YGR148C	RPL24B	cytoplasm	single localization	1	FALSE
YLR344W	RPL26A	cytoplasm	single localization	1	FALSE
YGR034W	RPL26B	cytoplasm	single localization	0.99	FALSE
YDR471W	RPL27B	cytoplasm	single localization	0.97	FALSE
YFR032C-A	RPL29	cytoplasm	single localization	1	FALSE
YFR031C-A	RPL2A	cytoplasm	single localization	1	FALSE
YOR063W	RPL3	cytoplasm	single localization	1	FALSE
YLR406C	RPL31B	cytoplasm	single localization	1	FALSE
YOR234C	RPL33B	cytoplasm	single localization	1	FALSE
YER056C-A	RPL34A	cytoplasm	single localization	1	FALSE
YIL052C	RPL34B	cytoplasm	single localization	1	FALSE
YDL136W	RPL35B	cytoplasm	single localization	0.97	FALSE
YMR194W	RPL36A	cytoplasm	single localization	0.96	FALSE
YPL249C-A	RPL36B	cytoplasm	single localization	1	FALSE
YLR185W	RPL37A	cytoplasm	single localization	0.98	FALSE
YDR500C	RPL37B	cytoplasm	single localization	0.99	FALSE
YLR325C	RPL38	cytoplasm	single localization	1	FALSE
YIL148W	RPL40A	cytoplasm	single localization	0.72	FALSE
YDL184C	RPL41A	cytoplasm	single localization	0.98	FALSE
YDL133C-A	RPL41B	cytoplasm	single localization	0.99	FALSE
YNL162W	RPL42A	cytoplasm	single localization	0.64	FALSE
YHR141C	RPL42B	cytoplasm	single localization	0.77	FALSE
YPR043W	RPL43A	cytoplasm	single localization	0.98	FALSE
YJR094W-A	RPL43B	cytoplasm	single localization	1	FALSE
YDR012W	RPL4B	cytoplasm	single localization	0.99	FALSE
YPL131W	RPL5	cytoplasm	single localization	1	FALSE
YML073C	RPL6A	cytoplasm	single localization	1	FALSE
YLR448W	RPL6B	cytoplasm	single localization	0.86	FALSE
YGL076C	RPL7A	cytoplasm	single localization	0.95	FALSE
YPL198W	RPL7B	cytoplasm	single localization	0.97	FALSE
YHL033C	RPL8A	cytoplasm	single localization	0.98	FALSE
YLL045C	RPL8B	cytoplasm	single localization	0.99	FALSE
YGL147C	RPL9A	cytoplasm	single localization	1	FALSE
YNL067W	RPL9B	cytoplasm	single localization	0.99	FALSE
YHR200W	RPN10	cytoplasm	single localization	0.83	FALSE
YLR421C	RPN13	cytoplasm	single localization	0.32	FALSE
YGL004C	RPN14	cytoplasm	single localization	0.92	FALSE
YER021W	RPN3	cytoplasm	single localization	0.24	FALSE
YFL036W	RPO41	cytoplasm	single localization	1	FALSE
YDL081C	RPP1A	cytoplasm	single localization	0.99	FALSE
YDL130W	RPP1B	cytoplasm	single localization	0.95	FALSE
YOL039W	RPP2A	cytoplasm	single localization	0.99	FALSE
YDR382W	RPP2B	cytoplasm	single localization	0.96	FALSE
YGR214W	RPS0A	cytoplasm	single localization	1	FALSE
YLR048W	RPS0B	cytoplasm	single localization	1	FALSE
YMR230W	RPS10B	cytoplasm	single localization	0.99	FALSE
YDR025W	RPS11A	cytoplasm	single localization	0.79	FALSE
YBR048W	RPS11B	cytoplasm	single localization	0.13	FALSE
YMR143W	RPS16A	cytoplasm	single localization	0.99	FALSE
YDL083C	RPS16B	cytoplasm	single localization	0.95	FALSE
YDR447C	RPS17B	cytoplasm	single localization	0.99	FALSE
YML026C	RPS18B	cytoplasm	single localization	0.98	FALSE
YOL121C	RPS19A	cytoplasm	single localization	1	FALSE
YNL302C	RPS19B	cytoplasm	single localization	1	FALSE
YLR441C	RPS1A	cytoplasm	single localization	0.26	FALSE
YML063W	RPS1B	cytoplasm	single localization	1	FALSE
YKR057W	RPS21A	cytoplasm	single localization	1	FALSE
YGR118W	RPS23A	cytoplasm	single localization	0.95	FALSE
YPR132W	RPS23B	cytoplasm	single localization	0.96	FALSE
YER074W	RPS24A	cytoplasm	single localization	0.99	FALSE
YIL069C	RPS24B	cytoplasm	single localization	1	FALSE
YGR027C	RPS25A	cytoplasm	single localization	0.99	FALSE
YLR333C	RPS25B	cytoplasm	single localization	1	FALSE
YGL189C	RPS26A	cytoplasm	single localization	0.77	FALSE
YER131W	RPS26B	cytoplasm	single localization	1	FALSE
YKL156W	RPS27A	cytoplasm	single localization	0.99	FALSE
YOR167C	RPS28A	cytoplasm	single localization	1	FALSE
YLR264W	RPS28B	cytoplasm	single localization	0.99	FALSE
YLR388W	RPS29A	cytoplasm	single localization	0.99	FALSE
YDL061C	RPS29B	cytoplasm	single localization	1	FALSE
YLR287C-A	RPS30A	cytoplasm	single localization	1	FALSE
YOR182C	RPS30B	cytoplasm	single localization	1	FALSE
YJR145C	RPS4A	cytoplasm	single localization	1	FALSE
YHR203C	RPS4B	cytoplasm	single localization	1	FALSE
YPL090C	RPS6A	cytoplasm	single localization	1	FALSE
YBR181C	RPS6B	cytoplasm	single localization	0.97	FALSE
YNL096C	RPS7B	cytoplasm	single localization	1	FALSE
YBL072C	RPS8A	cytoplasm	single localization	1	FALSE
YER102W	RPS8B	cytoplasm	single localization	0.99	FALSE
YPL081W	RPS9A	cytoplasm	single localization	1	FALSE
YBR189W	RPS9B	cytoplasm	single localization	1	FALSE
YDR333C	RQC1	cytoplasm	single localization	0.13	FALSE
YPL009C	RQC2	cytoplasm	single localization	0.99	FALSE
YIL153W	RRD1	cytoplasm	single localization	0.96	FALSE
YPL152W	RRD2	cytoplasm	single localization	0.32	FALSE
YDL216C	RRI1	cytoplasm	single localization	0.19	FALSE
YPL012W	RRP12	cytoplasm	single localization	0.85	FALSE
YDR303C	RSC3	cytoplasm	single localization	0.11	FALSE
YGR152C	RSR1	cytoplasm	single localization	0.97	FALSE
YOL138C	RTC1	cytoplasm	single localization	0.13	FALSE
YHR087W	RTC3	cytoplasm	single localization	0.41	FALSE
YOR118W	RTC5	cytoplasm	single localization	0.79	FALSE
YOL067C	RTG1	cytoplasm	single localization	1	FALSE
YGL252C	RTG2	cytoplasm	single localization	1	FALSE
YBL103C	RTG3	cytoplasm	single localization	0.97	FALSE
YDL204W	RTN2	cytoplasm	single localization	0.16	FALSE
YER139C	RTR1	cytoplasm	single localization	0.97	FALSE
YDR066C	RTR2	cytoplasm	single localization	0.54	FALSE
YOR014W	RTS1	cytoplasm	single localization	0.95	FALSE
YGR161C	RTS3	cytoplasm	single localization	0.73	FALSE
YPL183C	RTT10	cytoplasm	single localization	0.99	FALSE
YER104W	RTT105	cytoplasm	single localization	0.12	FALSE
YDR139C	RUB1	cytoplasm	single localization	0.43	FALSE
YOR138C	RUP1	cytoplasm	single localization	0.98	FALSE
YDR389W	SAC7	cytoplasm	single localization	0.93	FALSE
YER043C	SAH1	cytoplasm	single localization	1	FALSE
YER129W	SAK1	cytoplasm	single localization	0.81	FALSE
YLR180W	SAM1	cytoplasm	single localization	1	FALSE
YDR502C	SAM2	cytoplasm	single localization	1	FALSE
YPL273W	SAM4	cytoplasm	single localization	0.99	FALSE
YER047C	SAP1	cytoplasm	single localization	0.81	FALSE
YFR040W	SAP155	cytoplasm	single localization	1	FALSE
YJL098W	SAP185	cytoplasm	single localization	0.99	FALSE
YGL229C	SAP4	cytoplasm	single localization	0.71	FALSE
YKL117W	SBA1	cytoplasm	single localization	0.99	FALSE
YHR103W	SBE22	cytoplasm	single localization	0.77	FALSE
YHL034C	SBP1	cytoplasm	single localization	1	FALSE
YPR129W	SCD6	cytoplasm	single localization	0.99	FALSE
YMR074C	SDD2	cytoplasm	single localization	0.97	FALSE
YLR022C	SDO1	cytoplasm	single localization	0.98	FALSE
YKL193C	SDS22	cytoplasm	single localization	0.56	FALSE
YBR214W	SDS24	cytoplasm	single localization	0.96	FALSE
YBL104C	SEA4	cytoplasm	single localization	0.92	FALSE
YMR079W	SEC14	cytoplasm	single localization	1	FALSE
YNL272C	SEC2	cytoplasm	single localization	0.59	FALSE
YFL045C	SEC53	cytoplasm	single localization	0.98	FALSE
YOR184W	SER1	cytoplasm	single localization	1	FALSE
YGR208W	SER2	cytoplasm	single localization	0.99	FALSE
YER081W	SER3	cytoplasm	single localization	1	FALSE
YIL074C	SER33	cytoplasm	single localization	1	FALSE
YDR023W	SES1	cytoplasm	single localization	1	FALSE
YHR207C	SET5	cytoplasm	single localization	1	FALSE
YDL168W	SFA1	cytoplasm	single localization	0.86	FALSE
YOR315W	SFG1	cytoplasm	single localization	0.22	FALSE
YJL145W	SFH5	cytoplasm	single localization	0.89	FALSE
YKL006C-A	SFT1	cytoplasm	single localization	0.91	FALSE
YIR001C	SGN1	cytoplasm	single localization	0.71	FALSE
YOR057W	SGT1	cytoplasm	single localization	0.87	FALSE
YOR007C	SGT2	cytoplasm	single localization	1	FALSE
YKR043C	SHB17	cytoplasm	single localization	0.97	FALSE
YKL130C	SHE2	cytoplasm	single localization	0.83	FALSE
YBR130C	SHE3	cytoplasm	single localization	0.11	FALSE
YOR035C	SHE4	cytoplasm	single localization	0.6	FALSE
YLR058C	SHM2	cytoplasm	single localization	0.97	FALSE
YDR422C	SIP1	cytoplasm	single localization	0.92	FALSE
YMR140W	SIP5	cytoplasm	single localization	0.93	FALSE
YNL007C	SIS1	cytoplasm	single localization	0.83	FALSE
YKR072C	SIS2	cytoplasm	single localization	0.75	FALSE
YNL032W	SIW14	cytoplasm	single localization	0.89	FALSE
YLR398C	SKI2	cytoplasm	single localization	0.99	FALSE
YPR189W	SKI3	cytoplasm	single localization	0.98	FALSE
YOR076C	SKI7	cytoplasm	single localization	0.71	FALSE
YGL213C	SKI8	cytoplasm	single localization	0.95	FALSE
YOL113W	SKM1	cytoplasm	single localization	0.15	FALSE
YDR328C	SKP1	cytoplasm	single localization	0.98	FALSE
YNL311C	SKP2	cytoplasm	single localization	0.94	FALSE
YPL026C	SKS1	cytoplasm	single localization	0.92	FALSE
YBL061C	SKT5	cytoplasm	single localization	0.29	FALSE
YMR216C	SKY1	cytoplasm	single localization	0.98	FALSE
YDR515W	SLF1	cytoplasm	single localization	0.99	FALSE
YGR271W	SLH1	cytoplasm	single localization	0.76	FALSE
YHR030C	SLT2	cytoplasm	single localization	0.88	FALSE
YML058W	SML1	cytoplasm	single localization	1	FALSE
YDR510W	SMT3	cytoplasm	single localization	0.96	FALSE
YBR172C	SMY2	cytoplasm	single localization	0.99	FALSE
YDR186C	SND1	cytoplasm	single localization	0.98	FALSE
YDR477W	SNF1	cytoplasm	single localization	1	FALSE
YGL115W	SNF4	cytoplasm	single localization	1	FALSE
YPL002C	SNF8	cytoplasm	single localization	0.73	FALSE
YMR095C	SNO1	cytoplasm	single localization	0.89	FALSE
YJR104C	SOD1	cytoplasm	single localization	1	FALSE
YOR353C	SOG2	cytoplasm	single localization	0.1	FALSE
YNR034W	SOL1	cytoplasm	single localization	0.99	FALSE
YCR073W-A	SOL2	cytoplasm	single localization	0.43	FALSE
YHR163W	SOL3	cytoplasm	single localization	0.98	FALSE
YGR248W	SOL4	cytoplasm	single localization	0.42	FALSE
YEL059C-A	SOM1	cytoplasm	single localization	0.48	FALSE
YKL184W	SPE1	cytoplasm	single localization	0.84	FALSE
YOL052C	SPE2	cytoplasm	single localization	0.97	FALSE
YPR069C	SPE3	cytoplasm	single localization	0.96	FALSE
YLR146C	SPE4	cytoplasm	single localization	0.85	FALSE
YER150W	SPI1	cytoplasm	single localization	0.24	FALSE
YKR031C	SPO14	cytoplasm	single localization	0.37	FALSE
YDR523C	SPS1	cytoplasm	single localization	0.19	FALSE
YNL224C	SQS1	cytoplasm	single localization	0.8	FALSE
YIR012W	SQT1	cytoplasm	single localization	0.74	FALSE
YCR081W	SRB8	cytoplasm	single localization	0.73	FALSE
YPR032W	SRO7	cytoplasm	single localization	0.5	FALSE
YCL037C	SRO9	cytoplasm	single localization	1	FALSE
YKL086W	SRX1	cytoplasm	single localization	0.63	FALSE
YAL005C	SSA1	cytoplasm	single localization	0.98	FALSE
YER103W	SSA4	cytoplasm	single localization	0.63	FALSE
YDL229W	SSB1	cytoplasm	single localization	1	FALSE
YNL209W	SSB2	cytoplasm	single localization	0.99	FALSE
YDR293C	SSD1	cytoplasm	single localization	1	FALSE
YPL106C	SSE1	cytoplasm	single localization	1	FALSE
YBR169C	SSE2	cytoplasm	single localization	0.99	FALSE
YLR006C	SSK1	cytoplasm	single localization	0.96	FALSE
YNR031C	SSK2	cytoplasm	single localization	0.97	FALSE
YLR452C	SST2	cytoplasm	single localization	0.73	FALSE
YHR064C	SSZ1	cytoplasm	single localization	0.98	FALSE
YLR362W	STE11	cytoplasm	single localization	0.92	FALSE
YHL007C	STE20	cytoplasm	single localization	0.82	FALSE
YOR212W	STE4	cytoplasm	single localization	0.48	FALSE
YDR103W	STE5	cytoplasm	single localization	0.77	FALSE
YCL032W	STE50	cytoplasm	single localization	0.94	FALSE
YDL159W	STE7	cytoplasm	single localization	0.98	FALSE
YGR008C	STF2	cytoplasm	single localization	0.98	FALSE
YOR027W	STI1	cytoplasm	single localization	1	FALSE
YLR150W	STM1	cytoplasm	single localization	0.96	FALSE
YDL048C	STP4	cytoplasm	single localization	0.5	FALSE
YJR130C	STR2	cytoplasm	single localization	0.98	FALSE
YGL184C	STR3	cytoplasm	single localization	0.64	FALSE
YJR007W	SUI2	cytoplasm	single localization	1	FALSE
YBR143C	SUP45	cytoplasm	single localization	1	FALSE
YDR346C	SVF1	cytoplasm	single localization	0.95	FALSE
YPL105C	SYH1	cytoplasm	single localization	1	FALSE
YAL014C	SYN8	cytoplasm	single localization	0.75	FALSE
YLR316C	TAD3	cytoplasm	single localization	0.17	FALSE
YBR261C	TAE1	cytoplasm	single localization	0.98	FALSE
YCR060W	TAH1	cytoplasm	single localization	0.94	FALSE
YIL129C	TAO3	cytoplasm	single localization	0.33	FALSE
YPR140W	TAZ1	cytoplasm	single localization	0.48	FALSE
YMR291W	TDA1	cytoplasm	single localization	0.75	FALSE
YGR205W	TDA10	cytoplasm	single localization	0.93	FALSE
YHR159W	TDA11	cytoplasm	single localization	0.83	FALSE
YHR009C	TDA3	cytoplasm	single localization	0.99	FALSE
YJL052W	TDH1	cytoplasm	single localization	0.65	FALSE
YJR009C	TDH2	cytoplasm	single localization	0.97	FALSE
YIL039W	TED1	cytoplasm	single localization	0.4	FALSE
YPR080W	TEF1	cytoplasm	single localization	0.92	FALSE
YBR118W	TEF2	cytoplasm	single localization	0.9	FALSE
YKL081W	TEF4	cytoplasm	single localization	1	FALSE
YGR024C	THG1	cytoplasm	single localization	0.79	FALSE
YOL055C	THI20	cytoplasm	single localization	0.47	FALSE
YPL214C	THI6	cytoplasm	single localization	0.24	FALSE
YOR143C	THI80	cytoplasm	single localization	0.96	FALSE
YHR025W	THR1	cytoplasm	single localization	0.78	FALSE
YCR053W	THR4	cytoplasm	single localization	1	FALSE
YIL078W	THS1	cytoplasm	single localization	1	FALSE
YKR059W	TIF1	cytoplasm	single localization	1	FALSE
YMR260C	TIF11	cytoplasm	single localization	0.97	FALSE
YJL138C	TIF2	cytoplasm	single localization	1	FALSE
YPR163C	TIF3	cytoplasm	single localization	1	FALSE
YGR162W	TIF4631	cytoplasm	single localization	1	FALSE
YGL049C	TIF4632	cytoplasm	single localization	0.99	FALSE
YPR041W	TIF5	cytoplasm	single localization	1	FALSE
YJL143W	TIM17	cytoplasm	single localization	0.94	FALSE
YPR040W	TIP41	cytoplasm	single localization	0.99	FALSE
YER011W	TIR1	cytoplasm	single localization	0.2	FALSE
YLR136C	TIS11	cytoplasm	single localization	0.66	FALSE
YBR117C	TKL2	cytoplasm	single localization	0.14	FALSE
YIL137C	TMA108	cytoplasm	single localization	0.22	FALSE
YDL110C	TMA17	cytoplasm	single localization	0.97	FALSE
YKL056C	TMA19	cytoplasm	single localization	1	FALSE
YER007C-A	TMA20	cytoplasm	single localization	0.99	FALSE
YJR014W	TMA22	cytoplasm	single localization	0.99	FALSE
YOR091W	TMA46	cytoplasm	single localization	0.62	FALSE
YLR262C-A	TMA7	cytoplasm	single localization	0.98	FALSE
YER175C	TMT1	cytoplasm	single localization	1	FALSE
YOR045W	TOM6	cytoplasm	single localization	0.22	FALSE
YAL016W	TPD3	cytoplasm	single localization	0.96	FALSE
YJL016W	TPH3	cytoplasm	single localization	0.28	FALSE
YDR050C	TPI1	cytoplasm	single localization	1	FALSE
YIL138C	TPM2	cytoplasm	single localization	0.99	FALSE
YBR126C	TPS1	cytoplasm	single localization	1	FALSE
YDR074W	TPS2	cytoplasm	single localization	0.99	FALSE
YMR261C	TPS3	cytoplasm	single localization	1	FALSE
YOL102C	TPT1	cytoplasm	single localization	0.2	FALSE
YJL087C	TRL1	cytoplasm	single localization	1	FALSE
YOL124C	TRM11	cytoplasm	single localization	0.98	FALSE
YNR046W	TRM112	cytoplasm	single localization	0.85	FALSE
YML005W	TRM12	cytoplasm	single localization	0.91	FALSE
YDL112W	TRM3	cytoplasm	single localization	0.86	FALSE
YPL030W	TRM44	cytoplasm	single localization	1	FALSE
YBR061C	TRM7	cytoplasm	single localization	0.98	FALSE
YMR259C	TRM732	cytoplasm	single localization	0.99	FALSE
YML014W	TRM9	cytoplasm	single localization	0.97	FALSE
YDR007W	TRP1	cytoplasm	single localization	0.95	FALSE
YER090W	TRP2	cytoplasm	single localization	1	FALSE
YKL211C	TRP3	cytoplasm	single localization	1	FALSE
YDR354W	TRP4	cytoplasm	single localization	1	FALSE
YGL026C	TRP5	cytoplasm	single localization	1	FALSE
YDR353W	TRR1	cytoplasm	single localization	1	FALSE
YOR115C	TRS33	cytoplasm	single localization	0.14	FALSE
YDR108W	TRS85	cytoplasm	single localization	0.77	FALSE
YLR043C	TRX1	cytoplasm	single localization	0.85	FALSE
YML028W	TSA1	cytoplasm	single localization	0.95	FALSE
YDR453C	TSA2	cytoplasm	single localization	0.48	FALSE
YML100W	TSL1	cytoplasm	single localization	0.91	FALSE
YDL060W	TSR1	cytoplasm	single localization	0.7	FALSE
YOR006C	TSR3	cytoplasm	single localization	0.87	FALSE
YOL022C	TSR4	cytoplasm	single localization	1	FALSE
YKL033W	TTI1	cytoplasm	single localization	0.83	FALSE
YJR136C	TTI2	cytoplasm	single localization	0.86	FALSE
YML085C	TUB1	cytoplasm	single localization	0.99	FALSE
YML124C	TUB3	cytoplasm	single localization	0.32	FALSE
YLR212C	TUB4	cytoplasm	single localization	0.96	FALSE
YBR166C	TYR1	cytoplasm	single localization	1	FALSE
YGR185C	TYS1	cytoplasm	single localization	1	FALSE
YKL210W	UBA1	cytoplasm	single localization	0.92	FALSE
YHR111W	UBA4	cytoplasm	single localization	0.93	FALSE
YDR092W	UBC13	cytoplasm	single localization	0.97	FALSE
YBR082C	UBC4	cytoplasm	single localization	0.97	FALSE
YDR059C	UBC5	cytoplasm	single localization	0.96	FALSE
YEL012W	UBC8	cytoplasm	single localization	0.59	FALSE
YLL039C	UBI4	cytoplasm	single localization	0.97	FALSE
YDL122W	UBP1	cytoplasm	single localization	1	FALSE
YBL067C	UBP13	cytoplasm	single localization	0.2	FALSE
YMR304W	UBP15	cytoplasm	single localization	0.45	FALSE
YOR124C	UBP2	cytoplasm	single localization	0.91	FALSE
YER151C	UBP3	cytoplasm	single localization	0.99	FALSE
YIL156W	UBP7	cytoplasm	single localization	0.62	FALSE
YMR067C	UBX4	cytoplasm	single localization	0.72	FALSE
YKL010C	UFD4	cytoplasm	single localization	0.76	FALSE
YML088W	UFO1	cytoplasm	single localization	0.85	FALSE
YGR019W	UGA1	cytoplasm	single localization	0.99	FALSE
YBR006W	UGA2	cytoplasm	single localization	0.8	FALSE
YKL035W	UGP1	cytoplasm	single localization	1	FALSE
YIL031W	ULP2	cytoplasm	single localization	0.15	FALSE
YGR072W	UPF3	cytoplasm	single localization	0.97	FALSE
YKL216W	URA1	cytoplasm	single localization	0.99	FALSE
YMR271C	URA10	cytoplasm	single localization	0.39	FALSE
YJL130C	URA2	cytoplasm	single localization	1	FALSE
YLR420W	URA4	cytoplasm	single localization	0.97	FALSE
YML106W	URA5	cytoplasm	single localization	0.9	FALSE
YKL024C	URA6	cytoplasm	single localization	1	FALSE
YBL039C	URA7	cytoplasm	single localization	1	FALSE
YJR103W	URA8	cytoplasm	single localization	0.6	FALSE
YNL229C	URE2	cytoplasm	single localization	0.98	FALSE
YDR400W	URH1	cytoplasm	single localization	0.89	FALSE
YIL008W	URM1	cytoplasm	single localization	0.99	FALSE
YJR049C	UTR1	cytoplasm	single localization	0.97	FALSE
YEL038W	UTR4	cytoplasm	single localization	0.99	FALSE
YGR094W	VAS1	cytoplasm	single localization	1	FALSE
YDR247W	VHS1	cytoplasm	single localization	0.92	FALSE
YIL135C	VHS2	cytoplasm	single localization	0.92	FALSE
YBR105C	VID24	cytoplasm	single localization	0.85	FALSE
YNL212W	VID27	cytoplasm	single localization	0.63	FALSE
YLR410W	VIP1	cytoplasm	single localization	0.97	FALSE
YDR049W	VMS1	cytoplasm	single localization	0.98	FALSE
YLL040C	VPS13	cytoplasm	single localization	0.54	FALSE
YOR089C	VPS21	cytoplasm	single localization	0.94	FALSE
YPL065W	VPS28	cytoplasm	single localization	0.1	FALSE
YLR417W	VPS36	cytoplasm	single localization	0.72	FALSE
YDR372C	VPS74	cytoplasm	single localization	0.98	FALSE
YML097C	VPS9	cytoplasm	single localization	0.95	FALSE
YNL197C	WHI3	cytoplasm	single localization	0.99	FALSE
YDL224C	WHI4	cytoplasm	single localization	0.89	FALSE
YOL097C	WRS1	cytoplasm	single localization	1	FALSE
YFL010C	WWM1	cytoplasm	single localization	0.91	FALSE
YIL101C	XBP1	cytoplasm	single localization	0.1	FALSE
YLR090W	XDJ1	cytoplasm	single localization	0.42	FALSE
YGR194C	XKS1	cytoplasm	single localization	0.73	FALSE
YJR133W	XPT1	cytoplasm	single localization	0.72	FALSE
YGL173C	XRN1	cytoplasm	single localization	0.9	FALSE
YJR067C	YAE1	cytoplasm	single localization	0.79	FALSE
YPL252C	YAH1	cytoplasm	single localization	0.3	FALSE
YML007W	YAP1	cytoplasm	single localization	0.68	FALSE
YHL009C	YAP3	cytoplasm	single localization	0.86	FALSE
YAR009C	YAR009C	cytoplasm	single localization	0.59	FALSE
YPL239W	YAR1	cytoplasm	single localization	1	FALSE
YER024W	YAT2	cytoplasm	single localization	0.91	FALSE
YBL029W	YBL029W	cytoplasm	single localization	0.1	FALSE
YBL036C	YBL036C	cytoplasm	single localization	1	FALSE
YBL055C	YBL055C	cytoplasm	single localization	0.81	FALSE
YBL111C	YBL111C	cytoplasm	single localization	0.11	FALSE
YBR216C	YBP1	cytoplasm	single localization	0.98	FALSE
YGL060W	YBP2	cytoplasm	single localization	0.82	FALSE
YBR071W	YBR071W	cytoplasm	single localization	0.32	FALSE
YBR085C-A	YBR085C-A	cytoplasm	single localization	0.88	FALSE
YBR090C	YBR090C	cytoplasm	single localization	0.89	FALSE
YBR137W	YBR137W	cytoplasm	single localization	0.33	FALSE
YBR225W	YBR225W	cytoplasm	single localization	0.84	FALSE
YBR238C	YBR238C	cytoplasm	single localization	0.46	FALSE
YBR242W	YBR242W	cytoplasm	single localization	0.57	FALSE
YBR259W	YBR259W	cytoplasm	single localization	0.13	FALSE
YGR203W	YCH1	cytoplasm	single localization	0.99	FALSE
YHR135C	YCK1	cytoplasm	single localization	0.91	FALSE
YNL154C	YCK2	cytoplasm	single localization	0.97	FALSE
YCR004C	YCP4	cytoplasm	single localization	0.92	FALSE
YCR018C-A	YCR018C-A	cytoplasm	single localization	0.94	FALSE
YCR090C	YCR090C	cytoplasm	single localization	0.83	FALSE
YNL064C	YDJ1	cytoplasm	single localization	1	FALSE
YDL124W	YDL124W	cytoplasm	single localization	0.99	FALSE
YDL144C	YDL144C	cytoplasm	single localization	0.97	FALSE
YDL211C	YDL211C	cytoplasm	single localization	0.83	FALSE
YDR061W	YDR061W	cytoplasm	single localization	1	FALSE
YDR222W	YDR222W	cytoplasm	single localization	0.26	FALSE
YDR239C	YDR239C	cytoplasm	single localization	0.83	FALSE
YDR248C	YDR248C	cytoplasm	single localization	0.22	FALSE
YDR250C	YDR250C	cytoplasm	single localization	0.49	FALSE
YDR344C	YDR344C	cytoplasm	single localization	0.18	FALSE
YDR391C	YDR391C	cytoplasm	single localization	0.96	FALSE
YDR444W	YDR444W	cytoplasm	single localization	0.56	FALSE
YDR514C	YDR514C	cytoplasm	single localization	0.11	FALSE
YLR249W	YEF3	cytoplasm	single localization	0.98	FALSE
YEL008W	YEL008W	cytoplasm	single localization	0.5	FALSE
YEL014C	YEL014C	cytoplasm	single localization	0.96	FALSE
YBL060W	YEL1	cytoplasm	single localization	0.46	FALSE
YER034W	YER034W	cytoplasm	single localization	0.98	FALSE
YER079W	YER079W	cytoplasm	single localization	0.53	FALSE
YER084W	YER084W	cytoplasm	single localization	0.86	FALSE
YER134C	YER134C	cytoplasm	single localization	1	FALSE
YER152C	YER152C	cytoplasm	single localization	0.98	FALSE
YFR006W	YFR006W	cytoplasm	single localization	0.67	FALSE
YFR016C	YFR016C	cytoplasm	single localization	0.96	FALSE
YDR319C	YFT2	cytoplasm	single localization	0.11	FALSE
YGL036W	YGL036W	cytoplasm	single localization	0.64	FALSE
YGL039W	YGL039W	cytoplasm	single localization	0.91	FALSE
YGL082W	YGL082W	cytoplasm	single localization	0.99	FALSE
YGL101W	YGL101W	cytoplasm	single localization	1	FALSE
YGL185C	YGL185C	cytoplasm	single localization	0.63	FALSE
YGR015C	YGR015C	cytoplasm	single localization	0.13	FALSE
YGR017W	YGR017W	cytoplasm	single localization	1	FALSE
YGR111W	YGR111W	cytoplasm	single localization	0.94	FALSE
YGR117C	YGR117C	cytoplasm	single localization	0.98	FALSE
YGR210C	YGR210C	cytoplasm	single localization	0.99	FALSE
YGR237C	YGR237C	cytoplasm	single localization	0.49	FALSE
YGR269W	YGR269W	cytoplasm	single localization	0.99	FALSE
YGR234W	YHB1	cytoplasm	single localization	0.99	FALSE
YHL026C	YHL026C	cytoplasm	single localization	0.57	FALSE
YHR097C	YHR097C	cytoplasm	single localization	0.82	FALSE
YHR112C	YHR112C	cytoplasm	single localization	0.1	FALSE
YHR131C	YHR131C	cytoplasm	single localization	0.82	FALSE
YHR182W	YHR182W	cytoplasm	single localization	0.14	FALSE
YCR059C	YIH1	cytoplasm	single localization	0.99	FALSE
YIL001W	YIL001W	cytoplasm	single localization	0.74	FALSE
YIL055C	YIL055C	cytoplasm	single localization	0.41	FALSE
YIL108W	YIL108W	cytoplasm	single localization	0.85	FALSE
YIL161W	YIL161W	cytoplasm	single localization	0.93	FALSE
YGL161C	YIP5	cytoplasm	single localization	0.43	FALSE
YIR014W	YIR014W	cytoplasm	single localization	0.34	FALSE
YIR035C	YIR035C	cytoplasm	single localization	0.45	FALSE
YJL055W	YJL055W	cytoplasm	single localization	1	FALSE
YJL068C	YJL068C	cytoplasm	single localization	0.38	FALSE
YJL070C	YJL070C	cytoplasm	single localization	0.9	FALSE
YJL107C	YJL107C	cytoplasm	single localization	0.17	FALSE
YJL169W	YJL169W	cytoplasm	single localization	0.97	FALSE
YJR011C	YJR011C	cytoplasm	single localization	0.82	FALSE
YJR096W	YJR096W	cytoplasm	single localization	0.31	FALSE
YJR098C	YJR098C	cytoplasm	single localization	0.58	FALSE
YJR146W	YJR146W	cytoplasm	single localization	0.24	FALSE
YJR149W	YJR149W	cytoplasm	single localization	0.49	FALSE
YJR154W	YJR154W	cytoplasm	single localization	0.12	FALSE
YLR200W	YKE2	cytoplasm	single localization	0.96	FALSE
YKL023W	YKL023W	cytoplasm	single localization	0.98	FALSE
YKL069W	YKL069W	cytoplasm	single localization	0.99	FALSE
YKL071W	YKL071W	cytoplasm	single localization	1	FALSE
YKL075C	YKL075C	cytoplasm	single localization	0.85	FALSE
YKL102C	YKL102C	cytoplasm	single localization	0.69	FALSE
YKL162C	YKL162C	cytoplasm	single localization	0.27	FALSE
YKL169C	YKL169C	cytoplasm	single localization	0.54	FALSE
YKL222C	YKL222C	cytoplasm	single localization	0.16	FALSE
YKR018C	YKR018C	cytoplasm	single localization	0.99	FALSE
YKR023W	YKR023W	cytoplasm	single localization	0.97	FALSE
YKR045C	YKR045C	cytoplasm	single localization	0.73	FALSE
YKR078W	YKR078W	cytoplasm	single localization	0.89	FALSE
YLL032C	YLL032C	cytoplasm	single localization	0.88	FALSE
YLL054C	YLL054C	cytoplasm	single localization	0.22	FALSE
YLR035C-A	YLR035C-A	cytoplasm	single localization	0.27	FALSE
YLR036C	YLR036C	cytoplasm	single localization	0.81	FALSE
YLR118C	YLR118C	cytoplasm	single localization	0.85	FALSE
YLR126C	YLR126C	cytoplasm	single localization	0.68	FALSE
YLR149C	YLR149C	cytoplasm	single localization	0.11	FALSE
YLR177W	YLR177W	cytoplasm	single localization	0.16	FALSE
YLR179C	YLR179C	cytoplasm	single localization	0.94	FALSE
YLR225C	YLR225C	cytoplasm	single localization	0.96	FALSE
YLR257W	YLR257W	cytoplasm	single localization	1	FALSE
YLR287C	YLR287C	cytoplasm	single localization	1	FALSE
YLR345W	YLR345W	cytoplasm	single localization	0.96	FALSE
YML020W	YML020W	cytoplasm	single localization	0.1	FALSE
YML079W	YML079W	cytoplasm	single localization	0.66	FALSE
YML082W	YML082W	cytoplasm	single localization	0.8	FALSE
YML096W	YML096W	cytoplasm	single localization	0.87	FALSE
YML131W	YML131W	cytoplasm	single localization	0.16	FALSE
YMR027W	YMR027W	cytoplasm	single localization	0.99	FALSE
YMR090W	YMR090W	cytoplasm	single localization	0.17	FALSE
YJR110W	YMR1	cytoplasm	single localization	0.69	FALSE
YMR178W	YMR178W	cytoplasm	single localization	0.99	FALSE
YMR196W	YMR196W	cytoplasm	single localization	0.8	FALSE
YMR226C	YMR226C	cytoplasm	single localization	0.99	FALSE
YMR315W	YMR315W	cytoplasm	single localization	0.86	FALSE
YKL067W	YNK1	cytoplasm	single localization	1	FALSE
YNL010W	YNL010W	cytoplasm	single localization	0.98	FALSE
YNL040W	YNL040W	cytoplasm	single localization	1	FALSE
YNL108C	YNL108C	cytoplasm	single localization	0.84	FALSE
YNL134C	YNL134C	cytoplasm	single localization	0.66	FALSE
YNL143C	YNL143C	cytoplasm	single localization	0.64	FALSE
YNL234W	YNL234W	cytoplasm	single localization	0.56	FALSE
YNL247W	YNL247W	cytoplasm	single localization	0.99	FALSE
YNR014W	YNR014W	cytoplasm	single localization	0.86	FALSE
YNR029C	YNR029C	cytoplasm	single localization	0.76	FALSE
YNR048W	YNR048W	cytoplasm	single localization	0.44	FALSE
YOL057W	YOL057W	cytoplasm	single localization	0.9	FALSE
YOL134C	YOL134C	cytoplasm	single localization	0.85	FALSE
YOR131C	YOR131C	cytoplasm	single localization	0.95	FALSE
YOR238W	YOR238W	cytoplasm	single localization	0.8	FALSE
YOR283W	YOR283W	cytoplasm	single localization	0.97	FALSE
YOR289W	YOR289W	cytoplasm	single localization	0.45	FALSE
YOR296W	YOR296W	cytoplasm	single localization	0.28	FALSE
YOR302W	YOR302W	cytoplasm	single localization	0.9	FALSE
YOR385W	YOR385W	cytoplasm	single localization	0.68	FALSE
YDL235C	YPD1	cytoplasm	single localization	1	FALSE
YKL126W	YPK1	cytoplasm	single localization	1	FALSE
YMR104C	YPK2	cytoplasm	single localization	0.68	FALSE
YBR028C	YPK3	cytoplasm	single localization	1	FALSE
YPL067C	YPL067C	cytoplasm	single localization	0.88	FALSE
YPL108W	YPL108W	cytoplasm	single localization	0.66	FALSE
YPL109C	YPL109C	cytoplasm	single localization	1	FALSE
YPL191C	YPL191C	cytoplasm	single localization	0.81	FALSE
YPL225W	YPL225W	cytoplasm	single localization	0.99	FALSE
YPL229W	YPL229W	cytoplasm	single localization	0.82	FALSE
YPR097W	YPR097W	cytoplasm	single localization	0.42	FALSE
YDR368W	YPR1	cytoplasm	single localization	0.99	FALSE
YPR127W	YPR127W	cytoplasm	single localization	0.23	FALSE
YPR147C	YPR147C	cytoplasm	single localization	0.23	FALSE
YPR172W	YPR172W	cytoplasm	single localization	0.4	FALSE
YBR264C	YPT10	cytoplasm	single localization	0.43	FALSE
YNL304W	YPT11	cytoplasm	single localization	0.5	FALSE
YER031C	YPT31	cytoplasm	single localization	1	FALSE
YGL210W	YPT32	cytoplasm	single localization	0.99	FALSE
YKR014C	YPT52	cytoplasm	single localization	0.97	FALSE
YML001W	YPT7	cytoplasm	single localization	1	FALSE
YGL164C	YRB30	cytoplasm	single localization	0.97	FALSE
YBR111C	YSA1	cytoplasm	single localization	0.67	FALSE
YPL074W	YTA6	cytoplasm	single localization	0.85	FALSE
YIR026C	YVH1	cytoplasm	single localization	1	FALSE
YMR273C	ZDS1	cytoplasm	single localization	0.64	FALSE
YML109W	ZDS2	cytoplasm	single localization	0.8	FALSE
YGL249W	ZIP2	cytoplasm	single localization	0.19	FALSE
YGR211W	ZPR1	cytoplasm	single localization	0.92	FALSE
YOL154W	ZPS1	cytoplasm	single localization	0.17	FALSE
YER033C	ZRG8	cytoplasm	single localization	0.7	FALSE
YBR046C	ZTA1	cytoplasm	single localization	0.99	FALSE
YGR285C	ZUO1	cytoplasm	single localization	1	FALSE
YNL241C	ZWF1	cytoplasm	single localization	1	FALSE
YDR161W	ACL4	cytoplasm AND nucleus	AND-type	nucleus : 0.4 cytoplasm : 0.04 mix : 0.55	FALSE
YDR216W	ADR1	cytoplasm AND nucleus	AND-type	cytoplasm : 0.25 nucleus : 0.06 mix : 0.57	FALSE
YBR158W	AMN1	cytoplasm AND nucleus	AND-type	cytoplasm : 0.26 nucleus : 0.07 mix : 0.39	TRUE	T/G1, nucleus, 1.6e-14 S/G2, cytoplasm, 2.6e-11 M/A, cytoplasm, 8.8e-12
YLR102C	APC9	cytoplasm AND nucleus	AND-type	cytoplasm : 0.3 nucleus : 0.04 mix : 0.39	FALSE
YBL019W	APN2	cytoplasm AND nucleus	AND-type	nucleus : 0.19 cytoplasm : 0.08 mix : 0.57	FALSE
YDL192W	ARF1	cytoplasm AND nucleus	AND-type	cytoplasm : 0.14 nucleus : 0.01 mix : 0.46	FALSE
YDR035W	ARO3	cytoplasm AND nucleus	AND-type	cytoplasm : 0.29 nucleus : 0.03 mix : 0.67	FALSE
YJL081C	ARP4	cytoplasm AND nucleus	AND-type	nucleus : 0.31 cytoplasm : 0.04 mix : 0.48	FALSE
YDL197C	ASF2	cytoplasm AND nucleus	AND-type	nucleus : 0.28 cytoplasm : 0.05 mix : 0.36	TRUE	T/G1, cytoplasm, 1.9e-04 S/G2, nucleus, 9.0e-05
YPL166W	ATG29	cytoplasm AND nucleus	AND-type	cytoplasm : 0.24 nucleus : 0.1 mix : 0.53	FALSE
YML081C-A	ATP18	cytoplasm AND nucleus	AND-type	cytoplasm : 0.1 nucleus : 0.11 mix : 0.63	FALSE
YER167W	BCK2	cytoplasm AND nucleus	AND-type	cytoplasm : 0.26 nucleus : 0.08 mix : 0.46	FALSE
YGR188C	BUB1	cytoplasm AND nucleus	AND-type	cytoplasm : 0.16 nucleus : 0.14 mix : 0.38	TRUE	S/G2, nucleus, 1.2e-11
YFL029C	CAK1	cytoplasm AND nucleus	AND-type	cytoplasm : 0.35 nucleus : 0.05 mix : 0.49	FALSE
YGL116W	CDC20	cytoplasm AND nucleus	AND-type	nucleus : 0.26 cytoplasm : 0.1 mix : 0.52	TRUE	T/G1, cytoplasm, 3.9e-06 M/A, nucleus, 3.9e-08
YDR054C	CDC34	cytoplasm AND nucleus	AND-type	nucleus : 0.36 cytoplasm : 0.03 mix : 0.61	FALSE
YBR274W	CHK1	cytoplasm AND nucleus	AND-type	nucleus : 0.22 cytoplasm : 0.02 mix : 0.62	FALSE
YPL008W	CHL1	cytoplasm AND nucleus	AND-type	nucleus : 0.16 cytoplasm : 0.06 mix : 0.56	TRUE	M/A, cytoplasm, 8.2e-04
YDR254W	CHL4	cytoplasm AND nucleus	AND-type	nucleus : 0.21 cytoplasm : 0.11 mix : 0.37	FALSE
YMR198W	CIK1	cytoplasm AND nucleus	AND-type	cytoplasm : 0.21 nucleus : 0.09 mix : 0.35	TRUE	T/G1, cytoplasm, 2.9e-06
YOR028C	CIN5	cytoplasm AND nucleus	AND-type	nucleus : 0.17 cytoplasm : 0.11 mix : 0.45	FALSE
YLR346C	CIS1	cytoplasm AND nucleus	AND-type	cytoplasm : 0.33 nucleus : 0.04 mix : 0.38	TRUE	T/G1, nucleus, 1.4e-05 S/G2, cytoplasm, 3.1e-04 M/A, cytoplasm, 5.6e-05
YPR001W	CIT3	cytoplasm AND nucleus	AND-type	cytoplasm : 0.31 nucleus : 0.04 mix : 0.41	FALSE
YDL155W	CLB3	cytoplasm AND nucleus	AND-type	cytoplasm : 0.34 nucleus : 0.02 mix : 0.41	FALSE
YLR210W	CLB4	cytoplasm AND nucleus	AND-type	cytoplasm : 0.37 nucleus : 0.01 mix : 0.39	FALSE
YLR271W	CMG1	cytoplasm AND nucleus	AND-type	nucleus : 0.26 cytoplasm : 0.18 mix : 0.5	TRUE	M/A, cytoplasm, 4.0e-04
YIL132C	CSM2	cytoplasm AND nucleus	AND-type	cytoplasm : 0.18 nucleus : 0.06 mix : 0.48	FALSE
YMR048W	CSM3	cytoplasm AND nucleus	AND-type	nucleus : 0.22 cytoplasm : 0.12 mix : 0.48	TRUE	M/A, cytoplasm, 1.8e-06
YGR088W	CTT1	cytoplasm AND nucleus	AND-type	cytoplasm : 0.37 nucleus : 0.01 mix : 0.41	FALSE
YGR003W	CUL3	cytoplasm AND nucleus	AND-type	cytoplasm : 0.29 nucleus : 0.11 mix : 0.56	FALSE
YDR020C	DAS2	cytoplasm AND nucleus	AND-type	nucleus : 0.22 cytoplasm : 0.19 mix : 0.58	FALSE
YDR052C	DBF4	cytoplasm AND nucleus	AND-type	cytoplasm : 0.24 nucleus : 0.07 mix : 0.47	TRUE	T/G1, cytoplasm, 7.6e-05 S/G2, nucleus, 6.5e-06
YNL112W	DBP2	cytoplasm AND nucleus	AND-type	cytoplasm : 0.12 nucleus : 0.05 mix : 0.58	FALSE
YKL149C	DBR1	cytoplasm AND nucleus	AND-type	cytoplasm : 0.2 nucleus : 0.18 mix : 0.59	TRUE	T/G1, nucleus, 8.8e-04
YDR480W	DIG2	cytoplasm AND nucleus	AND-type	nucleus : 0.28 cytoplasm : 0.04 mix : 0.35	FALSE
YJL090C	DPB11	cytoplasm AND nucleus	AND-type	nucleus : 0.27 cytoplasm : 0.08 mix : 0.5	FALSE
YDR370C	DXO1	cytoplasm AND nucleus	AND-type	cytoplasm : 0.36 nucleus : 0.07 mix : 0.47	FALSE
YFR027W	ECO1	cytoplasm AND nucleus	AND-type	cytoplasm : 0.24 nucleus : 0.07 mix : 0.49	TRUE	M/A, cytoplasm, 2.0e-06
YNL230C	ELA1	cytoplasm AND nucleus	AND-type	cytoplasm : 0.12 nucleus : 0.16 mix : 0.5	FALSE
YPL046C	ELC1	cytoplasm AND nucleus	AND-type	cytoplasm : 0.3 nucleus : 0.06 mix : 0.44	FALSE
YOL017W	ESC8	cytoplasm AND nucleus	AND-type	cytoplasm : 0.16 nucleus : 0.13 mix : 0.43	FALSE
YIL151C	ESL1	cytoplasm AND nucleus	AND-type	cytoplasm : 0.14 nucleus : 0.05 mix : 0.44	TRUE	T/G1, nucleus, 5.4e-04 M/A, cytoplasm, 6.5e-06
YKR096W	ESL2	cytoplasm AND nucleus	AND-type	cytoplasm : 0.21 nucleus : 0.1 mix : 0.57	FALSE
YGR098C	ESP1	cytoplasm AND nucleus	AND-type	nucleus : 0.23 cytoplasm : 0.09 mix : 0.45	FALSE
YOR033C	EXO1	cytoplasm AND nucleus	AND-type	cytoplasm : 0.29 nucleus : 0.05 mix : 0.54	FALSE
YJL157C	FAR1	cytoplasm AND nucleus	AND-type	cytoplasm : 0.15 nucleus : 0.1 mix : 0.46	FALSE
YBL016W	FUS3	cytoplasm AND nucleus	AND-type	nucleus : 0.24 cytoplasm : 0.09 mix : 0.66	FALSE
YLR343W	GAS2	cytoplasm AND nucleus	AND-type	cytoplasm : 0.26 nucleus : 0.09 mix : 0.42	FALSE
YFL021W	GAT1	cytoplasm AND nucleus	AND-type	cytoplasm : 0.38 nucleus : 0.01 mix : 0.61	FALSE
YER133W	GLC7	cytoplasm AND nucleus	AND-type	cytoplasm : 0.24 nucleus : 0.03 mix : 0.56	FALSE
YGR256W	GND2	cytoplasm AND nucleus	AND-type	cytoplasm : 0.37 nucleus : 0.06 mix : 0.48	FALSE
YPR160W	GPH1	cytoplasm AND nucleus	AND-type	cytoplasm : 0.28 nucleus : 0.08 mix : 0.37	FALSE
YOL049W	GSH2	cytoplasm AND nucleus	AND-type	cytoplasm : 0.29 nucleus : 0.1 mix : 0.52	FALSE
YOR185C	GSP2	cytoplasm AND nucleus	AND-type	cytoplasm : 0.19 nucleus : 0.08 mix : 0.39	FALSE
YFL031W	HAC1	cytoplasm AND nucleus	AND-type	nucleus : 0.36 cytoplasm : 0.09 mix : 0.52	TRUE	T/G1, nucleus, 7.1e-04 M/A, cytoplasm, 1.3e-04
YIL110W	HPM1	cytoplasm AND nucleus	AND-type	nucleus : 0.27 cytoplasm : 0.12 mix : 0.41	TRUE	T/G1, nucleus, 7.9e-04 M/A, cytoplasm, 2.3e-04
YDR191W	HST4	cytoplasm AND nucleus	AND-type	nucleus : 0.37 cytoplasm : 0.06 mix : 0.46	TRUE	T/G1, nucleus, 4.3e-04
YDR225W	HTA1	cytoplasm AND nucleus	AND-type	cytoplasm : 0.22 nucleus : 0.08 mix : 0.31	FALSE
YDR224C	HTB1	cytoplasm AND nucleus	AND-type	nucleus : 0.32 cytoplasm : 0.0 mix : 0.68	FALSE
YOL023W	IFM1	cytoplasm AND nucleus	AND-type	cytoplasm : 0.17 nucleus : 0.1 mix : 0.38	TRUE	M/A, cytoplasm, 4.2e-04
YLR247C	IRC20	cytoplasm AND nucleus	AND-type	nucleus : 0.19 cytoplasm : 0.06 mix : 0.5	FALSE
YJL162C	JJJ2	cytoplasm AND nucleus	AND-type	cytoplasm : 0.35 nucleus : 0.04 mix : 0.49	FALSE
YER038C	KRE29	cytoplasm AND nucleus	AND-type	nucleus : 0.29 cytoplasm : 0.05 mix : 0.52	FALSE
YJL013C	MAD3	cytoplasm AND nucleus	AND-type	cytoplasm : 0.13 nucleus : 0.11 mix : 0.55	FALSE
YER142C	MAG1	cytoplasm AND nucleus	AND-type	nucleus : 0.31 cytoplasm : 0.05 mix : 0.52	FALSE
YGL125W	MET13	cytoplasm AND nucleus	AND-type	cytoplasm : 0.25 nucleus : 0.11 mix : 0.63	TRUE	T/G1, nucleus, 4.4e-04
YNL277W	MET2	cytoplasm AND nucleus	AND-type	cytoplasm : 0.23 nucleus : 0.08 mix : 0.54	FALSE
YDL233W	MFG1	cytoplasm AND nucleus	AND-type	nucleus : 0.36 cytoplasm : 0.11 mix : 0.51	FALSE
YNL218W	MGS1	cytoplasm AND nucleus	AND-type	nucleus : 0.33 cytoplasm : 0.03 mix : 0.54	FALSE
YLR035C	MLH2	cytoplasm AND nucleus	AND-type	cytoplasm : 0.14 nucleus : 0.08 mix : 0.62	TRUE	M/A, cytoplasm, 3.5e-06
YMR224C	MRE11	cytoplasm AND nucleus	AND-type	cytoplasm : 0.19 nucleus : 0.14 mix : 0.42	FALSE
YBR195C	MSI1	cytoplasm AND nucleus	AND-type	cytoplasm : 0.13 nucleus : 0.11 mix : 0.38	FALSE
YMR164C	MSS11	cytoplasm AND nucleus	AND-type	cytoplasm : 0.18 nucleus : 0.08 mix : 0.48	FALSE
YGR042W	MTE1	cytoplasm AND nucleus	AND-type	nucleus : 0.28 cytoplasm : 0.08 mix : 0.58	FALSE
YMR069W	NAT4	cytoplasm AND nucleus	AND-type	nucleus : 0.32 cytoplasm : 0.05 mix : 0.56	TRUE	M/A, cytoplasm, 4.2e-05
YDR432W	NPL3	cytoplasm AND nucleus	AND-type	nucleus : 0.29 cytoplasm : 0.01 mix : 0.7	FALSE
YML023C	NSE5	cytoplasm AND nucleus	AND-type	cytoplasm : 0.31 nucleus : 0.04 mix : 0.41	FALSE
YOR269W	PAC1	cytoplasm AND nucleus	AND-type	nucleus : 0.36 cytoplasm : 0.05 mix : 0.53	FALSE
YLR199C	PBA1	cytoplasm AND nucleus	AND-type	cytoplasm : 0.25 nucleus : 0.17 mix : 0.47	FALSE
YPL219W	PCL8	cytoplasm AND nucleus	AND-type	cytoplasm : 0.28 nucleus : 0.07 mix : 0.52	FALSE
YGR087C	PDC6	cytoplasm AND nucleus	AND-type	cytoplasm : 0.37 nucleus : 0.06 mix : 0.45	FALSE
YLR266C	PDR8	cytoplasm AND nucleus	AND-type	nucleus : 0.34 cytoplasm : 0.06 mix : 0.41	FALSE
YBR092C	PHO3	cytoplasm AND nucleus	AND-type	cytoplasm : 0.29 nucleus : 0.03 mix : 0.52	FALSE
YFR034C	PHO4	cytoplasm AND nucleus	AND-type	cytoplasm : 0.2 nucleus : 0.13 mix : 0.43	TRUE	M/A, cytoplasm, 6.6e-04
YPL031C	PHO85	cytoplasm AND nucleus	AND-type	cytoplasm : 0.24 nucleus : 0.13 mix : 0.63	FALSE
YMR137C	PSO2	cytoplasm AND nucleus	AND-type	nucleus : 0.21 cytoplasm : 0.08 mix : 0.52	FALSE
YLR376C	PSY3	cytoplasm AND nucleus	AND-type	cytoplasm : 0.29 nucleus : 0.04 mix : 0.46	FALSE
YOR208W	PTP2	cytoplasm AND nucleus	AND-type	nucleus : 0.15 cytoplasm : 0.05 mix : 0.6	FALSE
YOR157C	PUP1	cytoplasm AND nucleus	AND-type	cytoplasm : 0.09 nucleus : 0.08 mix : 0.42	TRUE	M/A, cytoplasm, 1.6e-05
YDL036C	PUS9	cytoplasm AND nucleus	AND-type	nucleus : 0.34 cytoplasm : 0.09 mix : 0.52	FALSE
YDR529C	QCR7	cytoplasm AND nucleus	AND-type	cytoplasm : 0.34 nucleus : 0.02 mix : 0.43	FALSE
YML095C	RAD10	cytoplasm AND nucleus	AND-type	nucleus : 0.42 cytoplasm : 0.03 mix : 0.49	FALSE
YMR201C	RAD14	cytoplasm AND nucleus	AND-type	cytoplasm : 0.19 nucleus : 0.15 mix : 0.63	FALSE
YER173W	RAD24	cytoplasm AND nucleus	AND-type	nucleus : 0.2 cytoplasm : 0.09 mix : 0.57	FALSE
YDR419W	RAD30	cytoplasm AND nucleus	AND-type	nucleus : 0.33 cytoplasm : 0.04 mix : 0.54	FALSE
YML011C	RAD33	cytoplasm AND nucleus	AND-type	nucleus : 0.26 cytoplasm : 0.07 mix : 0.48	FALSE
YDR314C	RAD34	cytoplasm AND nucleus	AND-type	nucleus : 0.22 cytoplasm : 0.12 mix : 0.54	TRUE	M/A, cytoplasm, 4.5e-04
YLR032W	RAD5	cytoplasm AND nucleus	AND-type	nucleus : 0.25 cytoplasm : 0.08 mix : 0.47	TRUE	T/G1, nucleus, 1.7e-05 M/A, cytoplasm, 6.9e-11
YGL163C	RAD54	cytoplasm AND nucleus	AND-type	nucleus : 0.21 cytoplasm : 0.04 mix : 0.45	FALSE
YDR004W	RAD57	cytoplasm AND nucleus	AND-type	cytoplasm : 0.24 nucleus : 0.08 mix : 0.63	FALSE
YDL059C	RAD59	cytoplasm AND nucleus	AND-type	cytoplasm : 0.2 nucleus : 0.07 mix : 0.4	TRUE	T/G1, nucleus, 2.5e-04 M/A, cytoplasm, 1.6e-05
YKL019W	RAM2	cytoplasm AND nucleus	AND-type	cytoplasm : 0.22 nucleus : 0.11 mix : 0.52	FALSE
YLR263W	RED1	cytoplasm AND nucleus	AND-type	cytoplasm : 0.23 nucleus : 0.07 mix : 0.6	FALSE
YOR346W	REV1	cytoplasm AND nucleus	AND-type	cytoplasm : 0.26 nucleus : 0.04 mix : 0.51	TRUE	M/A, cytoplasm, 1.6e-04
YKR055W	RHO4	cytoplasm AND nucleus	AND-type	nucleus : 0.23 cytoplasm : 0.11 mix : 0.53	TRUE	M/A, cytoplasm, 9.1e-04
YNL180C	RHO5	cytoplasm AND nucleus	AND-type	cytoplasm : 0.26 nucleus : 0.03 mix : 0.71	FALSE
YGL045W	RIM8	cytoplasm AND nucleus	AND-type	cytoplasm : 0.38 nucleus : 0.0 mix : 0.46	FALSE
YPL208W	RKM1	cytoplasm AND nucleus	AND-type	nucleus : 0.24 cytoplasm : 0.14 mix : 0.61	FALSE
YGR044C	RME1	cytoplasm AND nucleus	AND-type	cytoplasm : 0.26 nucleus : 0.12 mix : 0.43	TRUE	T/G1, nucleus, 2.4e-05 M/A, cytoplasm, 3.3e-05
YPL024W	RMI1	cytoplasm AND nucleus	AND-type	nucleus : 0.34 cytoplasm : 0.05 mix : 0.42	FALSE
YGL250W	RMR1	cytoplasm AND nucleus	AND-type	cytoplasm : 0.15 nucleus : 0.05 mix : 0.65	FALSE
YLR154C	RNH203	cytoplasm AND nucleus	AND-type	nucleus : 0.32 cytoplasm : 0.06 mix : 0.48	TRUE	M/A, cytoplasm, 4.5e-08
YIL066C	RNR3	cytoplasm AND nucleus	AND-type	cytoplasm : 0.31 nucleus : 0.01 mix : 0.36	FALSE
YIL119C	RPI1	cytoplasm AND nucleus	AND-type	cytoplasm : 0.19 nucleus : 0.18 mix : 0.52	FALSE
YOL117W	RRI2	cytoplasm AND nucleus	AND-type	cytoplasm : 0.24 nucleus : 0.02 mix : 0.49	FALSE
YJL047C	RTT101	cytoplasm AND nucleus	AND-type	cytoplasm : 0.29 nucleus : 0.12 mix : 0.47	TRUE	S/G2, nucleus, 1.4e-06
YDR181C	SAS4	cytoplasm AND nucleus	AND-type	cytoplasm : 0.34 nucleus : 0.04 mix : 0.4	FALSE
YAL027W	SAW1	cytoplasm AND nucleus	AND-type	nucleus : 0.39 cytoplasm : 0.06 mix : 0.53	FALSE
YDL139C	SCM3	cytoplasm AND nucleus	AND-type	nucleus : 0.17 cytoplasm : 0.05 mix : 0.4	FALSE
YDR164C	SEC1	cytoplasm AND nucleus	AND-type	nucleus : 0.21 cytoplasm : 0.06 mix : 0.29	FALSE
YOR073W	SGO1	cytoplasm AND nucleus	AND-type	cytoplasm : 0.17 nucleus : 0.08 mix : 0.37	TRUE	S/G2, nucleus, 3.7e-05
YMR190C	SGS1	cytoplasm AND nucleus	AND-type	cytoplasm : 0.17 nucleus : 0.12 mix : 0.52	FALSE
YBL058W	SHP1	cytoplasm AND nucleus	AND-type	cytoplasm : 0.43 nucleus : 0.02 mix : 0.54	FALSE
YEL065W	SIT1	cytoplasm AND nucleus	AND-type	nucleus : 0.09 cytoplasm : 0.09 mix : 0.4	FALSE
YKL108W	SLD2	cytoplasm AND nucleus	AND-type	nucleus : 0.24 cytoplasm : 0.12 mix : 0.48	TRUE	M/A, cytoplasm, 3.3e-05
YLR135W	SLX4	cytoplasm AND nucleus	AND-type	nucleus : 0.29 cytoplasm : 0.05 mix : 0.38	FALSE
YGL131C	SNT2	cytoplasm AND nucleus	AND-type	nucleus : 0.22 cytoplasm : 0.07 mix : 0.5	FALSE
YMR179W	SPT21	cytoplasm AND nucleus	AND-type	nucleus : 0.22 cytoplasm : 0.13 mix : 0.44	FALSE
YGR104C	SRB5	cytoplasm AND nucleus	AND-type	nucleus : 0.15 cytoplasm : 0.06 mix : 0.46	FALSE
YDR463W	STP1	cytoplasm AND nucleus	AND-type	nucleus : 0.33 cytoplasm : 0.1 mix : 0.44	FALSE
YDL084W	SUB2	cytoplasm AND nucleus	AND-type	nucleus : 0.33 cytoplasm : 0.09 mix : 0.42	FALSE
YJL035C	TAD2	cytoplasm AND nucleus	AND-type	nucleus : 0.22 cytoplasm : 0.12 mix : 0.6	FALSE
YBR223C	TDP1	cytoplasm AND nucleus	AND-type	nucleus : 0.38 cytoplasm : 0.01 mix : 0.45	FALSE
YOR352W	TFB6	cytoplasm AND nucleus	AND-type	cytoplasm : 0.21 nucleus : 0.12 mix : 0.42	FALSE
YLR178C	TFS1	cytoplasm AND nucleus	AND-type	cytoplasm : 0.3 nucleus : 0.13 mix : 0.5	FALSE
YER063W	THO1	cytoplasm AND nucleus	AND-type	nucleus : 0.28 cytoplasm : 0.06 mix : 0.49	FALSE
YKL166C	TPK3	cytoplasm AND nucleus	AND-type	cytoplasm : 0.28 nucleus : 0.18 mix : 0.52	FALSE
YHR070W	TRM5	cytoplasm AND nucleus	AND-type	nucleus : 0.19 cytoplasm : 0.15 mix : 0.66	FALSE
YDL064W	UBC9	cytoplasm AND nucleus	AND-type	cytoplasm : 0.23 nucleus : 0.06 mix : 0.71	TRUE	T/G1, cytoplasm, 8.6e-04 M/A, nucleus, 9.6e-08
YBR058C	UBP14	cytoplasm AND nucleus	AND-type	cytoplasm : 0.15 nucleus : 0.1 mix : 0.51	FALSE
YLR024C	UBR2	cytoplasm AND nucleus	AND-type	nucleus : 0.14 cytoplasm : 0.13 mix : 0.51	FALSE
YDR330W	UBX5	cytoplasm AND nucleus	AND-type	cytoplasm : 0.36 nucleus : 0.03 mix : 0.41	TRUE	T/G1, nucleus, 3.8e-04 M/A, cytoplasm, 4.0e-04
YNR012W	URK1	cytoplasm AND nucleus	AND-type	cytoplasm : 0.31 nucleus : 0.16 mix : 0.52	FALSE
YER064C	VHR2	cytoplasm AND nucleus	AND-type	cytoplasm : 0.15 nucleus : 0.08 mix : 0.33	FALSE
YIL017C	VID28	cytoplasm AND nucleus	AND-type	cytoplasm : 0.22 nucleus : 0.1 mix : 0.55	FALSE
YGL227W	VID30	cytoplasm AND nucleus	AND-type	nucleus : 0.2 cytoplasm : 0.13 mix : 0.48	FALSE
YIR018W	YAP5	cytoplasm AND nucleus	AND-type	cytoplasm : 0.27 nucleus : 0.08 mix : 0.54	FALSE
YDR132C	YDR132C	cytoplasm AND nucleus	AND-type	cytoplasm : 0.28 nucleus : 0.07 mix : 0.61	FALSE
YDR193W	YDR193W	cytoplasm AND nucleus	AND-type	cytoplasm : 0.3 nucleus : 0.03 mix : 0.39	FALSE
YGR151C	YGR151C	cytoplasm AND nucleus	AND-type	cytoplasm : 0.27 nucleus : 0.03 mix : 0.44	FALSE
YJL144W	YJL144W	cytoplasm AND nucleus	AND-type	cytoplasm : 0.27 nucleus : 0.05 mix : 0.41	FALSE
YJR056C	YJR056C	cytoplasm AND nucleus	AND-type	nucleus : 0.35 cytoplasm : 0.06 mix : 0.45	FALSE
YKL091C	YKL091C	cytoplasm AND nucleus	AND-type	cytoplasm : 0.22 nucleus : 0.11 mix : 0.56	FALSE
YKR075C	YKR075C	cytoplasm AND nucleus	AND-type	cytoplasm : 0.23 nucleus : 0.09 mix : 0.45	FALSE
YMR111C	YMR111C	cytoplasm AND nucleus	AND-type	cytoplasm : 0.15 nucleus : 0.08 mix : 0.5	FALSE
YOR342C	YOR342C	cytoplasm AND nucleus	AND-type	nucleus : 0.25 cytoplasm : 0.13 mix : 0.57	FALSE
YPL071C	YPL071C	cytoplasm AND nucleus	AND-type	nucleus : 0.14 cytoplasm : 0.08 mix : 0.51	FALSE
YPL245W	YPL245W	cytoplasm AND nucleus	AND-type	cytoplasm : 0.18 nucleus : 0.11 mix : 0.52	FALSE
YJL056C	ZAP1	cytoplasm AND nucleus	AND-type	nucleus : 0.25 cytoplasm : 0.05 mix : 0.52	FALSE
YHR143W-A	RPC10	cytoplasm AND spindle pole	AND-type	cytoplasm : 0.11 spindle pole : 0.02 mix : 0.58	FALSE
YGL032C	AGA2	cytoplasm AND vacuole	AND-type	vacuole : 0.27 cytoplasm : 0.04 mix : 0.42	FALSE
YOR034C	AKR2	cytoplasm AND vacuole	AND-type	cytoplasm : 0.27 vacuole : 0.01 mix : 0.45	FALSE
YMR169C	ALD3	cytoplasm AND vacuole	AND-type	cytoplasm : 0.36 vacuole : 0.01 mix : 0.4	FALSE
YBR286W	APE3	cytoplasm AND vacuole	AND-type	cytoplasm : 0.29 vacuole : 0.02 mix : 0.41	FALSE
YPL250C	ATG41	cytoplasm AND vacuole	AND-type	cytoplasm : 0.19 vacuole : 0.11 mix : 0.31	FALSE
YGR282C	BGL2	cytoplasm AND vacuole	AND-type	cytoplasm : 0.19 vacuole : 0.09 mix : 0.44	FALSE
YNL305C	BXI1	cytoplasm AND vacuole	AND-type	vacuole : 0.36 cytoplasm : 0.09 mix : 0.47	FALSE
YLR220W	CCC1	cytoplasm AND vacuole	AND-type	cytoplasm : 0.21 vacuole : 0.04 mix : 0.43	FALSE
YDR182W	CDC1	cytoplasm AND vacuole	AND-type	cytoplasm : 0.33 vacuole : 0.03 mix : 0.42	TRUE	M/A, vacuole, 2.5e-04
YOR074C	CDC21	cytoplasm AND vacuole	AND-type	vacuole : 0.21 cytoplasm : 0.1 mix : 0.52	FALSE
YNR075W	COS10	cytoplasm AND vacuole	AND-type	vacuole : 0.25 cytoplasm : 0.07 mix : 0.35	FALSE
YML132W	COS3	cytoplasm AND vacuole	AND-type	cytoplasm : 0.22 vacuole : 0.14 mix : 0.4	FALSE
YDL248W	COS7	cytoplasm AND vacuole	AND-type	cytoplasm : 0.12 vacuole : 0.15 mix : 0.39	TRUE	M/A, cytoplasm, 8.6e-04
YLR286C	CTS1	cytoplasm AND vacuole	AND-type	vacuole : 0.24 cytoplasm : 0.11 mix : 0.47	FALSE
YOL052C-A	DDR2	cytoplasm AND vacuole	AND-type	cytoplasm : 0.13 vacuole : 0.07 mix : 0.43	FALSE
YNR067C	DSE4	cytoplasm AND vacuole	AND-type	cytoplasm : 0.26 vacuole : 0.03 mix : 0.37	FALSE
YPR037C	ERV2	cytoplasm AND vacuole	AND-type	cytoplasm : 0.18 vacuole : 0.09 mix : 0.47	FALSE
YDR261C	EXG2	cytoplasm AND vacuole	AND-type	vacuole : 0.29 cytoplasm : 0.07 mix : 0.49	FALSE
YDR024W	FYV1	cytoplasm AND vacuole	AND-type	cytoplasm : 0.32 vacuole : 0.01 mix : 0.51	FALSE
YJR054W	KCH1	cytoplasm AND vacuole	AND-type	cytoplasm : 0.26 vacuole : 0.03 mix : 0.41	FALSE
YLR260W	LCB5	cytoplasm AND vacuole	AND-type	cytoplasm : 0.2 vacuole : 0.02 mix : 0.43	FALSE
YHR015W	MIP6	cytoplasm AND vacuole	AND-type	cytoplasm : 0.35 vacuole : 0.02 mix : 0.48	FALSE
YDR144C	MKC7	cytoplasm AND vacuole	AND-type	cytoplasm : 0.21 vacuole : 0.11 mix : 0.45	TRUE	M/A, cytoplasm, 4.6e-04
YHL036W	MUP3	cytoplasm AND vacuole	AND-type	vacuole : 0.3 cytoplasm : 0.05 mix : 0.39	FALSE
YOL084W	PHM7	cytoplasm AND vacuole	AND-type	cytoplasm : 0.2 vacuole : 0.05 mix : 0.29	FALSE
YBR093C	PHO5	cytoplasm AND vacuole	AND-type	cytoplasm : 0.31 vacuole : 0.04 mix : 0.38	FALSE
YGL028C	SCW11	cytoplasm AND vacuole	AND-type	cytoplasm : 0.15 vacuole : 0.1 mix : 0.5	FALSE
YIL123W	SIM1	cytoplasm AND vacuole	AND-type	cytoplasm : 0.12 vacuole : 0.08 mix : 0.54	FALSE
YHR136C	SPL2	cytoplasm AND vacuole	AND-type	cytoplasm : 0.16 vacuole : 0.07 mix : 0.5	TRUE	T/G1, cytoplasm, 2.2e-04 S/G2, vacuole, 7.6e-04
YPL175W	SPT14	cytoplasm AND vacuole	AND-type	cytoplasm : 0.2 vacuole : 0.04 mix : 0.27	FALSE
YOR247W	SRL1	cytoplasm AND vacuole	AND-type	vacuole : 0.22 cytoplasm : 0.05 mix : 0.33	FALSE
YPL163C	SVS1	cytoplasm AND vacuole	AND-type	cytoplasm : 0.38 vacuole : 0.02 mix : 0.46	FALSE
YBR198C	TAF5	cytoplasm AND vacuole	AND-type	cytoplasm : 0.27 vacuole : 0.03 mix : 0.41	FALSE
YAR027W	UIP3	cytoplasm AND vacuole	AND-type	cytoplasm : 0.2 vacuole : 0.09 mix : 0.4	FALSE
YAR028W	YAR028W	cytoplasm AND vacuole	AND-type	cytoplasm : 0.17 vacuole : 0.1 mix : 0.41	FALSE
YDL180W	YDL180W	cytoplasm AND vacuole	AND-type	vacuole : 0.29 cytoplasm : 0.09 mix : 0.51	FALSE
YDR338C	YDR338C	cytoplasm AND vacuole	AND-type	vacuole : 0.13 cytoplasm : 0.1 mix : 0.42	TRUE	M/A, cytoplasm, 6.5e-04
YHR138C	YHR138C	cytoplasm AND vacuole	AND-type	cytoplasm : 0.26 vacuole : 0.1 mix : 0.56	FALSE
YHR140W	YHR140W	cytoplasm AND vacuole	AND-type	cytoplasm : 0.13 vacuole : 0.1 mix : 0.45	FALSE
YMR122W-A	YMR122W-A	cytoplasm AND vacuole	AND-type	vacuole : 0.22 cytoplasm : 0.14 mix : 0.6	FALSE
YMR160W	YMR160W	cytoplasm AND vacuole	AND-type	vacuole : 0.13 cytoplasm : 0.07 mix : 0.44	FALSE
YNL115C	YNL115C	cytoplasm AND vacuole	AND-type	vacuole : 0.26 cytoplasm : 0.03 mix : 0.48	FALSE
YDL113C	ATG20	cytoplasm OR endosome	OR-type	endosome : 0.39 cytoplasm : 0.14 mix : 0.26	FALSE
YDR069C	DOA4	cytoplasm OR endosome	OR-type	endosome : 0.25 cytoplasm : 0.17 mix : 0.23	FALSE
YGL079W	KXD1	cytoplasm OR endosome	OR-type	endosome : 0.27 cytoplasm : 0.13 mix : 0.27	FALSE
YGR206W	MVB12	cytoplasm OR endosome	OR-type	endosome : 0.31 cytoplasm : 0.2 mix : 0.2	FALSE
YKL192C	ACP1	cytoplasm OR mitochondrion	OR-type	mitochondrion : 0.72 cytoplasm : 0.13 mix : 0.02	FALSE
YNL256W	FOL1	cytoplasm OR mitochondrion	OR-type	mitochondrion : 0.28 cytoplasm : 0.24 mix : 0.17	FALSE
YGL226W	MTC3	cytoplasm OR mitochondrion	OR-type	mitochondrion : 0.79 cytoplasm : 0.09 mix : 0.02	FALSE
YGL169W	SUA5	cytoplasm OR mitochondrion	OR-type	cytoplasm : 0.59 mitochondrion : 0.08 mix : 0.2	FALSE
YHL014C	YLF2	cytoplasm OR mitochondrion	OR-type	mitochondrion : 0.22 cytoplasm : 0.19 mix : 0.09	FALSE
YKL186C	MTR2	cytoplasm OR nuclear periphery	OR-type	nuclear periphery : 0.55 cytoplasm : 0.24 mix : 0.06	FALSE
YDR395W	SXM1	cytoplasm OR nuclear periphery	OR-type	nuclear periphery : 0.28 cytoplasm : 0.22 mix : 0.19	FALSE
YGR271C-A	EFG1	cytoplasm OR nucleolus	OR-type	nucleolus : 0.38 cytoplasm : 0.23 mix : 0.01	TRUE	M/A, cytoplasm, 5.2e-07
YLR131C	ACE2	cytoplasm OR nucleus	OR-type	cytoplasm : 0.35 nucleus : 0.16 mix : 0.24	TRUE	T/G1, nucleus, 2.0e-04 S/G2, cytoplasm, 3.3e-04
YPL202C	AFT2	cytoplasm OR nucleus	OR-type	nucleus : 0.42 cytoplasm : 0.15 mix : 0.42	FALSE
YDR184C	ATC1	cytoplasm OR nucleus	OR-type	nucleus : 0.37 cytoplasm : 0.14 mix : 0.36	TRUE	M/A, cytoplasm, 9.2e-05
YIL033C	BCY1	cytoplasm OR nucleus	OR-type	cytoplasm : 0.68 nucleus : 0.11 mix : 0.2	FALSE
YNL042W	BOP3	cytoplasm OR nucleus	OR-type	nucleus : 0.39 cytoplasm : 0.13 mix : 0.33	TRUE	M/A, cytoplasm, 3.5e-06
YMR280C	CAT8	cytoplasm OR nucleus	OR-type	nucleus : 0.35 cytoplasm : 0.18 mix : 0.22	FALSE
YDL220C	CDC13	cytoplasm OR nucleus	OR-type	nucleus : 0.39 cytoplasm : 0.09 mix : 0.41	TRUE	M/A, cytoplasm, 2.3e-10
YAL041W	CDC24	cytoplasm OR nucleus	OR-type	cytoplasm : 0.28 nucleus : 0.1 mix : 0.18	FALSE
YMR001C	CDC5	cytoplasm OR nucleus	OR-type	cytoplasm : 0.2 nucleus : 0.1 mix : 0.2	TRUE	T/G1, cytoplasm, 1.3e-13 S/G2, nucleus, 1.3e-07 M/A, nucleus, 3.2e-06
YDL132W	CDC53	cytoplasm OR nucleus	OR-type	nucleus : 0.42 cytoplasm : 0.09 mix : 0.47	TRUE	T/G1, nucleus, 1.1e-06 M/A, cytoplasm, 1.1e-06
YBR135W	CKS1	cytoplasm OR nucleus	OR-type	nucleus : 0.46 cytoplasm : 0.19 mix : 0.3	TRUE	T/G1, cytoplasm, 5.0e-19 S/G2, nucleus, 2.7e-09 M/A, nucleus, 7.9e-14
YHR164C	DNA2	cytoplasm OR nucleus	OR-type	nucleus : 0.38 cytoplasm : 0.1 mix : 0.41	TRUE	S/G2, nucleus, 5.5e-04
YPR175W	DPB2	cytoplasm OR nucleus	OR-type	cytoplasm : 0.33 nucleus : 0.19 mix : 0.4	TRUE	M/A, cytoplasm, 1.3e-08
YBR163W	EXO5	cytoplasm OR nucleus	OR-type	cytoplasm : 0.4 nucleus : 0.09 mix : 0.45	FALSE
YMR232W	FUS2	cytoplasm OR nucleus	OR-type	cytoplasm : 0.31 nucleus : 0.23 mix : 0.35	TRUE	S/G2, nucleus, 6.9e-04
YOR120W	GCY1	cytoplasm OR nucleus	OR-type	cytoplasm : 0.27 nucleus : 0.11 mix : 0.34	FALSE
YMR135C	GID8	cytoplasm OR nucleus	OR-type	nucleus : 0.43 cytoplasm : 0.18 mix : 0.37	TRUE	T/G1, nucleus, 1.1e-04 S/G2, cytoplasm, 1.1e-04
YER040W	GLN3	cytoplasm OR nucleus	OR-type	cytoplasm : 0.36 nucleus : 0.27 mix : 0.36	TRUE	M/A, nucleus, 4.5e-05
YCR065W	HCM1	cytoplasm OR nucleus	OR-type	nucleus : 0.43 cytoplasm : 0.2 mix : 0.3	FALSE
YDR232W	HEM1	cytoplasm OR nucleus	OR-type	nucleus : 0.32 cytoplasm : 0.11 mix : 0.4	FALSE
YIL172C	IMA3	cytoplasm OR nucleus	OR-type	cytoplasm : 0.35 nucleus : 0.13 mix : 0.34	FALSE
YDL115C	IWR1	cytoplasm OR nucleus	OR-type	cytoplasm : 0.4 nucleus : 0.17 mix : 0.31	FALSE
YCL055W	KAR4	cytoplasm OR nucleus	OR-type	nucleus : 0.36 cytoplasm : 0.15 mix : 0.45	FALSE
YGL201C	MCM6	cytoplasm OR nucleus	OR-type	nucleus : 0.75 cytoplasm : 0.09 mix : 0.13	TRUE	T/G1, nucleus, 6.9e-06
YBR202W	MCM7	cytoplasm OR nucleus	OR-type	nucleus : 0.84 cytoplasm : 0.08 mix : 0.06	TRUE	T/G1, nucleus, 1.1e-13 M/A, cytoplasm, 4.0e-10
YKL053C-A	MDM35	cytoplasm OR nucleus	OR-type	cytoplasm : 0.31 nucleus : 0.09 mix : 0.38	FALSE
YGL064C	MRH4	cytoplasm OR nucleus	OR-type	cytoplasm : 0.31 nucleus : 0.22 mix : 0.31	FALSE
YOR372C	NDD1	cytoplasm OR nucleus	OR-type	nucleus : 0.48 cytoplasm : 0.12 mix : 0.36	TRUE	T/G1, cytoplasm, 1.2e-18 S/G2, nucleus, 2.9e-11 M/A, nucleus, 1.8e-07
YNR009W	NRM1	cytoplasm OR nucleus	OR-type	nucleus : 0.49 cytoplasm : 0.12 mix : 0.29	TRUE	T/G1, cytoplasm, 1.5e-07 S/G2, nucleus, 1.2e-05 M/A, nucleus, 2.4e-05
YAL015C	NTG1	cytoplasm OR nucleus	OR-type	nucleus : 0.41 cytoplasm : 0.13 mix : 0.4	FALSE
YFL044C	OTU1	cytoplasm OR nucleus	OR-type	nucleus : 0.42 cytoplasm : 0.09 mix : 0.38	TRUE	M/A, cytoplasm, 6.0e-04
YLR134W	PDC5	cytoplasm OR nucleus	OR-type	cytoplasm : 0.3 nucleus : 0.2 mix : 0.42	FALSE
YGR233C	PHO81	cytoplasm OR nucleus	OR-type	nucleus : 0.38 cytoplasm : 0.21 mix : 0.36	TRUE	T/G1, cytoplasm, 3.0e-05 M/A, nucleus, 3.3e-10
YOR386W	PHR1	cytoplasm OR nucleus	OR-type	nucleus : 0.28 cytoplasm : 0.12 mix : 0.4	FALSE
YEL020C	PXP1	cytoplasm OR nucleus	OR-type	cytoplasm : 0.46 nucleus : 0.08 mix : 0.29	TRUE	M/A, nucleus, 1.3e-04
YHR074W	QNS1	cytoplasm OR nucleus	OR-type	cytoplasm : 0.43 nucleus : 0.1 mix : 0.45	TRUE	M/A, cytoplasm, 1.1e-04
YJR052W	RAD7	cytoplasm OR nucleus	OR-type	nucleus : 0.34 cytoplasm : 0.25 mix : 0.27	FALSE
YGR180C	RNR4	cytoplasm OR nucleus	OR-type	nucleus : 0.29 cytoplasm : 0.21 mix : 0.49	TRUE	T/G1, nucleus, 1.2e-13 S/G2, cytoplasm, 1.6e-11 M/A, cytoplasm, 4.5e-05
YKR094C	RPL40B	cytoplasm OR nucleus	OR-type	cytoplasm : 0.39 nucleus : 0.36 mix : 0.24	TRUE	S/G2, nucleus, 2.6e-04
YNL254C	RTC4	cytoplasm OR nucleus	OR-type	nucleus : 0.38 cytoplasm : 0.17 mix : 0.43	FALSE
YLR079W	SIC1	cytoplasm OR nucleus	OR-type	nucleus : 0.45 cytoplasm : 0.1 mix : 0.28	TRUE	M/A, cytoplasm, 6.1e-06
YHR152W	SPO12	cytoplasm OR nucleus	OR-type	nucleus : 0.32 cytoplasm : 0.2 mix : 0.38	TRUE	T/G1, cytoplasm, 2.8e-08 M/A, nucleus, 3.0e-18
YJL092W	SRS2	cytoplasm OR nucleus	OR-type	nucleus : 0.6 cytoplasm : 0.1 mix : 0.29	TRUE	M/A, cytoplasm, 1.7e-05
YNL309W	STB1	cytoplasm OR nucleus	OR-type	nucleus : 0.61 cytoplasm : 0.15 mix : 0.2	TRUE	T/G1, nucleus, 8.4e-05
YDR169C	STB3	cytoplasm OR nucleus	OR-type	cytoplasm : 0.61 nucleus : 0.21 mix : 0.18	FALSE
YJR046W	TAH11	cytoplasm OR nucleus	OR-type	cytoplasm : 0.37 nucleus : 0.18 mix : 0.43	TRUE	T/G1, nucleus, 6.8e-15 S/G2, cytoplasm, 2.7e-09 M/A, cytoplasm, 3.3e-08
YLR183C	TOS4	cytoplasm OR nucleus	OR-type	cytoplasm : 0.23 nucleus : 0.2 mix : 0.37	FALSE
YJL164C	TPK1	cytoplasm OR nucleus	OR-type	cytoplasm : 0.57 nucleus : 0.1 mix : 0.32	FALSE
YPL139C	UME1	cytoplasm OR nucleus	OR-type	nucleus : 0.29 cytoplasm : 0.26 mix : 0.41	FALSE
YOR083W	WHI5	cytoplasm OR nucleus	OR-type	nucleus : 0.72 cytoplasm : 0.12 mix : 0.14	TRUE	T/G1, nucleus, 7.2e-08 S/G2, cytoplasm, 2.8e-04 M/A, cytoplasm, 8.0e-04
YEL025C	YEL025C	cytoplasm OR nucleus	OR-type	cytoplasm : 0.35 nucleus : 0.09 mix : 0.44	TRUE	T/G1, nucleus, 1.6e-04 M/A, cytoplasm, 4.1e-10
YDR451C	YHP1	cytoplasm OR nucleus	OR-type	nucleus : 0.28 cytoplasm : 0.15 mix : 0.3	TRUE	S/G2, nucleus, 8.1e-08 M/A, cytoplasm, 1.4e-04
YIL092W	YIL092W	cytoplasm OR nucleus	OR-type	cytoplasm : 0.27 nucleus : 0.12 mix : 0.39	FALSE
YML027W	YOX1	cytoplasm OR nucleus	OR-type	nucleus : 0.41 cytoplasm : 0.17 mix : 0.28	TRUE	M/A, cytoplasm, 1.4e-05
YDR381W	YRA1	cytoplasm OR nucleus	OR-type	nucleus : 0.64 cytoplasm : 0.14 mix : 0.18	TRUE	M/A, nucleus, 6.6e-10
YAR019C	CDC15	cytoplasm OR spindle pole	OR-type	cytoplasm : 0.41 spindle pole : 0.09 mix : 0.12	FALSE
YMR195W	ICY1	cytoplasm OR vacuolar membrane	OR-type	vacuolar membrane : 0.34 cytoplasm : 0.16 mix : 0.28	FALSE
YHR186C	KOG1	cytoplasm OR vacuolar membrane	OR-type	cytoplasm : 0.3 vacuolar membrane : 0.18 mix : 0.28	FALSE
YHR205W	SCH9	cytoplasm OR vacuolar membrane	OR-type	cytoplasm : 0.56 vacuolar membrane : 0.09 mix : 0.26	FALSE
YBR235W	VHC1	cytoplasm OR vacuolar membrane	OR-type	cytoplasm : 0.19 vacuolar membrane : 0.24 mix : 0.18	FALSE
YBR302C	COS2	cytoplasm OR vacuole	OR-type	vacuole : 0.37 cytoplasm : 0.11 mix : 0.39	FALSE
YJR161C	COS5	cytoplasm OR vacuole	OR-type	cytoplasm : 0.19 vacuole : 0.23 mix : 0.33	FALSE
YDR519W	FPR2	cytoplasm OR vacuole	OR-type	vacuole : 0.39 cytoplasm : 0.13 mix : 0.26	TRUE	S/G2, vacuole, 9.1e-06
YAR071W	PHO11	cytoplasm OR vacuole	OR-type	cytoplasm : 0.26 vacuole : 0.26 mix : 0.37	FALSE
YHR215W	PHO12	cytoplasm OR vacuole	OR-type	vacuole : 0.37 cytoplasm : 0.2 mix : 0.34	FALSE
YGL053W	PRM8	cytoplasm OR vacuole	OR-type	vacuole : 0.24 cytoplasm : 0.18 mix : 0.4	FALSE
YOL031C	SIL1	cytoplasm OR vacuole	OR-type	vacuole : 0.37 cytoplasm : 0.14 mix : 0.42	FALSE
YJL151C	SNA3	cytoplasm OR vacuole	OR-type	vacuole : 0.52 cytoplasm : 0.09 mix : 0.25	TRUE	S/G2, cytoplasm, 4.8e-04
YDR131C	YDR131C	cytoplasm OR vacuole	OR-type	cytoplasm : 0.3 vacuole : 0.26 mix : 0.28	FALSE
YNL217W	YNL217W	cytoplasm OR vacuole	OR-type	vacuole : 0.3 cytoplasm : 0.21 mix : 0.43	TRUE	M/A, cytoplasm, 1.9e-07
YJL024C	APS3	endosome	single localization	0.13	FALSE
YPL100W	ATG21	endosome	single localization	0.78	FALSE
YKL061W	BLI1	endosome	single localization	0.67	FALSE
YLR408C	BLS1	endosome	single localization	0.11	FALSE
YPL084W	BRO1	endosome	single localization	0.81	FALSE
YBR131W	CCZ1	endosome	single localization	0.6	FALSE
YKL002W	DID4	endosome	single localization	0.19	FALSE
YHL002W	HSE1	endosome	single localization	0.88	FALSE
YNL265C	IST1	endosome	single localization	0.63	FALSE
YMR004W	MVP1	endosome	single localization	0.26	FALSE
YLR148W	PEP3	endosome	single localization	0.77	FALSE
YMR231W	PEP5	endosome	single localization	0.62	FALSE
YDR323C	PEP7	endosome	single localization	0.42	FALSE
YLR073C	RFU1	endosome	single localization	0.8	FALSE
YNL086W	SNN1	endosome	single localization	0.2	FALSE
YOR357C	SNX3	endosome	single localization	0.52	FALSE
YJL036W	SNX4	endosome	single localization	0.66	FALSE
YDR425W	SNX41	endosome	single localization	0.69	FALSE
YBR097W	VPS15	endosome	single localization	0.46	FALSE
YOR132W	VPS17	endosome	single localization	0.55	FALSE
YMR077C	VPS20	endosome	single localization	0.13	FALSE
YDR495C	VPS3	endosome	single localization	0.35	FALSE
YPL120W	VPS30	endosome	single localization	0.24	FALSE
YLR396C	VPS33	endosome	single localization	0.64	FALSE
YLR360W	VPS38	endosome	single localization	0.3	FALSE
YOR069W	VPS5	endosome	single localization	0.44	FALSE
YLR181C	VTA1	endosome	single localization	0.91	FALSE
YHR105W	YPT35	endosome	single localization	0.53	FALSE
YPL236C	ENV7	endosome AND vacuolar membrane	AND-type	vacuolar membrane : 0.37 endosome : 0.09 mix : 0.48	FALSE
YDL077C	VAM6	endosome AND vacuolar membrane	AND-type	vacuolar membrane : 0.21 endosome : 0.16 mix : 0.45	FALSE
YGL212W	VAM7	endosome AND vacuolar membrane	AND-type	vacuolar membrane : 0.27 endosome : 0.07 mix : 0.45	FALSE
YJL154C	VPS35	endosome AND vacuolar membrane	AND-type	endosome : 0.29 vacuolar membrane : 0.09 mix : 0.43	FALSE
YNR006W	VPS27	endosome AND vacuole	AND-type	vacuole : 0.17 endosome : 0.1 mix : 0.38	FALSE
YAL002W	VPS8	endosome OR peroxisome	OR-type	endosome : 0.68 peroxisome : 0.08 mix : 0.07	FALSE
YPR079W	MRL1	endosome OR vacuolar membrane	OR-type	vacuolar membrane : 0.34 endosome : 0.1 mix : 0.44	FALSE
YJL053W	PEP8	endosome OR vacuolar membrane	OR-type	endosome : 0.33 vacuolar membrane : 0.09 mix : 0.37	FALSE
YLR386W	VAC14	endosome OR vacuolar membrane	OR-type	vacuolar membrane : 0.37 endosome : 0.1 mix : 0.45	FALSE
YCR011C	ADP1	ER	single localization	0.98	FALSE
YCL025C	AGP1	ER	single localization	0.7	FALSE
YOR175C	ALE1	ER	single localization	0.97	FALSE
YBR110W	ALG1	ER	single localization	0.99	FALSE
YNL048W	ALG11	ER	single localization	0.87	FALSE
YNR030W	ALG12	ER	single localization	0.95	FALSE
YBR070C	ALG14	ER	single localization	0.71	FALSE
YPL227C	ALG5	ER	single localization	0.99	FALSE
YOR002W	ALG6	ER	single localization	0.61	FALSE
YIL040W	APQ12	ER	single localization	0.95	FALSE
YCR048W	ARE1	ER	single localization	0.8	FALSE
YKL146W	AVT3	ER	single localization	0.45	FALSE
YIL088C	AVT7	ER	single localization	0.85	FALSE
YOR198C	BFR1	ER	single localization	0.83	FALSE
YHR101C	BIG1	ER	single localization	0.78	FALSE
YHR036W	BRL1	ER	single localization	0.14	FALSE
YDR196C	CAB5	ER	single localization	0.71	FALSE
YGR036C	CAX4	ER	single localization	0.99	FALSE
YIL043C	CBR1	ER	single localization	1	FALSE
YLR110C	CCW12	ER	single localization	0.87	FALSE
YLR390W-A	CCW14	ER	single localization	1	FALSE
YGR157W	CHO2	ER	single localization	0.75	FALSE
YHL048W	COS8	ER	single localization	0.75	FALSE
YKL179C	COY1	ER	single localization	0.3	FALSE
YHR175W	CTR2	ER	single localization	0.82	FALSE
YML101C	CUE4	ER	single localization	0.98	FALSE
YCR017C	CWH43	ER	single localization	0.97	FALSE
YKL096W-A	CWP2	ER	single localization	0.97	FALSE
YNL111C	CYB5	ER	single localization	1	FALSE
YPL170W	DAP1	ER	single localization	0.69	FALSE
YKL046C	DCW1	ER	single localization	0.52	FALSE
YMR238W	DFG5	ER	single localization	0.98	FALSE
YOR245C	DGA1	ER	single localization	0.66	FALSE
YOR311C	DGK1	ER	single localization	0.84	FALSE
YER166W	DNF1	ER	single localization	0.16	FALSE
YDR294C	DPL1	ER	single localization	1	FALSE
YPR183W	DPM1	ER	single localization	0.99	FALSE
YNL258C	DSL1	ER	single localization	0.95	FALSE
YDR424C	DYN2	ER	single localization	0.12	FALSE
YNL327W	EGT2	ER	single localization	0.56	FALSE
YBR177C	EHT1	ER	single localization	0.99	FALSE
YJL196C	ELO1	ER	single localization	0.98	FALSE
YCR034W	ELO2	ER	single localization	1	FALSE
YLR372W	ELO3	ER	single localization	0.96	FALSE
YCL045C	EMC1	ER	single localization	0.98	FALSE
YDR056C	EMC10	ER	single localization	0.99	FALSE
YJR088C	EMC2	ER	single localization	0.99	FALSE
YGL231C	EMC4	ER	single localization	0.99	FALSE
YIL027C	EMC5	ER	single localization	0.98	FALSE
YLL014W	EMC6	ER	single localization	0.7	FALSE
YER140W	EMP65	ER	single localization	0.47	FALSE
YLR065C	ENV10	ER	single localization	0.62	FALSE
YOR246C	ENV9	ER	single localization	0.12	FALSE
YHR123W	EPT1	ER	single localization	0.39	FALSE
YBL040C	ERD2	ER	single localization	0.98	FALSE
YGR175C	ERG1	ER	single localization	0.63	FALSE
YHR007C	ERG11	ER	single localization	0.84	FALSE
YGR060W	ERG25	ER	single localization	0.6	FALSE
YGL001C	ERG26	ER	single localization	1	FALSE
YER044C	ERG28	ER	single localization	0.63	FALSE
YMR134W	ERG29	ER	single localization	0.99	FALSE
YLR056W	ERG3	ER	single localization	0.97	FALSE
YGL012W	ERG4	ER	single localization	0.9	FALSE
YMR015C	ERG5	ER	single localization	1	FALSE
YFR041C	ERJ5	ER	single localization	1	FALSE
YAL007C	ERP2	ER	single localization	0.98	FALSE
YDL018C	ERP3	ER	single localization	0.98	FALSE
YOR016C	ERP4	ER	single localization	0.99	FALSE
YML012W	ERV25	ER	single localization	0.98	FALSE
YGR284C	ERV29	ER	single localization	0.95	FALSE
YML067C	ERV41	ER	single localization	0.75	FALSE
YOR244W	ESA1	ER	single localization	0.85	FALSE
YOR317W	FAA1	ER	single localization	0.66	FALSE
YMR029C	FAR8	ER	single localization	0.88	FALSE
YER004W	FMP52	ER	single localization	0.92	FALSE
YLR088W	GAA1	ER	single localization	0.73	FALSE
YMR215W	GAS3	ER	single localization	0.95	FALSE
YGL020C	GET1	ER	single localization	0.99	FALSE
YER083C	GET2	ER	single localization	0.99	FALSE
YDL100C	GET3	ER	single localization	0.62	FALSE
YMR292W	GOT1	ER	single localization	0.98	FALSE
YDR302W	GPI11	ER	single localization	0.98	FALSE
YLL031C	GPI13	ER	single localization	0.98	FALSE
YJR013W	GPI14	ER	single localization	0.97	FALSE
YDR437W	GPI19	ER	single localization	0.67	FALSE
YPL076W	GPI2	ER	single localization	0.79	FALSE
YDR331W	GPI8	ER	single localization	0.97	FALSE
YKR067W	GPT2	ER	single localization	0.97	FALSE
YML048W	GSF2	ER	single localization	0.81	FALSE
YDR221W	GTB1	ER	single localization	0.98	FALSE
YGL084C	GUP1	ER	single localization	0.96	FALSE
YJL091C	GWT1	ER	single localization	0.97	FALSE
YMR161W	HLJ1	ER	single localization	0.58	FALSE
YMR032W	HOF1	ER	single localization	0.48	FALSE
YMR251W-A	HOR7	ER	single localization	0.64	FALSE
YOL013C	HRD1	ER	single localization	0.85	FALSE
YIL090W	ICE2	ER	single localization	0.88	FALSE
YBR159W	IFA38	ER	single localization	1	FALSE
YEL001C	IRC22	ER	single localization	0.86	FALSE
YOR044W	IRC23	ER	single localization	0.94	FALSE
YLR023C	IZH3	ER	single localization	0.42	FALSE
YNL322C	KRE1	ER	single localization	0.99	FALSE
YKL008C	LAC1	ER	single localization	0.68	FALSE
YHL003C	LAG1	ER	single localization	0.64	FALSE
YJL062W	LAS21	ER	single localization	0.85	FALSE
YMR296C	LCB1	ER	single localization	0.93	FALSE
YDR062W	LCB2	ER	single localization	0.95	FALSE
YCL005W	LDB16	ER	single localization	0.26	FALSE
YNL323W	LEM3	ER	single localization	0.93	FALSE
YHR192W	LNP1	ER	single localization	0.53	FALSE
YLL061W	MMP1	ER	single localization	0.1	FALSE
YJR131W	MNS1	ER	single localization	0.82	FALSE
YGL010W	MPO1	ER	single localization	0.51	FALSE
YDR205W	MSC2	ER	single localization	0.77	FALSE
YHR039C	MSC7	ER	single localization	0.99	FALSE
YHR042W	NCP1	ER	single localization	0.98	FALSE
YLR194C	NCW2	ER	single localization	0.74	FALSE
YHR004C	NEM1	ER	single localization	0.11	FALSE
YIL048W	NEO1	ER	single localization	0.69	FALSE
YGR089W	NNF2	ER	single localization	0.71	FALSE
YNL156C	NSG2	ER	single localization	0.99	FALSE
YML059C	NTE1	ER	single localization	0.49	FALSE
YDL193W	NUS1	ER	single localization	0.92	FALSE
YGL055W	OLE1	ER	single localization	0.99	FALSE
YJR073C	OPI3	ER	single localization	0.88	FALSE
YGR038W	ORM1	ER	single localization	1	FALSE
YLR350W	ORM2	ER	single localization	0.96	FALSE
YJL002C	OST1	ER	single localization	0.98	FALSE
YDL232W	OST4	ER	single localization	0.97	FALSE
YCL052C	PBN1	ER	single localization	0.97	FALSE
YNL181W	PBR1	ER	single localization	0.96	FALSE
YCR044C	PER1	ER	single localization	0.95	FALSE
YLR064W	PER33	ER	single localization	0.99	FALSE
YDR479C	PEX29	ER	single localization	0.53	FALSE
YLR324W	PEX30	ER	single localization	0.45	FALSE
YNL149C	PGA2	ER	single localization	0.98	FALSE
YML125C	PGA3	ER	single localization	0.99	FALSE
YJL117W	PHO86	ER	single localization	0.99	FALSE
YBR106W	PHO88	ER	single localization	0.97	FALSE
YBR296C	PHO89	ER	single localization	0.67	FALSE
YJL198W	PHO90	ER	single localization	0.94	FALSE
YNR013C	PHO91	ER	single localization	0.91	FALSE
[truncated: 2,046 more rows]

## Sheet: GO enrichments
all OR-type/all proteins imaged
P	GOID	TERM	CORRECTED_PVALUE	UNCORRECTED_PVALUE	NUM_LIST_ANNOTATIONS	LIST_SIZE	TOTAL_NUM_ANNOTATIONS	POPULATION_SIZE	FOLD_ENRICHMENT	FDR_RATE	EXPECTED_FALSE_POSITIVES	ANNOTATED_GENES
	GO:0044770	cell cycle phase transition	4.16e-05	2.25e-08	52	651	153	4046	2.11	0	0	DBF4, GLC7, SIC1, CHK1, CLB3, GID8, CDC34, CDC25, KEL2, CTF19, SCM3, KIN4, SLD2, CDC15, BCK2, CAK1, YOX1, DPB11, SGS1, KEL1, BIR1, CTF3, KAP104, CHL4, FIN1, ACE2, CDC53, NRM1, PHO85, ACL4, IPL1, NDD1, WHI5, CLB4, SGO1, RAD24, EXO1, SPO12, CDC5, MAD3, CDC20, BUB1, CLA4, CDC24, CEP3, RME1, AMN1, STB1, LTE1, YHP1, MRE11, ESP1
	GO:0044772	mitotic cell cycle phase transition	4.16e-05	2.25e-08	52	651	153	4046	2.11	0	0	BCK2, CAK1, DPB11, YOX1, CDC15, SLD2, KIN4, SCM3, BIR1, CTF3, KAP104, SGS1, KEL1, CDC53, NRM1, ACE2, FIN1, CHL4, NDD1, IPL1, PHO85, ACL4, DBF4, CHK1, SIC1, GLC7, GID8, CLB3, CTF19, KEL2, CDC25, CDC34, STB1, RME1, AMN1, CEP3, YHP1, LTE1, ESP1, MRE11, SGO1, WHI5, CLB4, CDC5, EXO1, SPO12, RAD24, CDC20, BUB1, MAD3, CDC24, CLA4
	GO:0070651	nonfunctional rRNA decay	6.73e-05	3.63e-08	14	651	19	4046	4.58	0	0	RRP45, CSL4, NPL4, RRP4, RRP40, RTT101, RRP42, DIS3, RRP46, SKI6, CDC48, UFD1, RRP43, MTR3
	GO:0071042	nuclear polyadenylation-dependent mRNA catabolic process	0.000145066	7.83e-08	12	651	15	4046	4.97	0	0	RRP42, RRP45, CSL4, TRF5, RRP46, DIS3, SKI6, DBP2, RRP4, RRP43, RRP40, MTR3
	GO:0071047	polyadenylation-dependent mRNA catabolic process	0.000145066	7.83e-08	12	651	15	4046	4.97	0	0	RRP42, RRP45, CSL4, TRF5, RRP46, DIS3, SKI6, DBP2, RRP4, RRP43, RRP40, MTR3
	GO:0071038	nuclear polyadenylation-dependent tRNA catabolic process	0.000495627	2.67e-07	12	651	16	4046	4.66	0	0	RRP40, RRP4, AIR1, CSL4, RRP45, RRP43, MTR3, SKI6, DIS3, RRP46, TRF5, RRP42
	GO:0007346	regulation of mitotic cell cycle	0.000506987	2.74e-07	47	651	142	4046	2.06	0	0	RAD24, EXO1, SPO12, CDC5, RTT101, WHI5, CLB4, SGO1, CLA4, CDC24, MAD3, CDC20, BUB1, LTE1, CEP3, AMN1, MRE11, ESP1, CIN8, GLC7, CHK1, GIN4, DBF4, CDC25, KEL2, CKS1, FAR1, CTF19, CLB3, GID8, AIM44, SGS1, CIK1, KEL1, BIR1, CTF3, KIN4, CDC15, FAR11, SLD2, DPB11, SMI1, ACL4, IPL1, KAR3, CHL4, FIN1
	GO:0071051	polyadenylation-dependent snoRNA 3'-end processing	0.000733862	3.96e-07	11	651	14	4046	4.88	0	0	RRP42, RRP45, TRF5, CSL4, DIS3, RRP46, SKI6, RRP4, RRP43, RRP40, MTR3
	GO:0016075	rRNA catabolic process	0.000748855	4.04e-07	17	651	30	4046	3.52	0	0	AIR1, RRP4, RRP40, NPL4, RRP45, CSL4, MTR3, RRP43, UFD1, DIS3, RRP46, CDC48, SKI6, RNT1, TRF5, RRP42, RTT101
	GO:0016078	tRNA catabolic process	0.00143955	7.77e-07	12	651	17	4046	4.39	0	0	CSL4, RRP45, RRP40, RRP4, AIR1, TRF5, RRP42, RRP43, MTR3, SKI6, DIS3, RRP46
	GO:0043633	polyadenylation-dependent RNA catabolic process	0.00207305	1.12e-06	13	651	20	4046	4.04	0	0	RRP42, TRF5, SKI6, DIS3, RRP46, RRP43, MTR3, CSL4, RRP45, DBP2, RRP40, RRP4, AIR1
	GO:1901987	regulation of cell cycle phase transition	0.00319097	1.72e-06	35	651	99	4046	2.2	0	0	CHL4, FIN1, IPL1, ESP1, PHO85, MRE11, ACL4, DPB11, AMN1, SLD2, CDC15, KIN4, CEP3, CTF3, BIR1, LTE1, SGS1, KEL1, CDC20, GID8, BUB1, MAD3, KEL2, CTF19, CLA4, CDC24, CDC25, WHI5, SGO1, DBF4, CHK1, RAD24, GLC7, EXO1, SPO12
	GO:1901988	negative regulation of cell cycle phase transition	0.00421798	2.28e-06	24	651	57	4046	2.62	0	0	GLC7, EXO1, RAD24, CHK1, SGO1, DBF4, CTF19, KEL2, MAD3, BUB1, CDC20, KEL1, SGS1, CTF3, BIR1, CEP3, SLD2, KIN4, DPB11, AMN1, MRE11, IPL1, FIN1, CHL4
	GO:1901991	negative regulation of mitotic cell cycle phase transition	0.00421798	2.28e-06	24	651	57	4046	2.62	0	0	RAD24, EXO1, GLC7, CHK1, SGO1, DBF4, KEL2, CTF19, MAD3, BUB1, CDC20, KEL1, SGS1, BIR1, CTF3, CEP3, KIN4, SLD2, AMN1, DPB11, MRE11, IPL1, CHL4, FIN1
	GO:0034661	ncRNA catabolic process	0.00451496	2.44e-06	17	651	33	4046	3.2	0	0	CSL4, RRP45, NPL4, RRP40, RRP4, AIR1, RTT101, RRP42, TRF5, RNT1, CDC48, SKI6, DIS3, RRP46, UFD1, RRP43, MTR3
	GO:0072665	protein localization to vacuole	0.00671008	3.62e-06	36	651	106	4046	2.11	0	0	DSK2, APL6, VPS68, UFD1, MVB12, COS10, CDC48, VAM7, SPL2, ROY1, ATG20, BET3, YPP1, ATG41, NPL4, APM3, GID8, COS5, GLN3, VPS27, VPS64, COS3, BSD2, PEP1, COG5, MON2, COG8, COG2, COS2, COG3, VPS45, COG6, VAC14, LOA1, VPS8, COS7
	GO:1901990	regulation of mitotic cell cycle phase transition	0.00731952	3.95e-06	34	651	98	4046	2.16	0	0	CDC15, SLD2, KIN4, CEP3, DPB11, AMN1, LTE1, SGS1, KEL1, BIR1, CTF3, CHL4, FIN1, MRE11, ACL4, IPL1, ESP1, WHI5, SGO1, DBF4, RAD24, EXO1, GLC7, SPO12, CHK1, MAD3, CDC20, GID8, BUB1, CLA4, CDC24, CDC25, KEL2, CTF19
	GO:0045786	negative regulation of cell cycle	0.00812371	4.38e-06	37	651	111	4046	2.07	0	0	MAD3, BUB1, PHO81, CDC20, SLX4, FAR1, KEL2, CTF19, SGO1, DBF4, GIN4, SPL2, RAD24, GLC7, RED1, EXO1, YCS4, SIC1, CDC5, CHK1, CHL4, FIN1, FPR3, MRE11, IPL1, CEP3, FAR11, SLD2, KIN4, DPB11, AMN1, RME1, CSM3, KEL1, SGS1, BIR1, CTF3
	GO:0043634	polyadenylation-dependent ncRNA catabolic process	0.00855829	4.62e-06	12	651	19	4046	3.93	0	0	TRF5, RRP42, MTR3, RRP43, SKI6, RRP46, DIS3, CSL4, RRP45, AIR1, RRP40, RRP4
	GO:0070481	nuclear-transcribed mRNA catabolic process, non-stop decay	0.00855829	4.62e-06	12	651	19	4046	3.93	0	0	SKI6, RRP46, DIS3, RRP40, RRP4, RRP43, MTR3, YGR122W, RRP42, CSL4, RRP45, YPL199C
	GO:0071029	nuclear ncRNA surveillance	0.00855829	4.62e-06	12	651	19	4046	3.93	0	0	CSL4, RRP45, RRP40, RRP4, AIR1, TRF5, RRP42, RRP43, MTR3, SKI6, DIS3, RRP46
	GO:0071046	nuclear polyadenylation-dependent ncRNA catabolic process	0.00855829	4.62e-06	12	651	19	4046	3.93	0	0	AIR1, RRP4, RRP40, RRP45, CSL4, RRP46, DIS3, SKI6, MTR3, RRP43, RRP42, TRF5
	GO:0034475	U4 snRNA 3'-end processing	0.0109188	5.89e-06	10	651	14	4046	4.44	0	0	RRP40, RRP4, RRP43, MTR3, SKI6, RRP46, TRF5, RRP45, RNT1, RRP42
	GO:0010948	negative regulation of cell cycle process	0.0142295	7.68e-06	29	651	80	4046	2.25	0	0	IPL1, MRE11, FPR3, FIN1, CHL4, BIR1, CTF3, KEL1, SGS1, AMN1, DPB11, RME1, CEP3, KIN4, SLD2, CTF19, KEL2, BUB1, CDC20, MAD3, CHK1, CDC5, GLC7, EXO1, RED1, YCS4, RAD24, SGO1, DBF4
	GO:0051783	regulation of nuclear division	0.0187838	1.01e-05	35	651	106	4046	2.05	0	0	FIN1, CIN8, CHL4, ACL4, FPR3, ESP1, IPL1, CEP3, KIN4, CDC15, AMN1, RME1, KEL1, SGS1, LTE1, BIR1, CTF3, MAD3, BUB1, CDC20, CLB3, CDC24, SLX4, CLA4, CTF19, KEL2, RTT101, SGO1, DBF4, CLB4, GLC7, SPO12, RED1, YCS4, UME1
	GO:0045930	negative regulation of mitotic cell cycle	0.0190858	1.03e-05	27	651	73	4046	2.3	0	0	RAD24, GLC7, EXO1, CHK1, DBF4, SGO1, GIN4, FAR1, KEL2, CTF19, MAD3, BUB1, CDC20, KEL1, SGS1, CTF3, BIR1, CEP3, KIN4, SLD2, FAR11, AMN1, DPB11, MRE11, IPL1, CHL4, FIN1
	GO:0007093	mitotic cell cycle checkpoint	0.0242701	1.31e-05	24	651	62	4046	2.41	0	0	SGS1, BIR1, CTF3, FAR11, SLD2, KIN4, CEP3, AMN1, DPB11, MRE11, IPL1, FIN1, CHL4, GLC7, EXO1, RAD24, CHK1, GIN4, DBF4, SGO1, CTF19, MAD3, CDC20, BUB1
	GO:0007088	regulation of mitotic nuclear division	0.0253167	1.37e-05	28	651	78	4046	2.23	0	0	CTF19, KEL2, CDC24, CLA4, CDC20, BUB1, CLB3, MAD3, SPO12, GLC7, DBF4, SGO1, CLB4, RTT101, ESP1, IPL1, ACL4, FIN1, CIN8, CHL4, BIR1, CTF3, KEL1, LTE1, AMN1, KIN4, CDC15, CEP3
	GO:0000467	exonucleolytic trimming to generate mature 3'-end of 5.8S rRNA from tricistronic rRNA transcript (SSU-rRNA, 5.8S rRNA, LSU-rRNA)	0.0280504	1.51e-05	10	651	15	4046	4.14	0	0	SKI6, RRP46, DIS3, MTR3, RRP40, RRP4, RRP43, RRP42, CSL4, RRP45
	GO:0071035	nuclear polyadenylation-dependent rRNA catabolic process	0.0343307	1.85e-05	11	651	18	4046	3.8	0	0	CSL4, RRP45, RRP40, RRP4, AIR1, TRF5, RRP42, RRP43, MTR3, DIS3, RRP46
F	No significant GO terms from function ontology with p-value cutoff of 0.05 were found
C	GOID	TERM	CORRECTED_PVALUE	UNCORRECTED_PVALUE	NUM_LIST_ANNOTATIONS	LIST_SIZE	TOTAL_NUM_ANNOTATIONS	POPULATION_SIZE	FOLD_ENRICHMENT	FDR_RATE	EXPECTED_FALSE_POSITIVES	ANNOTATED_GENES
	GO:0005935	cellular bud neck	3.2e-06	7.51e-09	58	651	174	4046	2.07	0	0	BIL1, EXO84, BOI2, RTK1, CBK1, BUD6, LDB17, BOI1, PKC1, CDC5, CDC15, BNI5, AIM44, GIN4, KAP104, GLC7, PIN2, CTS1, PXL1, YAP1802, FIR1, SYP1, GNP1, CAF120, BNI4, SLG1, NBA1, SHO1, ARF3, MSB1, ELM1, OSH2, YJR005W, SKG3, SMY1, SLA2, BNI1, KEL1, BNR1, MLC2, SMI1, AFI1, LSB3, KRE6, AVL9, PAM1, SEC1, SEC8, SEC6, KIN4, RHO4, MYO1, DSE4, CDC24, KEL2, APL3, LRG1, BEM1
	GO:0044431	Golgi apparatus part	6.29e-06	1.48e-08	55	651	164	4046	2.08	0	0	BOI1, YIP3, KEI1, COG2, ERV14, BOI2, GEA1, FAR3, RBD2, GEA2, GRH1, COG6, STV1, COG5, MON2, BCH1, MNN10, KRE2, FAR11, DOP1, YOL107W, ANY1, VPS8, CCC1, SFB2, CHC1, GLO3, TVP38, YMD8, SEC18, YKL077W, RIC1, BET3, KRE6, RET2, CDC50, MCD4, KEX1, EMP24, AKR2, SEC28, DRS2, VPS45, TRS23, IPT1, LCB5, RUD3, APL4, NHX1, COG8, AUR1, LCB4, AKR1, COG3, SEC22
	GO:0098791	Golgi subcompartment	8.13e-06	1.91e-08	50	651	144	4046	2.16	0	0	YOL107W, ANY1, VPS8, CCC1, SFB2, KRE2, FAR11, DOP1, YMD8, SEC18, RIC1, GLO3, TVP38, BOI1, YIP3, KEI1, COG2, COG6, STV1, COG5, MON2, MNN10, ERV14, BOI2, GEA1, FAR3, RBD2, GEA2, GRH1, COG8, NHX1, AUR1, LCB4, AKR1, RUD3, APL4, SEC22, COG3, MCD4, EMP24, KEX1, KRE6, RET2, CDC50, DRS2, IPT1, VPS45, LCB5, AKR2, SEC28
	GO:0000176	nuclear exosome (Rnase complex)	0.000225849	5.3e-07	10	651	12	4046	5.18	0	0	MTR3, RRP46, RRP43, RRP4, RRP42, RRP40, DIS3, SKI6, RRP45, CSL4
	GO:0000177	cytoplasmic exosome (Rnase complex)	0.000225849	5.3e-07	10	651	12	4046	5.18	0	0	RRP40, RRP42, CSL4, RRP45, SKI6, DIS3, RRP4, RRP43, MTR3, RRP46
	GO:0000139	Golgi membrane	0.000846856	1.99e-06	38	651	112	4046	2.11	0	0	SEC22, YMD8, RIC1, TVP38, COG3, GLO3, YOL107W, ANY1, COG8, AUR1, SFB2, CCC1, AKR1, LCB4, APL4, KRE2, RUD3, DOP1, COG5, STV1, COG6, IPT1, VPS45, LCB5, MON2, MNN10, ERV14, AKR2, SEC28, RBD2, GRH1, EMP24, MCD4, YIP3, KEI1, COG2, KRE6, RET2
	GO:0000178	exosome (Rnase complex)	0.00644871	1.51e-05	10	651	15	4046	4.14	0	0	RRP43, MTR3, RRP46, RRP42, RRP40, DIS3, RRP45, SKI6, CSL4, RRP4
	GO:1905354	exoribonuclease complex	0.0147292	3.46e-05	10	651	16	4046	3.88	0	0	MTR3, RRP46, RRP43, RRP4, RRP42, RRP40, DIS3, SKI6, RRP45, CSL4
	GO:0005618	cell wall	0.0442712	0.000103923	23	651	65	4046	2.2	0	0	JSN1, SVS1, SRL1, CWP1, TDH3, SPR2, PHO11, PHO3, MCD4, PIR1, MKC7, CRH1, SIM1, AGA2, PHO5, CTS1, PHO12, SCW11, DSE4, EXG2, BGL2, GAS2, NBA1
	GO:0009277	fungal-type cell wall	0.0442712	0.000103923	23	651	65	4046	2.2	0	0	SVS1, JSN1, SRL1, TDH3, CWP1, PHO11, SPR2, MCD4, PHO3, PIR1, MKC7, CTS1, AGA2, SIM1, CRH1, PHO5, PHO12, SCW11, GAS2, NBA1, EXG2, DSE4, BGL2
	GO:0030312	external encapsulating structure	0.0442712	0.000103923	23	651	65	4046	2.2	0	0	GAS2, NBA1, DSE4, EXG2, BGL2, PHO12, SCW11, PHO5, SIM1, AGA2, CRH1, CTS1, PIR1, MKC7, PHO3, MCD4, SPR2, PHO11, SRL1, TDH3, CWP1, SVS1, JSN1
all AND-type/all proteins imaged
P	GOID	TERM	CORRECTED_PVALUE	UNCORRECTED_PVALUE	NUM_LIST_ANNOTATIONS	LIST_SIZE	TOTAL_NUM_ANNOTATIONS	POPULATION_SIZE	FOLD_ENRICHMENT	FDR_RATE	EXPECTED_FALSE_POSITIVES	ANNOTATED_GENES
	GO:0007093	mitotic cell cycle checkpoint	0.00102222	7.41e-07	20	395	62	4046	3.3	0	0	KIN4, SLD2, AMN1, CHK1, FAR11, CDC20, BIR1, BUB1, MRE11, DBF4, SGO1, EXO1, CHL4, DPB11, MAD3, RAD24, GLC7, CEP3, SGS1, CTF3
	GO:1901988	negative regulation of cell cycle phase transition	0.00110027	7.97e-07	19	395	57	4046	3.41	0	0	MAD3, CHL4, DPB11, RAD24, CTF3, GLC7, CEP3, SGS1, CDC20, BIR1, BUB1, MRE11, SGO1, EXO1, DBF4, CHK1, KIN4, AMN1, SLD2
	GO:1901991	negative regulation of mitotic cell cycle phase transition	0.00110027	7.97e-07	19	395	57	4046	3.41	0	0	CDC20, BUB1, MRE11, BIR1, DBF4, EXO1, SGO1, CHL4, DPB11, MAD3, RAD24, GLC7, SGS1, CEP3, CTF3, KIN4, SLD2, AMN1, CHK1
	GO:0000075	cell cycle checkpoint	0.00191928	1.39e-06	23	395	81	4046	2.91	0	0	CTF3, CEP3, RED1, MAD3, DPB11, SGO1, DBF4, MRE11, SLX4, FAR11, SLD2, KIN4, GLC7, SGS1, RAD24, CHL4, EXO1, BUB1, BIR1, CDC20, CHK1, CSM3, AMN1
	GO:0045930	negative regulation of mitotic cell cycle	0.00442801	3.21e-06	21	395	73	4046	2.95	0	0	FAR11, CHK1, SLD2, AMN1, KIN4, SGS1, GLC7, CEP3, CTF3, RAD24, DPB11, CHL4, MAD3, DBF4, SGO1, EXO1, BUB1, BIR1, MRE11, CDC20, FAR1
	GO:0010972	negative regulation of G2/M transition of mitotic cell cycle	0.00881241	6.39e-06	8	395	13	4046	6.3	0	0	SLD2, MRE11, DBF4, EXO1, RAD24, SGS1, DPB11, CHK1
	GO:0044818	mitotic G2/M transition checkpoint	0.00881241	6.39e-06	8	395	13	4046	6.3	0	0	MRE11, SLD2, EXO1, DBF4, CHK1, DPB11, RAD24, SGS1
	GO:1902750	negative regulation of cell cycle G2/M phase transition	0.00881241	6.39e-06	8	395	13	4046	6.3	0	0	CHK1, DPB11, RAD24, SGS1, MRE11, SLD2, EXO1, DBF4
	GO:0051321	meiotic cell cycle	0.0143609	1.04e-05	38	395	191	4046	2.04	0	0	MAD3, RED1, CTF3, SLX4, ESP1, MRE11, SHP1, SGO1, DBF4, CAK1, GAS2, YGL250W, VID28, MSC1, RME1, CWP1, HAC1, RAD54, CLB3, CHL4, RAD10, RAD24, RMI1, GLC7, SGS1, CIK1, CDC20, ERV14, BUB1, EXO1, RAD57, RIM8, RMD8, MSS4, CSM2, CSM3, ECO1, MLH2
	GO:0045786	negative regulation of cell cycle	0.0200446	1.45e-05	26	395	111	4046	2.4	0	0	RAD24, GLC7, SGS1, CHL4, BIR1, BUB1, EXO1, FAR1, CDC20, SPL2, CHK1, AMN1, CSM3, RED1, CTF3, CEP3, MAD3, DPB11, MRE11, SGO1, DBF4, SLX4, FAR11, RME1, SLD2, KIN4
	GO:0010948	negative regulation of cell cycle process	0.0215413	1.56e-05	21	395	80	4046	2.69	0	0	BUB1, BIR1, MRE11, DBF4, EXO1, SGO1, CDC20, RAD24, RED1, GLC7, SGS1, CEP3, CTF3, CHL4, DPB11, MAD3, SLD2, AMN1, KIN4, CHK1, RME1
	GO:0000086	G2/M transition of mitotic cell cycle	0.0332496	2.41e-05	13	395	37	4046	3.6	0	0	SGS1, RAD24, DPB11, EXO1, CDC34, CAK1, DBF4, MRE11, SCM3, CLB4, CHK1, CLB3, SLD2
	GO:0044839	cell cycle G2/M phase transition	0.0332496	2.41e-05	13	395	37	4046	3.6	0	0	DPB11, RAD24, SGS1, MRE11, CAK1, CDC34, DBF4, EXO1, CHK1, CLB4, SCM3, SLD2, CLB3
	GO:0098657	import into cell	0.0459581	3.33e-05	26	395	116	4046	2.3	0	0	WHI2, AKR1, GLC7, PKH2, COS10, INP53, SLG1, ERV14, MUP3, RHO5, OSH2, COS7, GNP1, RIM8, CDC50, CHC1, YVC1, MUP1, APM3, MON2, DRS2, OSH6, OSH3, SWA2, SCD5, YPP1
F	No significant GO terms from function ontology with p-value cutoff of 0.05 were found
C	GOID	TERM	CORRECTED_PVALUE	UNCORRECTED_PVALUE	NUM_LIST_ANNOTATIONS	LIST_SIZE	TOTAL_NUM_ANNOTATIONS	POPULATION_SIZE	FOLD_ENRICHMENT	FDR_RATE	EXPECTED_FALSE_POSITIVES	ANNOTATED_GENES
	GO:0031984	organelle subcompartment	1.77e-13	5.92e-16	93	395	419	4046	2.27	0	0	YMD8, SPT14, VPS64, NSG1, DFM1, AKR1, KRE2, PMT4, IZH1, LCB5, COG2, TVP38, KEX1, VPS45, YPS7, SEC22, COG8, MON2, SWA2, STV1, SAY1, GLO3, SIP3, KEI1, HMG1, GRH1, LCB4, PUP1, GEA2, GAP1, YIP3, YSP2, ALG3, RBD2, ERG9, ERV14, RIC1, CPT1, RUD3, SFB2, PHS1, AUR1, DOP1, YMR122W-A, OSH2, CNE1, ERP1, SPO7, AKR2, GPI12, CDC50, OSH6, YPR003C, BXI1, CDC25, DRS2, SEC28, SEC18, GEA1, RET2, ERV2, NHX1, YOL107W,…
	GO:0005794	Golgi apparatus	1.36e-11	4.55e-14	60	395	225	4046	2.73	0	0	DRS2, VPS45, SEC28, GEA1, SEC18, RET2, ARF1, NHX1, YHL017W, TRS23, SEC22, COG8, YOL107W, MON2, STV1, ERP5, GLO3, YMD8, CHC1, AKR2, AKR1, KRE2, CDC50, LCB5, ENV7, COG2, TVP38, KEX1, ERV14, YKL077W, IPT1, RIC1, SFB2, CPT1, RUD3, APL6, EMP24, MNN10, AUR1, FAR11, DOP1, PEP1, ANY1, APM3, KRE6, RTN1, ERP1, CCC1, YCR043C, KEI1, BCH1, GRH1, LCB4, COG6, GEA2, COG5, YIP3, COG3, RBD2, BET3
	GO:0044431	Golgi apparatus part	3.37e-11	1.13e-13	49	395	164	4046	3.06	0	0	RIC1, IPT1, ERV14, YKL077W, MNN10, EMP24, AUR1, SFB2, RUD3, ANY1, FAR11, DOP1, KRE6, CCC1, BCH1, KEI1, GEA2, COG6, GRH1, LCB4, BET3, COG3, RBD2, YIP3, COG5, GEA1, SEC18, SEC28, VPS45, DRS2, NHX1, RET2, YOL107W, MON2, SEC22, COG8, TRS23, GLO3, STV1, CHC1, YMD8, KRE2, AKR1, AKR2, COG2, LCB5, CDC50, KEX1, TVP38
	GO:0098791	Golgi subcompartment	2.85e-10	9.54e-13	44	395	144	4046	3.13	0	0	NHX1, EMP24, MNN10, AUR1, SFB2, RUD3, RET2, IPT1, RIC1, SEC28, SEC18, GEA1, ERV14, VPS45, DRS2, GLO3, KRE6, STV1, YOL107W, MON2, FAR11, DOP1, SEC22, COG8, ANY1, AKR1, KRE2, KEI1, AKR2, YMD8, CCC1, COG3, RBD2, TVP38, KEX1, YIP3, COG5, LCB5, GEA2, COG2, GRH1, LCB4, CDC50, COG6
	GO:0000139	Golgi membrane	7.51e-09	2.51e-11	36	395	112	4046	3.29	0	0	YIP3, COG5, RBD2, TVP38, COG3, LCB4, GRH1, COG6, LCB5, COG2, KEI1, AKR2, AKR1, KRE2, CCC1, YMD8, KRE6, STV1, GLO3, DOP1, ANY1, COG8, SEC22, MON2, YOL107W, RET2, RUD3, SFB2, AUR1, MNN10, EMP24, ERV14, VPS45, SEC28, IPT1, RIC1
	GO:0035861	site of double-strand break	0.00589583	1.97e-05	6	395	8	4046	7.68	0	0	RAD30, CHK1, CSM2, PSY3, MRE11, MTE1
	GO:0090734	site of DNA damage	0.00589583	1.97e-05	6	395	8	4046	7.68	0	0	CSM2, CHK1, RAD30, MTE1, MRE11, PSY3
	GO:0005798	Golgi-associated vesicle	0.0319424	0.000106831	17	395	65	4046	2.68	0	0	SEC28, CHC1, ERV14, YKL077W, YMD8, EMP24, SFB2, BCH1, RET2, YOL107W, SEC22, ERP5, ERP1, RBD2, GLO3, GAP1, YIP3
cyto OR nuc/[nuc + cyto OR nuc + cyto AND nuc]
P	GOID	TERM	CORRECTED_PVALUE	UNCORRECTED_PVALUE	NUM_LIST_ANNOTATIONS	LIST_SIZE	TOTAL_NUM_ANNOTATIONS	POPULATION_SIZE	FOLD_ENRICHMENT	FDR_RATE	EXPECTED_FALSE_POSITIVES	ANNOTATED_GENES
	GO:0000082	G1/S transition of mitotic cell cycle	0.0221148	4.95e-05	9	55	32	918	4.69	0.02	0.02	ACE2, GID8, WHI5, YHP1, YOX1, NRM1, SIC1, CDC53, STB1
	GO:0044843	cell cycle G1/S phase transition	0.0221148	4.95e-05	9	55	32	918	4.69	0.01	0.02	YHP1, ACE2, GID8, WHI5, CDC53, STB1, YOX1, NRM1, SIC1
	GO:0051348	negative regulation of transferase activity	0.0247715	5.54e-05	4	55	5	918	13.35	0.0067	0.02	SIC1, PHO81, CDC13, BCY1
	GO:0044770	cell cycle phase transition	0.0487419	0.000109042	13	55	70	918	3.1	0.03	0.12	NDD1, STB1, CDC5, SPO12, CDC53, SIC1, NRM1, CDC24, YOX1, YHP1, GID8, WHI5, ACE2
	GO:0044772	mitotic cell cycle phase transition	0.0487419	0.000109042	13	55	70	918	3.1	0.024	0.12	YHP1, ACE2, GID8, WHI5, SPO12, CDC53, NDD1, STB1, CDC5, CDC24, YOX1, SIC1, NRM1
F	GOID	TERM	CORRECTED_PVALUE	UNCORRECTED_PVALUE	NUM_LIST_ANNOTATIONS	LIST_SIZE	TOTAL_NUM_ANNOTATIONS	POPULATION_SIZE	FOLD_ENRICHMENT	FDR_RATE	EXPECTED_FALSE_POSITIVES	ANNOTATED_GENES
	GO:0004857	enzyme inhibitor activity	0.0257693	0.000226046	5	55	11	918	7.59	0.14	0.14	BCY1, SIC1, PHO81, YRA1, CDC13
	GO:0048037	cofactor binding	0.0336525	0.000295197	7	55	24	918	4.87	0.08	0.16	DNA2, PHR1, AFT2, PDC5, PXP1, EXO5, HEM1
C	GOID	TERM	No significant GO terms with p-value cutoff of 0.05 and fold enrichment >2 were found
cyto AND nuc/[nuc + cyto OR nuc + cyto AND nuc]
	GOID	TERM	CORRECTED_PVALUE	UNCORRECTED_PVALUE	NUM_LIST_ANNOTATIONS	LIST_SIZE	TOTAL_NUM_ANNOTATIONS	POPULATION_SIZE	FOLD_ENRICHMENT	FDR_RATE	EXPECTED_FALSE_POSITIVES	ANNOTATED_GENES
	GO:1901988	negative regulation of cell cycle phase transition	0.00126868	1.39e-06	15	159	25	918	3.46	0	0	GLC7, SLD2, CHK1, DPB11, SGS1, RAD24, AMN1, BUB1, SGO1, CDC20, MRE11, EXO1, DBF4, MAD3, CHL4
	GO:1901991	negative regulation of mitotic cell cycle phase transition	0.00126868	1.39e-06	15	159	25	918	3.46	0	0	EXO1, DBF4, MAD3, CHL4, CDC20, MRE11, BUB1, SGO1, SGS1, DPB11, RAD24, AMN1, CHK1, SLD2, GLC7
	GO:0045930	negative regulation of mitotic cell cycle	0.00471503	5.16e-06	16	159	30	918	3.08	0	0	GLC7, SGS1, DPB11, AMN1, RAD24, CHK1, SLD2, MRE11, CDC20, BUB1, SGO1, FAR1, CHL4, EXO1, DBF4, MAD3
	GO:0007093	mitotic cell cycle checkpoint	0.0048757	5.33e-06	15	159	27	918	3.21	0	0	CHK1, SLD2, AMN1, RAD24, SGS1, DPB11, GLC7, CHL4, EXO1, MAD3, DBF4, SGO1, BUB1, MRE11, CDC20
	GO:0000075	cell cycle checkpoint	0.0103978	1.14e-05	18	159	38	918	2.73	0	0	RED1, GLC7, SLD2, CHK1, RAD24, AMN1, DPB11, SGS1, SGO1, BUB1, CSM3, CDC20, MRE11, MAD3, DBF4, EXO1, CHL4, SLX4
	GO:1901987	regulation of cell cycle phase transition	0.0103978	1.14e-05	18	159	38	918	2.73	0	0	PHO85, GLC7, ESP1, SLD2, CHK1, DPB11, SGS1, RAD24, AMN1, BUB1, ACL4, SGO1, CDC20, MRE11, MAD3, DBF4, EXO1, CHL4
	GO:0000086	G2/M transition of mitotic cell cycle	0.0171327	1.87e-05	13	159	23	918	3.26	0	0	SCM3, SLD2, CHK1, CLB4, CDC34, DPB11, SGS1, RAD24, CAK1, CLB3, DBF4, EXO1, MRE11
	GO:0044839	cell cycle G2/M phase transition	0.0171327	1.87e-05	13	159	23	918	3.26	0	0	MRE11, EXO1, DBF4, CLB3, CHK1, SLD2, SCM3, CLB4, CDC34, SGS1, DPB11, RAD24, CAK1
	GO:0034508	centromere complex assembly	0.0227998	2.49e-05	6	159	6	918	5.77	0	0	SCM3, CHL4, ARP4, HST4, BUB1, SGO1
	GO:0007094	mitotic spindle assembly checkpoint	0.0261324	2.86e-05	7	159	8	918	5.05	0	0	CDC20, SGO1, GLC7, BUB1, AMN1, CHL4, MAD3
	GO:0031577	spindle checkpoint	0.0261324	2.86e-05	7	159	8	918	5.05	0	0	AMN1, CHL4, MAD3, CDC20, GLC7, BUB1, SGO1
	GO:0045841	negative regulation of mitotic metaphase/anaphase transition	0.0261324	2.86e-05	7	159	8	918	5.05	0	0	SGO1, BUB1, GLC7, CDC20, MAD3, CHL4, AMN1
	GO:0071173	spindle assembly checkpoint	0.0261324	2.86e-05	7	159	8	918	5.05	0	0	CDC20, SGO1, BUB1, GLC7, AMN1, MAD3, CHL4
	GO:0071174	mitotic spindle checkpoint	0.0261324	2.86e-05	7	159	8	918	5.05	0	0	AMN1, CHL4, MAD3, CDC20, SGO1, GLC7, BUB1
	GO:1902100	negative regulation of metaphase/anaphase transition of cell cycle	0.0261324	2.86e-05	7	159	8	918	5.05	0	0	BUB1, GLC7, SGO1, CDC20, MAD3, CHL4, AMN1
	GO:1905819	negative regulation of chromosome separation	0.0261324	2.86e-05	7	159	8	918	5.05	0	0	CDC20, SGO1, GLC7, BUB1, AMN1, CHL4, MAD3
	GO:2000816	negative regulation of mitotic sister chromatid separation	0.0261324	2.86e-05	7	159	8	918	5.05	0	0	CDC20, SGO1, GLC7, BUB1, AMN1, CHL4, MAD3
	GO:0007346	regulation of mitotic cell cycle	0.0301337	3.3e-05	22	159	55	918	2.31	0	0	ESP1, CLB3, RAD24, SGS1, RTT101, DPB11, BUB1, ACL4, FAR1, MAD3, GLC7, AMN1, CLB4, CHK1, SLD2, CDC20, MRE11, CIK1, SGO1, DBF4, EXO1, CHL4
	GO:1901990	regulation of mitotic cell cycle phase transition	0.0310141	3.39e-05	17	159	37	918	2.65	0	0	SLD2, CHK1, SGS1, DPB11, AMN1, RAD24, GLC7, ESP1, CHL4, MAD3, EXO1, DBF4, ACL4, BUB1, SGO1, MRE11, CDC20
	GO:0010948	negative regulation of cell cycle process	0.0477035	5.22e-05	17	159	38	918	2.58	0	0	DBF4, EXO1, MAD3, CHL4, RME1, BUB1, SGO1, CDC20, MRE11, CHK1, SLD2, SGS1, DPB11, RAD24, AMN1, GLC7, RED1
F	No significant GO terms with p-value cutoff of 0.05 were found
C	GOID	TERM	CORRECTED_PVALUE	UNCORRECTED_PVALUE	NUM_LIST_ANNOTATIONS	LIST_SIZE	TOTAL_NUM_ANNOTATIONS	POPULATION_SIZE	FOLD_ENRICHMENT	FDR_RATE	EXPECTED_FALSE_POSITIVES	ANNOTATED_GENES
	GO:0005886	plasma membrane	0.00248734	1.57e-05	9	159	12	918	4.33	0	0	YEL065W, GND2, RIM8, RHO4, ARF1, STP1, RHO5, SEC1, GAS2
	GO:0071944	cell periphery	0.010265	6.5e-05	11	159	19	918	3.34	0.0067	0.02	YEL065W, GND2, IFM1, GAS2, SEC1, ARF1, RHO4, RIM8, STP1, RHO5, PHO3
[cyto AND nuc + cyto OR nuc]/[nuc + cyto OR nuc + cyto AND nuc]
P	GOID	TERM	CORRECTED_PVALUE	UNCORRECTED_PVALUE	NUM_LIST_ANNOTATIONS	LIST_SIZE	TOTAL_NUM_ANNOTATIONS	POPULATION_SIZE	FOLD_ENRICHMENT	FDR_RATE	EXPECTED_FALSE_POSITIVES	ANNOTATED_GENES
	GO:0044770	cell cycle phase transition	5.08e-06	4.63e-09	38	214	70	918	2.33	0	0	DBF4, ACE2, NDD1, SGO1, EXO1, CAK1, ACL4, WHI5, BUB1, CDC5, ESP1, CDC34, YHP1, CDC24, RAD24, DPB11, CHL4, NRM1, SPO12, CDC53, PHO85, MRE11, CLB3, SCM3, GLC7, SIC1, CLB4, RME1, BCK2, AMN1, YOX1, CDC20, SGS1, STB1, MAD3, CHK1, SLD2, GID8
	GO:0044772	mitotic cell cycle phase transition	5.08e-06	4.63e-09	38	214	70	918	2.33	0	0	STB1, SGS1, MAD3, CHK1, SLD2, GID8, YOX1, AMN1, CDC20, BCK2, SIC1, GLC7, CLB4, RME1, PHO85, MRE11, CLB3, SCM3, RAD24, SPO12, CHL4, DPB11, NRM1, CDC53, CAK1, WHI5, ACL4, BUB1, ESP1, CDC5, CDC24, YHP1, CDC34, DBF4, SGO1, NDD1, ACE2, EXO1
	GO:0044262	cellular carbohydrate metabolic process	0.00138677	1.26e-06	13	214	16	918	3.49	0	0	GND2, VID30, GAS2, VID28, GLC7, UBP14, PHO85, GID8, GCY1, PCL8, IMA3, GPH1, SHP1
	GO:1901987	regulation of cell cycle phase transition	0.00315038	2.87e-06	22	214	38	918	2.48	0	0	AMN1, CDC20, SGS1, MAD3, CHK1, GID8, SLD2, GLC7, RAD24, CHL4, DPB11, SPO12, MRE11, PHO85, DBF4, SGO1, EXO1, WHI5, ACL4, BUB1, ESP1, CDC24
	GO:0007346	regulation of mitotic cell cycle	0.00419477	3.82e-06	28	214	55	918	2.18	0	0	DBF4, FAR1, SGO1, CKS1, EXO1, WHI5, ACL4, BUB1, RTT101, ESP1, CDC5, CDC24, RAD24, SPO12, DPB11, CHL4, MRE11, CLB3, GLC7, CLB4, CIK1, AMN1, CDC20, SGS1, MAD3, CHK1, SLD2, GID8
	GO:1901990	regulation of mitotic cell cycle phase transition	0.00842201	7.67e-06	21	214	37	918	2.43	0	0	AMN1, RAD24, CDC20, DPB11, CHL4, SPO12, MAD3, SGS1, MRE11, SLD2, GID8, CHK1, SGO1, GLC7, DBF4, EXO1, BUB1, ACL4, WHI5, CDC24, ESP1
	GO:0005975	carbohydrate metabolic process	0.0136349	1.24e-05	16	214	25	918	2.75	0	0	PHO85, GID8, GCY1, PCL8, IMA3, CIT3, PDC5, GPH1, SHP1, GND2, VID30, GAS2, GLC7, VID28, UBP14, CAT8
	GO:0051301	cell division	0.0159779	1.46e-05	28	214	58	918	2.07	0	0	SGO1, CKS1, ACE2, DBF4, FAR1, CDC24, CDC34, RTT101, CDC5, ATC1, CDC13, ACL4, CDC53, CHL4, CLB3, UBC9, RME1, PAC1, TAH11, CLB4, GLC7, FUS3, APC9, RMI1, CDC20, TPK1, AMN1, MAD3
	GO:0000086	G2/M transition of mitotic cell cycle	0.0187342	1.71e-05	15	214	23	918	2.8	0	0	SCM3, CHK1, SLD2, MRE11, SGS1, CLB3, DPB11, CDC53, RAD24, CDC34, CAK1, CLB4, EXO1, DBF4, NDD1
	GO:0044839	cell cycle G2/M phase transition	0.0187342	1.71e-05	15	214	23	918	2.8	0	0	CLB4, EXO1, DBF4, NDD1, CDC34, CAK1, DPB11, CDC53, RAD24, SCM3, CHK1, SLD2, SGS1, MRE11, CLB3
F	GOID	TERM	CORRECTED_PVALUE	UNCORRECTED_PVALUE	NUM_LIST_ANNOTATIONS	LIST_SIZE	TOTAL_NUM_ANNOTATIONS	POPULATION_SIZE	FOLD_ENRICHMENT	FDR_RATE	EXPECTED_FALSE_POSITIVES	ANNOTATED_GENES
	GO:0048037	cofactor binding	0.0477619	0.000194946	14	214	24	918	2.5	0.1	0.1	EXO5, AFT2, PHR1, PXP1, HEM1, DNA2, PDC5, GPH1, GSH2, HST4, PDC6, CTT1, MET13, GND2
C	GOID	TERM	CORRECTED_PVALUE	UNCORRECTED_PVALUE	NUM_LIST_ANNOTATIONS	LIST_SIZE	TOTAL_NUM_ANNOTATIONS	POPULATION_SIZE	FOLD_ENRICHMENT	FDR_RATE	EXPECTED_FALSE_POSITIVES	ANNOTATED_GENES
	GO:0005886	plasma membrane	0.00297559	1.68e-05	10	214	12	918	3.57	0	0	YEL065W, STP1, BCY1, GAS2, RHO4, RIM8, ARF1, SEC1, RHO5, GND2
	GO:0042995	cell projection	0.0269033	0.000151996	6	214	6	918	4.29	0	0	CDC24, RHO4, FUS2, GLC7, FUS3, FAR1
	GO:0071944	cell periphery	0.0360649	0.000203756	12	214	19	918	2.71	0	0	IFM1, BCY1, YEL065W, PHO3, ARF1, GAS2, STP1, SEC1, RHO4, RIM8, GND2, RHO5
cyto OR ER/[ER + cyto OR ER + cyto AND ER]
P, C	No significant GO terms with p-value cutoff of 0.05 were found
F	GOID	TERM	CORRECTED_PVALUE	UNCORRECTED_PVALUE	NUM_LIST_ANNOTATIONS	LIST_SIZE	TOTAL_NUM_ANNOTATIONS	POPULATION_SIZE	FOLD_ENRICHMENT	FDR_RATE	EXPECTED_FALSE_POSITIVES	ANNOTATED_GENES
	GO:0031593	polyubiquitin modification-dependent protein binding	0.00571005	0.000190335	3	20	3	331	16.55	0	0	CDC48, DSK2, UFD1
	GO:0140030	modification-dependent protein binding	0.00571005	0.000190335	3	20	3	331	16.55	0	0	DSK2, CDC48, UFD1
cyto AND ER/[ER + cyto OR ER + cyto AND ER]
P	GOID	TERM	CORRECTED_PVALUE	UNCORRECTED_PVALUE	NUM_LIST_ANNOTATIONS	LIST_SIZE	TOTAL_NUM_ANNOTATIONS	POPULATION_SIZE	FOLD_ENRICHMENT	FDR_RATE	EXPECTED_FALSE_POSITIVES	ANNOTATED_GENES
	GO:0050789	regulation of biological process	0.0225941	5.39e-05	25	67	63	331	1.96	0.06	0.06	VPS64, SIP3, LCB4, STE18, DCP2, FAR7, NPL4, KAP123, YPL199C, GIP4, IKS1, PMT4, SPO7, PKH2, SPT23, CDC25, KIN1, BIT61, JSN1, DCP1, FAR11, DCK1, KAP95, IPT1, AGP2
F, C	No significant GO terms with p-value cutoff of 0.05 were found
BOTH cyto AND ER + cyto OR ER/[ER + cyto OR ER + cyto AND ER]
P	GOID	TERM	CORRECTED_PVALUE	UNCORRECTED_PVALUE	NUM_LIST_ANNOTATIONS	LIST_SIZE	TOTAL_NUM_ANNOTATIONS	POPULATION_SIZE	FOLD_ENRICHMENT	FDR_RATE	EXPECTED_FALSE_POSITIVES	ANNOTATED_GENES
	GO:0048518	positive regulation of biological process	0.00187328	3.81e-06	13	87	16	331	3.09	0	0	PKH2, FAR11, KIN1, SIP3, UFD2, DCP2, UFD1, AGP2, NPL4, CDC48, CDC25, SPT23, SPO7
	GO:0006401	RNA catabolic process	0.00876078	1.78e-05	8	87	8	331	3.8	0	0	DCP2, YPL199C, NPL4, DCP1, CDC48, JSN1, UFD1, PKH2
	GO:0019439	aromatic compound catabolic process	0.00876078	1.78e-05	8	87	8	331	3.8	0	0	DCP2, YPL199C, DCP1, CDC48, NPL4, JSN1, PKH2, UFD1
	GO:0034655	nucleobase-containing compound catabolic process	0.00876078	1.78e-05	8	87	8	331	3.8	0	0	YPL199C, DCP2, NPL4, CDC48, DCP1, JSN1, UFD1, PKH2
	GO:0044270	cellular nitrogen compound catabolic process	0.00876078	1.78e-05	8	87	8	331	3.8	0	0	UFD1, PKH2, JSN1, NPL4, CDC48, DCP1, YPL199C, DCP2
	GO:0046700	heterocycle catabolic process	0.00876078	1.78e-05	8	87	8	331	3.8	0	0	JSN1, UFD1, PKH2, DCP2, YPL199C, NPL4, DCP1, CDC48
	GO:1901361	organic cyclic compound catabolic process	0.00876078	1.78e-05	8	87	8	331	3.8	0	0	DCP1, CDC48, NPL4, DCP2, YPL199C, PKH2, UFD1, JSN1
	GO:0006725	cellular aromatic compound metabolic process	0.026354	5.36e-05	15	87	23	331	2.48	0	0	JSN1, UFD1, YPL199C, MSC1, DOA1, SPT23, NPL4, HFD1, CDC48, SIP3, PKH2, ABP140, DCP2, DCP1, PML1
	GO:0019222	regulation of metabolic process	0.0295802	6.01e-05	17	87	28	331	2.31	0	0	NPL4, CDC48, KAP95, SPT23, SPO7, YPL199C, UFD1, IPT1, JSN1, IKS1, DCP1, UFD2, DCP2, GIP4, FAR11, PKH2, SIP3
	GO:0060255	regulation of macromolecule metabolic process	0.0342582	6.96e-05	14	87	21	331	2.54	0	0	JSN1, UFD1, YPL199C, SPT23, KAP95, CDC48, NPL4, SIP3, PKH2, GIP4, DCP2, UFD2, DCP1, IKS1
	GO:0090304	nucleic acid metabolic process	0.0342582	6.96e-05	14	87	21	331	2.54	0	0	PML1, DCP1, ABP140, DCP2, PKH2, SIP3, NPL4, CDC48, YPL199C, MSC1, SPT23, DOA1, UFD1, JSN1
F, C	No significant GO terms with p-value cutoff of 0.05 were found

## Sheet: Enrichments Costanzo Gr19
cyto OR nuc
GROUP19 (Costanzo 2010)	PVALUE	NUM_LIST_ANNOTATIONS	LIST_SIZE	TOTAL_NUM_ANNOTATIONS	POPULATION_SIZE	FOLD_ENRICHMENT
Cell cycle progression/meiosis	6.7e-05	10	41	55	922	4.09
Signaling/stress response	0.073	7	63	55	922	1.86
Chromatin/transcription	0.13	15	324	55	922	0.78
RNA processing	0.00042	1	153	55	922	0.11
DNA replication & repair/HR/cohesion	0.034	15	157	55	922	1.6
cyto AND nuc
GROUP19 (Costanzo 2010)	PVALUE	NUM_LIST_ANNOTATIONS	LIST_SIZE	TOTAL_NUM_ANNOTATIONS	POPULATION_SIZE	FOLD_ENRICHMENT
Cell cycle progression/meiosis	0.015	13	41	159	922	1.84
Signaling/stress response	0.00097	21	63	159	922	1.93
Chromatin/transcription	2.7e-09	25	324	159	922	0.45
RNA processing	1.1e-08	5	153	159	922	0.19
DNA replication & repair/HR/cohesion	0.0014	41	157	159	922	1.51
nuc only
GROUP19 (Costanzo 2010)	PVALUE	NUM_LIST_ANNOTATIONS	LIST_SIZE	TOTAL_NUM_ANNOTATIONS	POPULATION_SIZE	FOLD_ENRICHMENT
Cell cycle progression/meiosis	3.27e-06	18	41	708	922	0.57
Signaling/stress response	9.14e-05	35	63	708	922	0.72
Chromatin/transcription	2.075e-09	284	324	708	922	1.14
RNA processing	1.89e-12	147	153	708	922	1.25
DNA replication & repair/HR/cohesion	6.73e-05	101	157	708	922	0.84
