# Supplementary material for: PIFiA: self-supervised approach for protein functional annotation from single-cell imaging data
Source: Mol Syst Biol. 2024 Mar 12;20(5):521–48. doi: 10.1038/s44320-024-00029-6 (PMC11066028; doi:10.1038/s44320-024-00029-6)
Supplement: Supplementary file 5 — Dataset EV4 [file 44320_2024_29_MOESM5_ESM.xlsx]

## Sheet: Legend
Dataset EV4. Protein Complex Discovery Using PIFiA Single-cell Feature Profiles. Related to Fig 5
Results show the identified clusters containing potential interacting proteins. Clusters were determined using hierarchical clustering of scFPs, where cut for each cluster is determined by a "plateau" threshold (see Methods).
We used average linkage and a correlation metric for clustering.
For each cluster we show its localization, protein members, size, PPI and protein complex membership data, and characteristics related to the proposed clustering algorithm (see Methods).
localization: subcellular localization of the clustered proteins based on the majority of the proteins’ localizations (Huh et al. 2003).
complex: name of the protein complex (from EBI EMBL standard) that most closely matches the protein cluster. Closest match is determined based on the highest number of overlapping proteins.
proteins: list of proteins that belong to the cluster.
complex proteins: list of proteins that belong to the identified complex.
size: number of proteins in the cluster.
elbow point: clustering distance at the level of the cluster’s dendrogram cut (1-PCC).
fold enrichment: calculated as (num. cluster proteins that are present in the complex/cluster size)/(total num complex proteins/cluster localization size)
precision: fraction of the cluster members that are protein complex members.
recall: fraction of the total complex members that were captured in our cluster.
F1: F1-score calculated from precision and recall values above. F1 = 2*(recall*precision)/(recall+precision)
overlap: M / N, where M = number of proteins in the cluster that belong to the identified complex; N = total number of proteins in the complex that are present in GFP collection.
cell ratio med: median across percentages of each protein’s cells that fall into our cluster. A higher cell ratio translates into less dispersed cells of the same protein, and more confident protein assignment into the particular cluster.
child ratio: percentage of the descendent (“child”) clusters that were annotated to the current root cluster.
confirmed interactors (PPI): list of cluster proteins that have protein-protein interactions with members of the identified protein complex (according to PPI standards)
evidence (PPIs): explanation of PPI and citation to the study that reports it.
fraction of PPI outside of complex: fraction of the non-complex members present in the cluster that can be explained by PPI with the complex.

## Sheet: Protein complex discovery
ID	localization	complex	proteins	complex proteins	size	elbow point	fold enrichment	precision	recall	F1	overlap	cell ratio med	child ratio	confirmed interactors (PPI)	evidence (PPIs)	fraction of PPI outside of complex
0	nucleus	26S Proteasome complex	Pre5, Pre6, Pre8, Rpn11, Rpn8, Rpt1, Scl1	Sem1, Rpt6, Rpt5, Rpt4, Rpt3, Rpt2, Rpt1, Rpn10, Rpn2, Rpn1, Rpn7, Rpn12, Rpn3, Rpn9, Rpn13, Rpn8, Rpn5, Rpn6, Rpn11, Pre5, Pre8, Pre2, Pre6, Pre1, Pre7, Pre3, Pre4, Pup2, Pre9, Pup3, Pup1, Scl1, Pre10	7	0.23	23.24	1	0.21	0.17	7 / 33	0.17	1			N/A
1	nucleus	26S Proteasome complex	Alb1, Arx1, Crm1, Mak11, Nab2, Nop53, Rpn1, Rpn6, Rpn9, Sem1, Sub1	Sem1, Rpt6, Rpt5, Rpt4, Rpt3, Rpt2, Rpt1, Rpn10, Rpn2, Rpn1, Rpn7, Rpn12, Rpn3, Rpn9, Rpn13, Rpn8, Rpn5, Rpn6, Rpn11, Pre5, Pre8, Pre2, Pre6, Pre1, Pre7, Pre3, Pre4, Pup2, Pre9, Pup3, Pup1, Scl1, Pre10	11	0.41	8.45	0.36	0.12	0.09	4 / 33	0.08	1	Arx1, Crm1, Nab2	RPN10-ARX1 (Affinity Capture-MS, Guerrero C (2008) PMID:18757749) RPN1-ARX1 (Affinity Capture-MS, Guerrero C (2008) PMID:18757749) RPN11-ARX1 (Affinity Capture-MS, Kaake RM (2010) PMID:20170199) CRM1-RPT6 (Affinity Capture-MS, Gavin AC (2006) PMID: 16429126) CRM1-RPT1 (Affinity Capture-MS, Gavin AC (2006) PMID:16429126) RPN11-CRM1 (Affinity Capture-MS, Kaake RM (2010) PMID:20170199)	0.29
2	nucleus	26S Proteasome complex	Pre10, Rpn12, Rpn2, Rpn5, Rpn6, Rpn8, Rpn9, Sem1	Sem1, Rpt6, Rpt5, Rpt4, Rpt3, Rpt2, Rpt1, Rpn10, Rpn2, Rpn1, Rpn7, Rpn12, Rpn3, Rpn9, Rpn13, Rpn8, Rpn5, Rpn6, Rpn11, Pre5, Pre8, Pre2, Pre6, Pre1, Pre7, Pre3, Pre4, Pup2, Pre9, Pup3, Pup1, Scl1, Pre10	8	0.18	23.24	1	0.24	0.19	8 / 33	0.17	1			N/A
3	nucleus	26S Proteasome complex	Alb1, Arx1, Pre6, Rpn12, Rpn6, Rpn8, Rpn9, Rpt1, Rpt4, Sem1	Sem1, Rpt6, Rpt5, Rpt4, Rpt3, Rpt2, Rpt1, Rpn10, Rpn2, Rpn1, Rpn7, Rpn12, Rpn3, Rpn9, Rpn13, Rpn8, Rpn5, Rpn6, Rpn11, Pre5, Pre8, Pre2, Pre6, Pre1, Pre7, Pre3, Pre4, Pup2, Pre9, Pup3, Pup1, Scl1, Pre10	10	0.29	18.59	0.8	0.24	0.18	8 / 33	0.12	1	Arx1	RPN10-ARX1 (Affinity Capture-MS, Guerrero C (2008) PMID:18757749) RPN1-ARX1 (Affinity Capture-MS, Guerrero C (2008) PMID:18757749) RPN11-ARX1 (Affinity Capture-MS, Kaake RM (2010) PMID:20170199)	0.5
4	nucleus	Ada2/Gcn5/Ada3 transcription activator complex	Abd1, Ada2, Bur2, Cet1, Gcd10, Gcn5, Hpr1, Ies2, Ies3, Ies5, Ino80, Lea1, Lge1, Med2, Mft1, Mpe1, Msl5, Pap1, Pdp3, Pgd1, Prp19, Pta1, Pti1, Ref2, Rix1, Rox3, Rtt102, Rxt3, Set2, Sin4, Smb1, Soh1, Sua7, Taf10, Tfg1, Top2, Ybr138C	Ada2, Gcn5, Ngg1, Ahc1	37	0.25	10.36	0.05	0.5	0.05	2 / 4	0.1	0.76	Ino80, Rxt3, Taf10	GCN5-INO80 (Affinity Capture-MS, Lee KK (2011) PMID: 21734642) GCN5-RXT3 (Affinity Capture-MS, Lee KK (2011) PMID: 21734642) TAF10-ADA2 (Affinity Capture-MS, Gavin AC (2002) PMID: 11805826) TAF10-ADA2 (Affinity Capture-MS, Sanders SL (2002) PMID: 12052880) TAF10-ADA2 (Affinity Capture-Western, Kirschner DB (2002) PMID: 11940675 ) TAF10-ADA2 (Affinity Capture-Western, Kirchner J (2001) PMID:115332…	0.09
5	nuclear periphery	Asi complex	Asi1, Asi3, Csm1, Dfm1, Drs1, Ecm29, Gle2, Gtt3, Irr1, Kap122, Las21, Los1, Msn5, Mtr2, Pct1, Pga1, Pol12, Rcm1, Smc6, Src1, Ubx6, Yku80	Asi2, Asi1, Asi3	22	0.47	23.24	0.09	0.67	0.08	2 / 3	0.19	0.84			0
6	spindle pole	COMA complex	Ame1, Cbf2, Cep3, Ctf19, Kre28, Mcm21, Mif2, Mtw1, Nbp1, Nkp2, Nsl1, Okp1, Slk19	Ctf19, Ame1, Okp1, Mcm21	13	0.23	59	0.31	1	0.24	4 / 4	0.16	1	Cbf2, Cep3, Kre28, Mif2, Mtw1, Nbp1, Nkp2, Nsl1	CTF19-CBF2 (Reconstituted Complex, Ortiz J (1999) PMID:10323865) AME1-CBF2 (Affinity Capture-MS, Pekgoez Altunkaya G (2016) PMID:27524485) PMID:17634282OKP1-CBF2 (Affinity Capture-Western, Ortiz J (1999) PMID:10323865) CTF19-CEP3 (Two-hybrid, Ortiz J (1999) PMID:10323865) AME1-CEP3 (Affinity Capture-MS, Pekgoez Altunkaya G (2016) PMID:27524485) OKP1-CEP3 (Affinity Capture-Western, Ortiz J (1999) …	0.89
7	punctate composite	COPII vesicle coat complex	Arc35, Cox4, Did4, Ede1, Nce102, Pil1, Sec13, Sec24, Sec31, Sur7	Sec31, Sec24, Sec23, Sar1, Sec13	10	0.33	46.02	0.3	0.6	0.2	3 / 5	0.71	1	Did4, Pil1	SEC24-DID4 (Affinity Capture-MS, Graef M (2013) PMID:23904270) SEC23-DID4 (Affinity Capture-MS, Graef M (2013) PMID:23904270) SEC13-DID4 (Affinity Capture-MS, Graef M (2013) PMID:23904270) SEC24-PIL1 (Affinity Capture-MS, Graef M (2013) PMID:23904270) SEC23-PIL1 (Affinity Capture-MS, Graef M (2013) PMID:23904270) SEC13-PIL1 (Affinity Capture-MS, Graef M (2013 PMID:23904270))	0.29
8	Golgi to ER	Clathrin complex	Chc1, Chs5, Clc1, Cop1, Ent5, Gga2, Glo3, Mir1, Rbd2, Ret2, Sec21, Sec26, Sec27, Sec28, Tvp15, Tvp18, Vrg4	Clc1, Chc1	17	0.39	45.12	0.12	1	0.11	2 / 2	0.61	1	Chs5, Ent5, Gga2	CHS5-CLC1 (Affinity Capture-Western, Sanchatjate S (2006) PMID:23904270) CHS5-CHC1 (Affinity Capture-Western, Sanchatjate S (2006) PMID:23904270) CLC1-ENT5 (Affinity Capture-Western, Hung CW (2012) PMID:22457357) CLC1-ENT5 (Affinity Capture-Western, Hung CW (2016) PMID:26842894) ENT5-CHC1 (Affinity Capture-Western, Fernandez GE (2006) PMID:16687571) ENT5-CHC1 (Affinity Capture-MS, Copic A (2007) …	0.2
9	cytoplasm	Decapping complex, DCP1-DCP2	Avl9, Bug1, Cue5, Dcp1, Dcp2, Ecm25, Grh1, Mtc1, Myo4, Rgd2, She3, Swa2, Ydr170W-A, Ypr090W	Dcp2, Dcp1	14	0.48	54.79	0.14	1	0.12	2 / 2	0.38	0.88			0
10	vacuolar membrane	EGO complex	Fet5, Gtr1, Gtr2, Mam3, Meh1, Pde2, Rpl27A, Slm4, Syg1, Tms1, Ycf1, Ylr001C, Ypl162C	Ego2, Meh1, Slm4, Gtr2, Gtr1	13	0.45	47.2	0.31	0.8	0.22	4 / 5	0.73	0.97	Fet5	GTR1-FET5 (Affinity Capture-MS, Bonfils G (2012) PMID:22424774)	0.11
11	vacuolar membrane	EGO complex	Mch1, Meh1, Slm4, Yml018C, Ypq2	Ego2, Meh1, Slm4, Gtr2, Gtr1	5	0.18	61.36	0.4	0.4	0.2	2 / 5	0.11	1			0
12	cytoplasm	Eukaryotic translation initiation factor 2B complex	Bre5, Dhh1, Dos2, Gcd1, Gcd2, Gcd6, Gcs1, Hek2, Mot2, Myo2, Nam7, Tpm2, Xrn1	Gcd1, Gcd7, Gcd2, Gcd6, Gcn3	13	0.47	35.4	0.23	0.6	0.17	3 / 5	0.46	1	Dhh1, Hek2		0.2
13	bud neck	Exocyst	Ark1, Boi2, Bud6, Inp52, Num1, Pex27, Scd5, Scp1, Sec10, Sec6, Tda2	Sec15, Sec6, Sec5, Sec3, Sec8, Sec10, Exo70, Exo84	11	0.4	17.43	0.18	0.25	0.1	2 / 8	0.1	0.94	Boi2	BOI2-SEC15 (PCA, Kustermann J (2017) PMID:28751498) BOI2-SEC6 (PCA, Kustermann J (2017) PMID:28751498) BOI2-SEC5 (PCA, Kustermann J (2017) PMID:28751498) BOI2-SEC3 (PCA, Kustermann J (2017) PMID:28751498) BOI2-SEC8 (PCA, Kustermann J (2017) PMID:28751498) BOI2-EXO70 (PCA, Kustermann J (2017) PMID:28751498) BOI2-EXO84 (PCA, Kustermann J (2017) PMID:28751498)	0.11
14	cell periphery	Exocyst	Apl1, Dnf2, Exo70, Sec15, Sec3, Sec5, Sec6, Sec8	Sec15, Sec6, Sec5, Sec3, Sec8, Sec10, Exo70, Exo84	8	0.34	71.91	0.75	0.75	0.38	6 / 8	0.24	1			0
15	actin	F-actin capping protein complex	Abp1, Arc15, Cap1, Cap2, Crn1, Twf1	Cap2, Cap1	6	0.21	127.83	0.33	1	0.25	2 / 2	0.13	1	Arc15, Twf1	CAP2-ARC15 (PCA, Tarassov K (2008) PMID:18467557) TWF1-CAP2 (Affinity Capture-Western, Palmgren S (2001) PMID:11604420) TWF1-CAP2 (Reconstituted Complex, Palmgren S (2001) PMID:11604420) TWF1-CAP1 (Reconstituted Complex, Palmgren S (2001) PMID:11604420)	0.5
16	actin	F-actin capping protein complex	Arc18, Arc35, Cap1, Cap2, Ede1, Myo5, Pan1, Sla1, Sla2	Cap2, Cap1	9	0.24	85.22	0.22	1	0.18	2 / 2	0.16	1	Arc35	CAP2-ARC35 (PCA, Tarassov K (2008) PMID:18467557)	0.14
17	actin	F-actin capping protein complex	Aip1, Arc40, Bsp1, Cap1, Cap2, Prk1, Twf1	Cap2, Cap1	7	0.36	109.57	0.29	1	0.22	2 / 2	0.11	0.92	Aip1, Arc40, Bsp1, Twf1	ARC40-CAP2 (PCA, Tarassov K (2008) PMID:18467557) CAP1-BSP1 (Two-hybrid, Drees BL (2001) PMID:11489916) TWF1-CAP2 (Affinity Capture-Western, Palmgren S (2001) PMID:11604420) TWF1-CAP2 (Reconstituted Complex, Palmgren S (2001) PMID:11604420) TWF1-CAP1 (Reconstituted Complex, Palmgren S (2001) PMID:11604420)	0.8
18	vacuole	FET5-FTH1 high affinity iron exporter complex	Emp47, Emp70, Fet5, Fth1, Mup1, Scw4, Sna3, Ykl077W	Fet5, Fth1	8	0.39	95.88	0.25	1	0.2	2 / 2	0.15	0.94	Emp47, Emp70	FTH1-EMP47 (PCA, Tarassov K (2008) PMID:18467557) EMP70-FET5 (PCA, Miller JP (2005) PMID:16093310)	0.33
19	vacuolar membrane	FET5-FTH1 high affinity iron exporter complex	Fet5, Fth1, Vba4, Vma13, Vma4, Vma5, Vma8, Yml018C	Fet5, Fth1	8	0.24	95.88	0.25	1	0.2	2 / 2	0.18	0.79	Vma13, Vma8, Yml018C	FTH1-VMA13 (PCA, Tarassov K (2008) PMID:18467557) FTH1-VMA8 (PCA, Tarassov K (2008) PMID:18467557) FTH1-YML018C (PCA, Tarassov K (2008) PMID:18467557)	0.5
20	Golgi to ER	Inositol phosphorylceramide synthase complex	Akr1, Arl1, Aur1, Chs5, Dop1, Ent5, Erg27, Gea2, Gga2, Kei1, Kex1, Pep1, Rbd2, Sec7, Smi1, Tvp15, Ycr043C, Ymr253C	Kei1, Aur1	18	0.38	42.61	0.11	1	0.1	2 / 2	0.11	1	Akr1, Kex1, Rbd2	AKR1-AUR1 (PCA, Tarassov K (2008) PMID:18467557) KEX1-AUR1 (PCA, Tarassov K (2008) PMID:18467557) AUR1-RBD2 (PCA, Tarassov K (2008) PMID:18467557)	0.19
21	cytoplasm	LSM2-7 complex	Lsm4, Lsm7, Pop2	Lsm3, Lsm7, Lsm5, Lsm4, Lsm6, Lsm2	3	0.32	85.22	0.67	0.33	0.22	2 / 6	0.16	1			0
22	spindle pole	NDC80 complex	Atg19, Bbp1, Bfa1, Cin8, Cnm67, Coq6, Coq9, Dad1, Dad2, Dad3, Dad4, Dsn1, Hua2, Kar3, Kre28, Mdh2, Mdm34, Mme1, Mmm1, Mtw1, Ndc80, Nnf1, Nsl1, Nud1, Nuf2, Nvj1, Slk19, Spc105, Spc110, Spc24, Spc25, Spc29, Spc42, Spc72, Spc97, Spc98, Stu2	Spc25, Nuf2, Spc24, Ndc80	37	0.27	20.73	0.11	1	0.1	4 / 4	0.19	0.63	Cin8, Cnm67, Dad1, Dad3, Dad4, Dsn1, Kar3, Kre28, Mtw1, Nnf1, Nsl1, Spc105, Spc110, Spc29, Spc42, Spc72, Stu2	CIN8-NUF2 (Two-hybrid, Newman JR (2000) PMID:11087867) SPC24-CNM67 (Two-hybrid, Wang Y (2012) PMID:22875988) DAD1-NDC80 (Affinity Capture-Western, Shang C (2003) PMID:12925767) NUF2-DAD3 (FRET, Aravamudhan P (2014) PMID:24930965) DAD4-SPC25 (Two-hybrid, Wong J (2007) PMID:17634282) NUF2-DAD4 (PCA, Wang Y (2012) PMID:22875988) NUF2-DAD4 (Two-hybrid, Wang Y (2012) PMID:22875988) NUF2-DAD4 (FRET, Ar…	0.52
23	nuclear periphery	Nuclear pore complex	Asm4, Dfm1, Gle1, Heh2, Hmg1, Hmg2, Lag1, Mex67, Mlp1, Mlp2, Ndc1, Nic96, Nsg1, Nup1, Nup100, Nup133, Nup145, Nup157, Nup159, Nup170, Nup188, Nup192, Nup2, Nup49, Nup53, Nup57, Nup60, Nup82, Nup84, Nup85, Pga1, Pom152, Pom33, Pom34, Sir2	Nup42, Nup159, Pom34, Nup60, Nup49, Nup157, Pom152, Nup53, Nup82, Nup145, Sec1, Nup188, Nup85, Nup192, Nup84, Nup133, Seh1, Nup57, Nup170, Cdc31, Ndc1, Nic96, Nup116, Nup2, Nsp1, Gle2, Asm4, Nup120, Nup1, Nup100, Gle1	35	0.43	16.26	0.66	0.74	0.35	23 / 31	0.69	0.51	Heh2, Mex67, Mlp1, Mlp2, Pom33	HEH2-POM152 (Affinity Capture-Western, Yewdell WT (2011) PMID:21346187) HEH2-NUP85 (Affinity Capture-Western, Yewdell WT (2011) PMID:21346187) HEH2-NUP170 (Affinity Capture-Western, Yewdell WT (2011) PMID:21346187) NUP42-MEX67 (Reconstituted Complex, Altvater M (2012) PMID: 23212245) MEX67-NUP159 (Affinity Capture-MS, Oeffinger M (2007) PMID: 17922018) NUP159-MEX67 (Affinity Capture-Western, Stra…	0.42
24	nucleus	Nuclear pore complex	Cse1, Gle1, Hmg2, Kap122, Mak11, Pom152, Vid22	Nup42, Nup159, Pom34, Nup60, Nup49, Nup157, Pom152, Nup53, Nup82, Nup145, Sec1, Nup188, Nup85, Nup192, Nup84, Nup133, Seh1, Nup57, Nup170, Cdc31, Ndc1, Nic96, Nup116, Nup2, Nsp1, Gle2, Asm4, Nup120, Nup1, Nup100, Gle1	7	0.48	7.07	0.29	0.06	0.05	2 / 31	0.11	1	Kap122	NUP116-KAP122 (Affinity Capture-MS, Allen NP (2001) PMID:11387327) NUP116-KAP122 (Co-purification, Rout MP (2000) PMID:10684247) KAP122-NUP2 (Affinity Capture-Western, Titov AA (1999) PMID:10525531) NSP1-KAP122 (Reconstituted Complex, Wagner RS (2015) PMID: 25692596) KAP122-NUP1 (Affinity Capture-Western, Titov AA (1999) PMID:10525531)	0.2
25	nucleus	Nuclear/nucleolar exosome complex, DIS3-RRP6 variant	Bud23, Csl4, Dbp7, Dis3, Drs1, Ecm16, Enp1, Fal1, Jip5, Kri1, Krr1, Mak11, Mak5, Mtr3, Noc3, Nop19, Nop53, Nop8, Nsa1, Pol5, Rex4, Rnt1, Rpc53, Rpl15B, Rps10A, Rrb1, Rrp1, Rrp4, Rrp40, Rrp42, Rrp43, Rrp45, Rrp46, Rrp6, Rrp8, Ski6, Slx9, Spb4, Ssf1, Ssf2, Top1, Ubp10, Ytm1, Zim17	Rrp6, Dis3, Rrp45, Rrp43, Rrp42, Mtr3, Rrp46, Ski6, Rrp40, Rrp4, Csl4	44	0.44	17.43	0.25	1	0.2	11 / 11	0.47	0.91	Ecm16, Enp1, Krr1, Nop53, Nop8, Rpc53, Rrb1	ECM16-RRP6 (Affinity Capture-MS, Sturm M (2017) PMID:29263326) ECM16-DIS3 (Affinity Capture-MS, Sturm M (2017) PMID:29263326) ECM16-RRP45 (Affinity Capture-MS, Sturm M (2017) PMID:29263326) RRP45-ECM16 (Affinity Capture-MS, Gavin AC (2002)PMID: 11805826) RRP45-ECM16 (Affinity Capture-MS, Grandi P (2002) PMID:12150911) RRP45-ECM16 (Affinity Capture-MS, Gavin AC (2006) PMID:16429126) ECM16-RRP43 (A…	0.21
26	ER	Oligosaccharyl transferase complex variant 2	Bfr1, Ccw14, Cwp2, Elo2, Elo3, Erd2, Erg11, Erv25, Hor7, Irc22, Kre1, Ncp1, Ole1, Ost1, Ost4, Pho86, Pho88, Pkr1, Pmr1, Sec61, Sec63, Sec66, Shr3, Slc1, Sop4, Swp1, Tna1, Utr2, Wbp1, Ynr021W	Ost3, Ost5, Stt3, Wbp1, Ost1, Swp1, Ost2, Ost4	30	0.41	12.78	0.13	0.5	0.1	4 / 8	0.33	1	Bfr1, Elo2, Elo3, Erg11, Erv25, Kre1, Pho86, Pho88, Sec61, Sec63, Shr3, Tna1	BFR1-OST3 (Affinity Capture-RNA, Lapointe CP (2015) PMID: 26524240)_x000D_ BFR1-OST5 (Affinity Capture-RNA, Lapointe CP (2015) PMID: 26524240)_x000D_ BFR1-STT3 (Affinity Capture-RNA, Lapointe CP (2015) PMID: 26524240)_x000D_ BFR1-WBP1 (Affinity Capture-RNA, Lapointe CP (2015) PMID: 26524240)_x000D_ BFR1-OST1 (Affinity Capture-RNA, Lapointe CP (2015) PMID: 26524240)_x000D_ BFR1-SWP1 (Affinity Capt…	0.42
27	ER	Oligosaccharyl transferase complex variant 2	Emc1, Emc10, Erv25, Irc22, Ost1, Ost4, Per33, Pho86, Pmr1, Sec62, Sec63, Shr3, Swp1, Wbp1, Ynr021W	Ost3, Ost5, Stt3, Wbp1, Ost1, Swp1, Ost2, Ost4	15	0.23	25.57	0.27	0.5	0.18	4 / 8	0.1	1	Erv25, Pho86, Sec63, Shr3	WBP1-ERV25 (PCA, Tarassov K (2008) PMID:18467557) ERV25-SWP1 (PCA, Tarassov K (2008) PMID:18467557) WBP1-PHO86 (PCA, Miller JP (2005) PMID:16093310) SEC63-WBP1 (Two-hybrid, Rizzolo K (2018) PMID29659649) WBP1-SEC63 (PCA, Miller JP (2005) PMID:16093310) SEC63-OST2 (Two-hybrid, Rizzolo K (2018) PMID29659649) SEC63-OST4 (Two-hybrid, Rizzolo K (2018) PMID29659649) WBP1-SHR3 (PCA, Miller JP (2005) PMI…	0.36
28	actin	PAN1 actin cytoskeleton-regulatory complex	Aim21, Bbc1, Bsp1, Bzz1, End3, Ent1, Gts1, Las17, Myo3, Myo5, Pan1, Rvs167, Sla1, Sla2, Vrp1	Pan1, End3, Sla1	15	0.36	51.13	0.2	1	0.17	3 / 3	0.39	0.79	Bsp1, Bzz1, Ent1, Gts1, Las17, Myo3, Myo5, Rvs167, Sla2, Vrp1	SLA1-BSP1 (Affinity Capture-MS, Gavin AC (2002) PMID: 11805826) SLA1-BSP1 (Two-hybrid, Drees BL (2001) PMID:11489916) SLA1-BSP1 (Two-hybrid, Tong AH (2002) PMID:11743162) SLA1-BSP1 (Two-hybrid, Tonikian R (2009) PMID:19841731) BZZ1-END3 (Two-hybrid, Tonikian R (2009) PMID:19841731) SLA1-BZZ1 (Affinity Capture-MS, Gavin AC (2002)PMID: 11805826) SLA1-BZZ1 (Affinity Capture-MS, Gavin AC (2006) PMID:…	0.83
29	peroxisome	Peroxisomal docking Pex13/Pex14/Pex 15 complex	Bik1, Dnm1, Erg7, Mic27, Osw5, Pet10, Pex14, Pex17, Pex25, Tgl3, Tgl4, Tgl5, Tim11, Yeh1	Pex13, Pex14, Pex17	14	0.43	36.52	0.14	0.67	0.12	2 / 3	0.27	1	Pet10, Pex25	PET10-PEX13 (PCA, Pu J (2011) PMID:21748599) PET10-PEX17 (PCA, Pu J (2011) PMID:21748599) PEX25-PEX14 (Affinity Capture-Western, Oeljeklaus S (2012) PMID:22375831) PEX14-PEX25 (Affinity Capture-MS, Oeljeklaus S (2012) PMID:22375831) PEX14-PEX25 (Affinity Capture-MS, Wroblewska JP (2017) PMID:28552664)	0.17
30	peroxisome	Pex2/Pex10/Pex12 ubiquitin ligase complex	Inp1, Pex1, Pex12, Pex2, Pex5	Pex2, Pex12, Pex10	5	0.2	102.27	0.4	0.67	0.25	2 / 3	0.19	1	Pex1, Pex5	PEX1-PEX12 (Affinity Capture-Western, Grimm I (2016) PMID:26842748) PEX1-PEX10 (Co-fractionation, Rosenkranz K (2006) PMID:16911527) PEX2-PEX5 (Affinity Capture-MS, Agne B (2003) PMID:12667447) PEX2-PEX5 (Affinity Capture-Western, Agne B (2003) PMID :12667447) PEX2-PEX5 (Affinity Capture-Western, Platta HW (2009) PMID:19687296) PEX5-PEX12 (Affinity Capture-Western, Schaefer A (2004) PMID:15456864…	0.67
31	vacuolar membrane	Phosphatidylinositol 3-kinase complex II	Bpt1, Ccc2, Ncr1, Pep5, Pmc1, Vam6, Vps15, Vps17, Vps30, Vps38, Vps41, Vps8, Ybr241C	Vps15, Vps34, Vps30, Vps38	13	0.38	44.25	0.23	0.75	0.18	3 / 4	0.27	1	Pep5, Vps17	VPS34-PEP5 (Affinity Capture-MS, Graef M (2013) PMID: 23904270) VPS30-PEP5 (Affinity Capture-MS, Graef M (2013) PMID: 23904270) VPS30-VPS17 (Affinity Capture-MS, Graef M (2013) PMID: 23904270)	0.2
32	cytoplasm	Protein kinase CK2 variant 1	Acl4, Bcp1, Bcy1, Bud32, Cdc34, Cka1, Cka2, Ckb1, Ckb2, Fap7, Kae1, Rpl40B, Rpl42A, Syo1, Trm5, Tsr2, Ubc9, Ubp12, Ycr051W, Ydl085C-A, Yer156C	Ckb1, Ckb2, Cka1, Cka2	21	0.39	36.52	0.19	1	0.16	4 / 4	0.52	0.81	Bcy1, Cdc34	CKA1-BCY1 (Affinity Capture-MS, Ho Y (2002) PMID:11805837) CKA1-CDC34 (Biochemical Activity, Lass A (2011) PMID:21453497) CKA2-CDC34 (Biochemical Activity, Lass A (2011) PMID:21453497)	0.12
33	actin	RVS161-RVS167 amphiphysin complex	Aim21, Aip1, Arc18, Arc40, Bbc1, Bsp1, Cap1, End3, Gts1, Myo3, Myo5, Rvs161, Rvs167, Sla1, Srv2, Twf1, Vrp1	Rvs161, Rvs167	17	0.36	45.12	0.12	1	0.11	2 / 2	0.15	0.91	Aim21, Arc40, Bsp1, Gts1, Myo3, Myo5, Sla1, Srv2, Vrp1	RVS167-AIM21 (Protein-peptide, Landgraf C (2004) PMID: 14737190) ARC40-RVS161 (PCA, Tarassov K (2008) PMID:18467557) ARC40-RVS167 (PCA, Tarassov K (2008) PMID:18467557) RVS167-BSP1 (Two-hybrid, Drees BL (2001) PMID:11489916) RVS167-BSP1 (Protein-peptide, Landgraf C (2004) PMID: 14737190) RVS167-BSP1 (Two-hybrid, Tong AH (2002) PMID:11743162) RVS167-BSP1 (Two-hybrid, Tonikian R (2009) PMID:1984173…	0.6
34	endosome	Retromer complex	Env7, Ivy1, Mrl1, Pep3, Pep8, Snx3, Vac14, Vam7, Vps17, Vps33, Vps35, Vps5, Vps68, Ypt35	Vps35, Vps5, Pep8, Vps29, Vps17	14	0.43	43.83	0.29	0.8	0.21	4 / 5	0.2	0.92	Snx3	VPS35-SNX3 (Affinity Capture-Western, Restrepo R (2007) PMID:17892535) VPS29-SNX3 (Affinity Capture-Western, Harrison MS (2014) PMID:24344282)	0.1
35	ER	SEC62-SEC63 complex	Ccw14, Cho2, Dpm1, Lcb1, Ncp1, Ost1, Per33, Pmr1, Sec62, Sec63, Swp1, Wbp1	Sec72, Sec66, Sec63, Sec62	12	0.23	31.96	0.17	0.5	0.13	2 / 4	0.14	1	Ccw14, Wbp1	SEC63-CCW14 (Two-hybrid, Rizzolo K (2018) PMID:29659649) WBP1-SEC63 (PCA, Miller JP (2005) PMID:16093310) SEC63-WBP1 (Two-hybrid, Rizzolo K (2018) PMID:29659649)	0.2
36	endosome	SNX4-SNX41 sorting nexin complex	Atg21, Bli1, Bro1, Ccz1, Hse1, Pep3, Pep7, Rfu1, Snx3, Snx4, Snx41, Vps30, Vps33, Vps38, Vta1, Ypt35	Snx41, Snx4	16	0.28	47.94	0.12	1	0.11	2 / 2	0.37	0.44			0
37	spindle pole	Spc105 complex	Bim1, Cdc14, Cse4, Dad1, Dad4, Fob1, Kre28, Mme1, Ndc80, Nnf1, Nsi1, Nuf2, Nvj1, Spc105, Spc24, Stu2, Tof2	Spc105, Kre28	17	0.43	45.12	0.12	1	0.11	2 / 2	0.18	1	Ndc80, Nnf1, Nuf2, Spc24	SPC105-NDC80 (Affinity Capture-MS, Nekrasov VS (2003) PMID:14565975) NDC80-KRE28 (Two-hybrid, Wong J (2007) PMID:17634282) NDC80-KRE28 (Two-hybrid, Yu H (2008) PMID:18719252) NNF1-SPC105 (Two-hybrid, Newman JR (2000) PMID:11087867) NNF1-SPC105 (PCA, Wang Y (2012) PMID:22875988) NNF1-SPC105 (Two-hybrid, Wang Y (2012) PMID:22875988) SPC105-NNF1 (Two-hybrid, Wang Y (2012) PMID:22875988) NUF2-SPC105 …	0.27
38	spindle pole	Spindle pole body intermediate layer 2 complex	Bfa1, Cin8, Cnm67, Hua2, Mdm34, Mmm1, Nud1, Slk19, Spc110, Spc29, Spc42, Spc72, Spc97, Spc98	Spc42, Cnm67	14	0.19	54.79	0.14	1	0.12	2 / 2	0.18	0.67	Nud1, Slk19, Spc110, Spc29, Spc72, Spc97, Spc98	NUD1-SPC42 (Affinity Capture-Western, Elliott S (1999) PMID: 10339566) SPC42-NUD1 (Affinity Capture-MS, Fong KK (2018) PMID: 29903865) NUD1-CNM67 (Affinity Capture-Western, Gruneberg U (2000) PMID:11101520) NUD1-CNM67 (Affinity Capture-Western, Elliott S (1999) PMID: 10339566) CNM67-NUD1 (Two-hybrid, Elliott S (1999) PMID: 10339566) SLK19-CNM67 (Two-hybrid, Wang Y (2012) PMID:22875988) SPC110-SPC…	0.58
39	nuclear periphery	Thp1-Sac3 complex	Csm1, Dbp5, Esc1, Gcr1, Gle1, Gle2, Heh2, Hot1, Irr1, Mad1, Mex67, Mlp1, Mlp2, Mtr2, Nup53, Osw7, Pml39, Pom152, Pom33, Sac3, Sir2, Sir3, Sir4, Thp1, Ubx6, Ulp1	Sac3, Thp1	26	0.43	29.5	0.08	1	0.07	2 / 2	0.67	0.95	Dbp5, Gle1, Gle2, Mex67, Mlp1, Mlp2, Mtr2, Nup53	DBP5-SAC3 (Affinity Capture-Western, Lei EP (2003) PMID:12631707) SAC3-DBP5 (Affinity Capture-MS, Oeffinger M (2007) PMID:17922018) SAC3-GLE1 (Affinity Capture-MS, Oeffinger M (2007) PMID:17922018) SAC3-GLE2 (Affinity Capture-MS, Oeffinger M (2007) PMID:17922018) MEX67-SAC3 (Affinity Capture-Western, Lei EP (2003) PMID:12631707) MEX67-SAC3 (Affinity Capture-MS, Oeffinger M (2007) PMID:17922018) S…	0.33
40	vacuolar membrane	Vacuolar proton translocating ATPase complex, Golgi variant	Cot1, Vma4, Vma5, Voa1, Ypq1	Vma3, Vma13, Vma10, Vma8, Vma7, Vma5, Vma4, Vma2, Vma1, Vma9, Vma6, Vma16, Vma11, Stv1	5	0.32	21.91	0.4	0.14	0.1	2 / 14	0.55	1	Voa1	VOA1-VMA13 (PCA, Tarassov K (2008) PMID:18467557) VOA1-VMA13 (PCA, Schlecht U (2012) PMID:22615397) VMA7-VOA1 (PCA, Tarassov K (2008) PMID:18467557) VOA1-VMA6 (PCA, Tarassov K (2008) PMID:18467557)	0.33
41	ER	Vacuolar transporter chaperone complex	Cyb5, Dfg5, Elo1, Erg3, Erg5, Hor7, Ifa38, Mss1, Opi3, Pga3, Phs1, Rot1, Rsn1, Sac1, Smf3, Spc2, Ste24, Toh1, Tos6, Tsc13, Vcx1, Vtc1, Vtc2, Vtc4, Yet3	Vtc1, Vtc2, Vtc4, Vtc3	25	0.36	23.01	0.12	0.75	0.1	3 / 4	0.22	0.87			0
42	cell periphery	Vacuolar transporter chaperone complex	Aqr1, Egt2, Flc1, Mrpl6, Pun1, Rsn1, Skg1, Vtc1, Vtc2	Vtc1, Vtc2, Vtc4, Vtc3	9	0.34	42.61	0.22	0.5	0.15	2 / 4	0.2	0.84			0
43	punctate composite	alpha-1,6-mannosyltransferase complex	Anp1, Any1, Ccc2, Grh1, Hoc1, Kex2, Kre2, Mnn2, Mnn5, Och1, Pep1, Ssp120, Tvp38, Van1, Ykl063C, Ymd8	Van1, Mnn9	16	0.29	23.97	0.12	0.5	0.1	2 / 4	0.14	0.73	Anp1, Hoc1	ANP1-VAN1 (Co-fractionation, Todorow Z (2000) PMID:11095735) ANP1-MNN9 (Affinity Capture-Western, Hashimoto H (1997) PMID:9434768) ANP1-MNN9 (Affinity Capture-Western, Jungmann J (1998)) PMID:9430634 ANP1-MNN9 (Affinity Capture-Western, Jungmann J (1999) PMID:10037752) ANP1-MNN9 (Co-fractionation, Todorow Z (2000) PMID:11095735) ANP1-MNN9 (Affinity Capture-MS, Gavin AC (2006) PMID:16429126) MNN9-…	0.13
44	Golgi to vacuole		Chs3, Dnf1, Gap1, Sec18, Sed4		5	0.4	N/A	N/A	N/A	N/A	N/A	0.28	1	Chs3, Dnf1	CHS3-DNF1 (PCA, Tarassov K (2008) PMID:18467557)	0.4
45	cell periphery		Ena1, Ena2, Ena5, Flc3, Mrpl6, Nha1, Pdr12, Tpo4, Ybl029C-A, Ydr210W, Ygl108C		11	0.34	N/A	N/A	N/A	N/A	N/A	0.19	1	Ena2, Pdr12, Tpo4	ENA2-PDR12 (PCA, Tarassov K (2008) PMID:18467557) TPO4-PDR12 (PCA, Tarassov K (2008) PMID:18467557)	0.27
46	ER		Pga2, Tyw1, Vtc2		3	0.31	N/A	N/A	N/A	N/A	N/A	0.08	1			0
47	endosome		Atg21, Env7, Hse1, Mvp1, Pep3, Snx3, Vac14, Vps17, Vps33, Vps5		10	0.28	N/A	N/A	N/A	N/A	N/A	0.23	0.92	Mvp1, Pep3, Vps17, Vps33, Vps5	MVP1-VPS17 (PCA, Tarassov K (2008) PMID:18467557) PEP3-VPS33 (Affinity Capture-MS, Gavin AC (2002) PMID: 11805826) PEP3-VPS33 (Affinity Capture-Western, Seals DF (2000) PMID:10944212) PEP3-VPS33 (Affinity Capture-Western, Rieder SE (1997) PMID:9362071) PEP3-VPS33 (Affinity Capture-MS, Gavin AC (2006) PMID:16429126) PEP3-VPS33 (Two-hybrid, Plemel RL (2011) PMID:21325627) PEP3-VPS33 (Affinity Captu…	0.5
48	Golgi to ER		Apl5, Swh1, Uso1, Ykl063C		4	0.43	N/A	N/A	N/A	N/A	N/A	0.4	1			0
49	ER		Ams1, Ecm3, Ept1, Fat1, Kap120, Mmp1, Ssm4		7	0.33	N/A	N/A	N/A	N/A	N/A	0.18	1			0
50	ER		Alg9, Elo1, Ice2, Lac1, Scs2, Spc2		6	0.34	N/A	N/A	N/A	N/A	N/A	0.35	1			0
51	vacuole		Rcr1, Rcr2, Sho1, Yhl008C, Yor248W		5	0.26	N/A	N/A	N/A	N/A	N/A	0.09	1			0
52	cell periphery		Ena2, Ena5, Nha1, Pdr12, Sln1, Tpo2, Wsc2		7	0.34	N/A	N/A	N/A	N/A	N/A	0.17	1	Ena2, Pdr12, Tpo2, Wsc2	ENA2-PDR12 (PCA, Tarassov K (2008) PMID:18467557) TPO2-PDR12 (PCA, Tarassov K (2008) PMID:18467557) WSC2-PDR12 (PCA, Tarassov K (2008) PMID:18467557)	0.57
53	cytoplasm		Arf3, Bem2, Duf1, Ent4, Fpk1, Gip3, Mlf3, Rck2, Sac7, Sfh5, Sip5, Vhs2, Ylr407W, Yvc1		14	0.25	N/A	N/A	N/A	N/A	N/A	0.09	1	Bem2, Duf1, Fpk1, Mlf3, Rck2, Vhs2	DUF1-BEM2 (Affinity Capture-MS, Ho Y (2002) PMID:11805837) RCK2-FPK1 (Biochemical Activity, Ptacek J (2005) PMID:16319894) RCK2-MLF3 (Biochemical Activity, Ptacek J (2005) PMID:16319894) RCK2-VHS2 (Biochemical Activity, Ptacek J (2005) PMID:16319894)	0.43
54	ER		Bfr1, Cho2, Dpm1, Erd2, Erp2, Erv29, Erv41, Lcb1, Ncp1, Per33, Rdl1, Rer2, Sec66, Stt3, Swp1, Ubx2, Utr2, Yop1, Ypr063C		19	0.46	N/A	N/A	N/A	N/A	N/A	0.11	1	Cho2, Dpm1, Erd2, Erp2, Erv29, Erv41, Lcb1, Ncp1, Per33, Rdl1, Rer2, Sec66, Stt3, Swp1, Utr2, Yop1, Ypr063C	RDL1-DPM1 (Two-hybrid, Ito T (2001) PMID:11283351) YOP1-DPM1 (Affinity Capture-MS, Mast FD (2016) PMID:27129769) ERV29-ERV41 (PCA, Tarassov K (2008) PMID:18467557) ERV41-ERV29 (PCA, Miller JP (2005) PMID:16093310) RER2-SWP1 (PCA, Tarassov K (2008) PMID:18467557) STT3-SWP1 (Affinity Capture-MS, Spirig U (1997) PMID: 9435788) STT3-SWP1 (Affinity Capture-Western, Karaoglu D (1997) PMID:9405463) STT3…	0.95
55	peroxisome		Inp1, Mdh2, Pex17, Pex6		4	0.22	N/A	N/A	N/A	N/A	N/A	0.13	1	Inp1, Pex17, Pex6	INP1-PEX17 (Two-hybrid, Weill U (2018) PMID: 29988094) INP1-PEX17 (Two-hybrid, Knoblach B (2019) PMID:30597694) PEX17-INP1 (Two-hybrid, Weill U (2018) PMID: 29988094) PEX6-PEX17 (Co-fractionation, Rosenkranz K (2006) PMID: 16911527) PEX6-PEX17 (Affinity Capture-Western, Grimm I (2016) PMID:26842748)	0.75
56	cytoplasm		Dnf3, Pet309, Rav1, Trs120, Vps34		5	0.32	N/A	N/A	N/A	N/A	N/A	0.06	1			0
57	punctate composite		Ccc2, Kex2, Mnn2		3	0.32	N/A	N/A	N/A	N/A	N/A	0.25	1			0
58	punctate composite		Cue5, Gvp36, Ydr170W-A, Yip3		4	0.45	N/A	N/A	N/A	N/A	N/A	0.44	1			0
59	Golgi to vacuole		Ent5, Smi1, Tvp18		3	0.34	N/A	N/A	N/A	N/A	N/A	0.13	1			0
60	nucleolus		Lrs4, Nsi1, Tof2		3	0.24	N/A	N/A	N/A	N/A	N/A	0.19	1	Lrs4, Tof2	LRS4-TOF2 (Affinity Capture-MS, Mekhail K (2008) PMID:18997772) LRS4-TOF2 (Co-localization, Johzuka K (2009) PMID:19362534) TOF2-LRS4 (Affinity Capture-MS, Huang J (2006) PMID:17043313)	0.67
61	endosome		Bro1, Rfu1, Snx3		3	0.26	N/A	N/A	N/A	N/A	N/A	0.18	1	Bro1, Rfu1	BRO1-RFU1 (Reconstituted Complex, Kimura Y (2014) PMID:24962567) RFU1-BRO1 (Affinity Capture-Western, Kimura Y (2009) PMID:19410548) RFU1-BRO1 (Reconstituted Complex, Kimura Y (2014) PMID:24962567) RFU1-BRO1 (Affinity Capture-Western, Kimura Y (2014) PMID:24962567) RFU1-BRO1 (Reconstituted Complex, Kimura Y (2015) PMID:26150415) RFU1-BRO1 (Affinity Capture-Western, Kimura Y (2015) PMID:26150415)	0.67
62	Golgi to ER		Akr1, Drs2, Kex1, Kex2, Nhx1, Pep1, Vps17		7	0.25	N/A	N/A	N/A	N/A	N/A	0.09	1	Akr1, Drs2, Kex1, Kex2, Pep1	AKR1-KEX1 (PCA, Tarassov K (2008) PMID:18467557) DRS2-KEX1 (PCA, Tarassov K (2008) PMID:18467557) KEX1-KEX2 (PCA, Tarassov K (2008) PMID:18467557) PEP1-KEX1 (PCA, Tarassov K (2008) PMID:18467557)	0.71
63	lipid particle		Erg27, Sec7, Vps1		3	0.43	N/A	N/A	N/A	N/A	N/A	0.35	1			0
64	punctate composite		Bug1, Cue5, Inp53, Mtc1, Pol3, Smi1, Swa2, Ypr090W		8	0.37	N/A	N/A	N/A	N/A	N/A	0.26	1			0
65	cytoplasm		Cdc28, Gat1, Tda1, Trm112, Ydl085C-A		5	0.26	N/A	N/A	N/A	N/A	N/A	0.09	1	Cdc28, Tda1	CDC28-TDA1 (Biochemical Activity, Ptacek J (2005) PMID:16319894)	0.4
66	cytoplasm		Aro7, Caf16, Car2, Fcy1, Glo2, Ham1, Hem3, Npt1, Pan6, Pmu1, Ppt1, Ppx1, Ptc2, Rki1, Rnq1, Sol3, Spe2, Tma7, Trm44, Ura4, Ura6, Ydr061W, Ygl039W, Yjl055W, Ymr027W, Ynk1, Ypd1, Ypt31, Ypt52		29	0.24	N/A	N/A	N/A	N/A	N/A	0.12	0.89			0
67	cytoplasm		Fcy1, Hem2, Pan6, Sol3, Ura4, Yjl055W, Ykr018C, Ynk1		8	0.36	N/A	N/A	N/A	N/A	N/A	0.1	0.88			0
68	cytoplasm		Hom6, Sec14, Sec53		3	0.3	N/A	N/A	N/A	N/A	N/A	0.28	1			0
69	cytoplasm		Arg4, Glc7, Kap123, Rpl42A, Sba1, Sis1, Ybr090C		7	0.39	N/A	N/A	N/A	N/A	N/A	0.17	1	Kap123, Sis1	KAP123-SIS1 (Affinity Capture-MS, Kupke T (2011) PMID: 21785410)	0.29
70	cytoplasm		Aro3, Hmt1, Kap123, Uba1, Ybr090C		5	0.22	N/A	N/A	N/A	N/A	N/A	0.3	1			0
71	cytoplasm		Lnp1, Msc3, Nte1, Num1, Pex30, Sed4, Sfb2, Sho1, Slp1		9	0.38	N/A	N/A	N/A	N/A	N/A	0.37	0.78			0
72	cell periphery		Crp1, Efr3, Fui1, Gpa2, Mep1, Mep3, Ppz1, Psr1, Sfk1, Snq2, Tpo1, Tpo3, Ybr016W, Yor1		14	0.38	N/A	N/A	N/A	N/A	N/A	0.15	0.66	Efr3, Gpa2, Mep1, Mep3, Ppz1, Sfk1, Snq2, Tpo1, Tpo3, Yor1	PPZ1-EFR3 (PCA, Tarassov K (2008) PMID:18467557) GPA2-MEP1 (PCA, Tarassov K (2008) PMID:18467557) GPA2-MEP3 (PCA, Tarassov K (2008) PMID:18467557) GPA2-MEP3 (PCA, Schlecht U (2012) PMID:22615397) GPA2-SFK1 (PCA, Tarassov K (2008) PMID:18467557) GPA2-TPO3 (PCA, Tarassov K (2008) PMID:18467557) GPA2-YOR1 (PCA, Tarassov K (2008) PMID:18467557) MEP1-MEP3 (PCA, Tarassov K (2008) PMID:18467557) MEP1-SF…	0.71
73	cell periphery		Gpa2, Ppz1, Psr1, Sfk1, Tpo3, Ybr016W, Yor1		7	0.28	N/A	N/A	N/A	N/A	N/A	0.11	1	Gpa2, Ppz1, Sfk1, Tpo3, Yor1	GPA2-SFK1 (PCA, Tarassov K (2008) PMID:18467557) GPA2-TPO3 (PCA, Tarassov K (2008) PMID:18467557) GPA2-YOR1 (PCA, Tarassov K (2008) PMID:18467557) SFK1-PPZ1 (PCA, Tarassov K (2008) PMID:18467557) SFK1-TPO3 (PCA, Tarassov K (2008) PMID:18467557) YOR1-SFK1 (PCA, Tarassov K (2008) PMID:18467557)	0.71
74	actin		Abp1, Aip1, Arc18, Arc40, Bbc1, Lsb3, Sac6, Sla1, Sla2, Srv2		10	0.45	N/A	N/A	N/A	N/A	N/A	0.24	1	Abp1, Aip1, Arc18, Arc40, Bbc1, Lsb3, Sac6, Sla1, Sla2, Srv2	LSB3-ABP1 (Two-hybrid, Tonikian R (2009) PMID:19841731) ABP1-SAC6 (Co-localization, Huckaba TM (2004) PMID:15534003) ABP1-SLA1 (Affinity Capture-Western, Warren DT (2002) PMID:11950888) SLA1-ABP1 (Affinity Capture-Western, Warren DT (2002) PMID:11950888) SLA1-ABP1 (FRET, Warren DT (2002) PMID:11950888) SLA1-ABP1 (FRET, Wightman R (2008) PMID:18952899) ABP1-SRV2 (Affinity Capture-Western, Warren D…	1
75	ER to Golgi		Did4, Sec13, Sec16, Sec24, Sfb3		5	0.34	N/A	N/A	N/A	N/A	N/A	0.19	1	Did4, Sec13, Sec16, Sec24, Sfb3	SEC13-DID4 (Affinity Capture-MS, Graef M (2013) PMID:23904270) SEC24-DID4 (Affinity Capture-MS, Graef M (2013) PMID:23904270) SEC13-SEC16 (Affinity Capture-MS, Gavin AC (2002) PMID11805826) SEC13-SEC16 (Affinity Capture-MS, Gavin AC (2006) PMID:16429126) SEC13-SEC16 (Co-crystal Structure, Whittle JR (2010) PMID:20696705) SEC13-SEC16 (Affinity Capture-MS, Graef M (2013) PMID:23904270) SEC16-SEC13 …	1
76	cell periphery		Efr3, Fps1, Ist2, Ppz1, Pst2, Rfs1, Sey1, Slm1, Tpo1, Ybr016W		10	0.45	N/A	N/A	N/A	N/A	N/A	0.2	1	Efr3, Fps1, Ppz1, Pst2, Rfs1, Slm1, Tpo1	PPZ1-EFR3 (PCA, Tarassov K (2008) PMID:18467557) FPS1-PPZ1 (PCA, Tarassov K (2008) PMID:18467557) FPS1-PPZ1 (PCA, Schlecht U (2012) PMID:22615397) PST2-PPZ1 (PCA, Tarassov K (2008) PMID:18467557) PST2-RFS1 (Affinity Capture-MS, Gavin AC (2006) PMID:16429126) RFS1-PST2 (Two-hybrid, Uetz P (2000) PMID:10688190) RFS1-PST2 (PCA, Tarassov K (2008) PMID:18467557) RFS1-PST2 (Two-hybrid, Yu H (2008) PMID…	0.7
77	cell periphery		Ist2, Rfs1, Tcb1, Tcb2, Tcb3, Ygr026W		6	0.43	N/A	N/A	N/A	N/A	N/A	0.73	0.9	Rfs1, Tcb1, Tcb2, Tcb3	RFS1-TCB3 (PCA, Tarassov K (2008) PMID:18467557) TCB2-TCB1 (Two-hybrid, Creutz CE (2004) PMID:15141306) TCB3-TCB1 (PCA, Tarassov K (2008) PMID:18467557) TCB2-TCB3 (Two-hybrid, Creutz CE (2004) PMID:15141306)	0.67
78	punctate composite		Pan1, Sec24, Sfb3, Sla2		4	0.47	N/A	N/A	N/A	N/A	N/A	0.31	1	Pan1, Sec24, Sfb3, Sla2	PAN1-SLA2 (Affinity Capture-Western, Toshima J (2007) PMID:17151356) SEC24-SFB3 (Affinity Capture-MS, Graef M (2013) PMID:2390427) SFB3-SEC24 (PCA, Tarassov K (2008) PMID:18467557)	1
79	cell periphery		Atr1, Crp1, Fui1, Gpa2, Hip1, Mep1, Mep3, Mid2, Qdr3, Snq2, Tpo1, Tpo3, Ybr016W		13	0.38	N/A	N/A	N/A	N/A	N/A	0.82	0.88	Gpa2, Mep1, Mep3, Mid2, Snq2, Tpo1, Tpo3	GPA2-MEP1 (PCA, Tarassov K (2008) PMID:18467557) GPA2-MEP3 (PCA, Tarassov K (2008) PMID:18467557) GPA2-MEP3 (PCA, Schlecht U (2012) PMID:22615397) GPA2-MID2 (PCA, Tarassov K (2008) PMID:18467557) GPA2-TPO3 (PCA, Tarassov K (2008) PMID:18467557) MEP1-MEP3 (PCA, Tarassov K (2008) PMID:18467557) MID2-MEP3 (PCA, Tarassov K (2008) PMID:18467557) TPO1-MEP3 (PCA, Tarassov K (2008) PMID:18467557) TPO1-MI…	0.54
80	ER		Csg2, Ctr2, Dcw1, Erp1, Erv14, Faa1, Mrpl38, Mss1, Phs1, Rot1, Spc2, Srp72, Tos6		13	0.36	N/A	N/A	N/A	N/A	N/A	0.32	1	Erp1, Erv14	ERP1-ERV14 (Co-fractionation, Otte S (2001) PMID: 11157978)	0.15
81	nucleus		Apn1, Cdc9, Deg1, Dus1, Rpn7, Smm1, Trm10, Trm8, Trz1		9	0.43	N/A	N/A	N/A	N/A	N/A	0.3	1			0
82	vacuolar membrane		Emp47, Fth1, Sna4, Ycf1		4	0.37	N/A	N/A	N/A	N/A	N/A	0.16	1	Emp47, Fth1, Sna4	FTH1-EMP47 (PCA, Tarassov K (2008) PMID:18467557) FTH1-SNA4 (PCA, Tarassov K (2008) PMID:18467557)	0.75
83	nucleus		Pwp1, Rpn5, Tif6		3	0.24	N/A	N/A	N/A	N/A	N/A	0.14	1			0
84	nuclear periphery		Dfm1, Heh2, Hmg1, Hmg2, Lag1, Nsg1, Pga1, Pom33		8	0.39	N/A	N/A	N/A	N/A	N/A	0.77	1	Hmg1, Hmg2, Nsg1	HMG2-HMG1 (PCA, Tarassov K (2008) PMID:18467557) NSG1-HMG1 (PCA, Miller JP (2005) PMID:16093310) NSG1-HMG2 (Affinity Capture-Western, Flury I (2005) PMID: 16270032) NSG1-HMG2 (Co-purification, Flury I (2005) PMID : 16270032) NSG1-HMG2 (PCA, Tarassov K (2008) PMID:18467557) NSG1-HMG2 (Affinity Capture-Western, Theesfeld CL (2013) PMID:23306196)	0.38
85	vacuole		Arn1, Pry1, Scw4, Sna3, Ste2, Ykl077W		6	0.39	N/A	N/A	N/A	N/A	N/A	0.46	1			0
86	cytoplasm		Bud23, Enp1, Kri1, Krr1, Pwp1, Rpc10, Rps14B, Ubp10, Utp20		9	0.45	N/A	N/A	N/A	N/A	N/A	0.39	1	Bud23, Enp1, Kri1, Krr1, Pwp1, Rps14B, Ubp10, Utp20	ENP1-BUD23 (Affinity Capture-Western, Sardana R (2013) PMID:23604635) ENP1-KRI1 (Affinity Capture-MS, Black JJ (2018) PMID:29925570) KRI1-ENP1 (Affinity Capture-MS, Gavin AC (2006) PMID:16429126) ENP1-KRR1 (Affinity Capture-MS, Gavin AC (2002)PMID: 11805826) ENP1-KRR1 (Affinity Capture-MS, Grandi P (2002) PMID:12150911) ENP1-KRR1 (Affinity Capture-MS, Leger-Silvestre I (2004) PMID:15167894) ENP1-…	0.89
87	microtubule		Bik1, Bim1, Ist1, Rrt8		4	0.42	N/A	N/A	N/A	N/A	N/A	0.16	1	Bik1, Bim1	BIK1-BIM1 (Affinity Capture-Western, Wolyniak MJ (2006) PMID:16571681) BIK1-BIM1 (Reconstituted Complex, Wolyniak MJ (2006) PMID:16571681) BIK1-BIM1 (Two-hybrid, Wolyniak MJ (2006) PMID:16571681) BIK1-BIM1 (Two-hybrid, Ito T (2001) PMID:11283351) BIK1-BIM1 (Co-fractionation, Blake-Hodek KA (2010) PMID :20392838) BIK1-BIM1 (Reconstituted Complex, Blake-Hodek KA (2010) PMID:20392838) BIK1-BIM1 (Rec…	0.5
